# Supplementary material for: Transcriptome Dynamics of BmN Cells During the Early Phase of Bombyx mori Nucleopolyhedrovirus Infection
Source: Insects. 2026 Jan 9;17(1):80. doi: 10.3390/insects17010080 (PMC12842127; doi:10.3390/insects17010080)
Supplement: Supplementary file 1 [file insects-17-00080-s001.zip]

Archive with 2 entries (2 files):
- Table S1 BmN-12h-ck-vs-BmN-12h.all.annot.xls
- Table S2 BmN-24h-ck-vs-BmN-24h.all.annot.xls
