# Supplementary material for: Transcriptome Dynamics of BmN Cells During the Early Phase of Bombyx mori Nucleopolyhedrovirus Infection
Source: Insects. 2026 Jan 9;17(1):80. doi: 10.3390/insects17010080 (PMC12842127; doi:10.3390/insects17010080)
Supplement: Supplementary file 1 [file insects-17-00080-s001.zip › Table S1 BmN-12h-ck-vs-BmN-12h.all.annot.xls]

id	BmN-12h-1-ck_count	BmN-12h-2-ck_count	BmN-12h-3-ck_count	BmN-12h-1_count	BmN-12h-2_count	BmN-12h-3_count	BmN-12h-1-ck_fpkm	BmN-12h-2-ck_fpkm	BmN-12h-3-ck_fpkm	BmN-12h-1_fpkm	BmN-12h-2_fpkm	BmN-12h-3_fpkm	BmN-12h-ck_mean	BmN-12h_mean	log2(fc)	PValue	FDR	Symbol	Description	KEGG_A_class	KEGG_B_class	Pathway	K_ID	GO Component	GO Function	GO Process	TF_family
BMSK0000564	20342	17091	17974	4047	3866	3944	402.048	388.1	392.98	158.622	157.329	162.928	394.376	159.6263333	-1.304873088	0	0	path	proton-coupled amino acid transporter-like protein pathetic isoform X1 [Bombyx mori]	Organismal Systems	Digestive system	ko04974//Protein digestion and absorption	K14209	GO:0031224//intrinsic component of membrane	-	-	--
BMSK0012296	41939	36007	38592	9786	9163	9063	325.986	321.56	331.831	150.843	146.651	147.245	326.459	148.2463333	-1.138905393	0	0	Orct	organic cation transporter protein [Bombyx mori]	-	-	-	-	-	-	-	--
BMSK0013274	17377	15294	16166	2873	2974	2875	334.876	338.624	344.628	109.808	118.027	115.808	339.376	114.5476667	-1.566936473	0	0	--	PI-PLC X domain-containing protein 3-like isoform X4 [Vanessa tameamea]	-	-	-	-	-	-	-	--
MSTRG.38607	1244	1296	1136	4150	3603	3497	34.875	41.994	35.171	232.022	208.865	205.452	37.34666667	215.4463333	2.528277158	0	0	--	gag-like protein [Bombyx mori]	-	-	-	-	-	-	-	--
MSTRG.38756	21462	19062	19867	4242	4144	4004	356.388	363.67	364.947	139.686	141.701	138.972	361.6683333	140.1196667	-1.368007824	0	0	--	myb/SANT-like DNA-binding domain-containing protein 3, partial [Vanessa tameamea]	-	-	-	-	-	-	-	--
BMSK0004071	6731	5727	5987	7722	7455	7569	60.092	58.743	59.128	136.715	137.041	141.238	59.321	138.3313333	1.221513154	4.41E-301	1.11E-297	ccnj	cyclin-J [Bombyx mori]	-	-	-	-	-	-	GO:0000278//mitotic cell cycle;GO:0032502//developmental process;GO:0050789//regulation of biological process	--
BMSK0011081	23203	19583	20809	5049	4870	4921	294.782	285.844	292.449	127.206	127.394	130.673	291.025	128.4243333	-1.180224506	2.40E-294	5.20E-291	DAG1	dystroglycan isoform X1 [Bombyx mori]	Human Diseases;Human Diseases;Human Diseases;Environmental Information Processing;Human Diseases	Cardiovascular disease;Cardiovascular disease;Cardiovascular disease;Signaling molecules and interaction;Cardiovascular disease	ko05414//Dilated cardiomyopathy;ko05410//Hypertrophic cardiomyopathy;ko05412//Arrhythmogenic right ventricular cardiomyopathy;ko04512//ECM-receptor interaction;ko05416//Viral myocarditis	K06265;K06265;K06265;K06265;K06265	GO:0030054//cell junction;GO:0031674//I band;GO:0042995//cell projection;GO:0043227//membrane-bounded organelle;GO:0043234//protein complex;GO:0044421//extracellular region part;GO:0044459//plasma membrane part;GO:0045202//synapse	GO:0008092//cytoskeletal protein binding	GO:0003002//regionalization;GO:0007309//oocyte axis specification;GO:0009118//regulation of nucleoside metabolic process;GO:0009888//tissue development;GO:0016032//viral process;GO:0019725//cellular homeostasis;GO:0031032//actomyosin structure organization;GO:0034613//cellular protein localization;GO:0035088//establishment or maintenance of apical/basal cell polarity;GO:0048523//negative regulati…	--
BMSK0003118	20504	18363	19305	4503	4476	4341	707.657	728.148	737.048	308.2	318.082	313.147	724.2843333	313.143	-1.20973454	7.52E-260	1.42E-256	ost-1	SPARC precursor [Bombyx mori]	-	-	-	-	GO:0031012//extracellular matrix;GO:0044421//extracellular region part;GO:0044464//cell part	GO:0046872//metal ion binding	GO:0022610//biological adhesion;GO:0030198//extracellular matrix organization;GO:0042472//inner ear morphogenesis;GO:0048646//anatomical structure formation involved in morphogenesis;GO:0050794//regulation of cellular process;GO:0072002//Malpighian tubule development	--
MSTRG.21613	15032	12547	13551	2412	2428	2600	320.435	307.295	319.549	101.964	106.571	115.844	315.7596667	108.1263333	-1.546108978	1.32E-257	2.22E-254	--	protein snakeskin-like [Diabrotica virgifera virgifera]	-	-	-	-	-	-	-	--
BMSK0002046	15570	13644	13791	3339	3183	3015	184.701	185.957	180.974	78.549	77.746	74.755	183.8773333	77.01666667	-1.25550106	6.25E-252	9.47E-249	chs-2	chitin synthase A [Bombyx mori]	Metabolism;Metabolism	Global and overview maps;Carbohydrate metabolism	ko01100//Metabolic pathways;ko00520//Amino sugar and nucleotide sugar metabolism	K00698;K00698	GO:0031224//intrinsic component of membrane	GO:0008375//acetylglucosaminyltransferase activity	GO:0006031//chitin biosynthetic process;GO:0006950//response to stress;GO:0009887//organ morphogenesis;GO:0035296//regulation of tube diameter;GO:0040003//chitin-based cuticle development;GO:0060446//branching involved in open tracheal system development;GO:0072175//epithelial tube formation	--
BMSK0011774	921	723	744	1943	1968	2022	5.974	5.388	5.338	24.992	26.283	27.412	5.566666667	26.229	2.236277203	4.50E-249	6.20E-246	--	Retrovirus-related Pol polyprotein from transposon TNT 1-94 [Eumeta japonica]	-	-	-	-	-	-	-	--
BMSK0001970	21924	19106	20274	4487	4404	4648	589.05	589.785	602.578	239.075	243.637	261.019	593.8043333	247.9103333	-1.260169215	7.50E-249	9.46E-246	Bgb	protein big brother [Bombyx mori]	-	-	-	-	GO:0031674//I band;GO:0090575//RNA polymerase II transcription factor complex	GO:0001071//nucleic acid binding transcription factor activity;GO:0003676//nucleic acid binding;GO:0003712//transcription cofactor activity;GO:0046983//protein dimerization activity	GO:0001503//ossification;GO:0002521//leukocyte differentiation;GO:0002682//regulation of immune system process;GO:0003015//heart process;GO:0006357//regulation of transcription from RNA polymerase II promoter;GO:0021700//developmental maturation;GO:0031032//actomyosin structure organization	CBF
BMSK0013794	8300	7435	7602	1435	1434	1320	372.289	383.155	377.2	127.644	132.439	123.751	377.548	127.9446667	-1.561140064	3.44E-239	4.01E-236	--	insulin-related peptide binding protein precursor [Bombyx mori]	-	-	-	-	GO:0044421//extracellular region part	GO:0019838//growth factor binding	GO:0009967//positive regulation of signal transduction;GO:0009968//negative regulation of signal transduction;GO:0010259//multicellular organism aging	--
MSTRG.37552	496	476	455	1401	1387	1339	4.379	4.834	4.447	24.545	25.228	24.722	4.553333333	24.83166667	2.447186114	6.10E-235	6.60E-232	--	gag-like protein [Bombyx mori]	-	-	-	-	-	-	-	--
BMSK0007677	7371	6390	6039	1166	1091	1109	73.121	72.83	66.271	22.938	22.285	22.994	70.74066667	22.739	-1.637371005	8.11E-197	8.19E-194	Flt1	vascular endothelial growth factor receptor 1 isoform X1 [Bombyx mori]	Environmental Information Processing;Environmental Information Processing;Environmental Information Processing;Environmental Information Processing;Cellular Processes;Human Diseases;Environmental Information Processing;Human Diseases	Signal transduction;Signal transduction;Signal transduction;Signal transduction;Cellular community - eukaryotes;Cancer: overview;Signal transduction;Immune disease	ko04151//PI3K-Akt signaling pathway;ko04010//MAPK signaling pathway;ko04015//Rap1 signaling pathway;ko04014//Ras signaling pathway;ko04510//Focal adhesion;ko05202//Transcriptional misregulation in cancer;ko04066//HIF-1 signaling pathway;ko05323//Rheumatoid arthritis	K05096;K05096;K05096;K05096;K05096;K05096;K05096;K05096	GO:0016020//membrane	GO:0004714//transmembrane receptor protein tyrosine kinase activity;GO:0005488//binding	GO:0006468//protein phosphorylation;GO:0007010//cytoskeleton organization;GO:0007169//transmembrane receptor protein tyrosine kinase signaling pathway;GO:0009790//embryo development;GO:0010033//response to organic substance;GO:0016477//cell migration;GO:0030097//hemopoiesis;GO:0035556//intracellular signal transduction;GO:0042327//positive regulation of phosphorylation;GO:0042386//hemocyte differ…	--
BMSK0007083	6186	5448	5430	992	842	970	100.45	101.635	97.548	31.947	28.141	32.931	99.87766667	31.00633333	-1.687599188	9.72E-187	9.20E-184	--	DNA-directed RNA polymerase [Operophtera brumata]	-	-	-	-	-	-	-	--
BMSK0011083	7898	6826	7384	1570	1515	1560	339.646	337.262	351.271	133.892	134.149	140.219	342.7263333	136.0866667	-1.332531322	1.85E-180	1.65E-177	--	dystroglycan isoform X1 [Bombyx mori]	Human Diseases;Human Diseases;Human Diseases;Environmental Information Processing;Human Diseases	Cardiovascular disease;Cardiovascular disease;Cardiovascular disease;Signaling molecules and interaction;Cardiovascular disease	ko05414//Dilated cardiomyopathy;ko05410//Hypertrophic cardiomyopathy;ko05412//Arrhythmogenic right ventricular cardiomyopathy;ko04512//ECM-receptor interaction;ko05416//Viral myocarditis	K06265;K06265;K06265;K06265;K06265	GO:0005576//extracellular region;GO:0005886//plasma membrane;GO:0030054//cell junction;GO:0042995//cell projection;GO:0043229//intracellular organelle;GO:0044425//membrane part	GO:0008092//cytoskeletal protein binding	GO:0002009//morphogenesis of an epithelium;GO:0016043//cellular component organization;GO:0022008//neurogenesis;GO:0034613//cellular protein localization;GO:0040011//locomotion;GO:0050794//regulation of cellular process;GO:0050896//response to stimulus;GO:0055001//muscle cell development;GO:1902578//single-organism localization	--
BMSK0004553	6029	5298	5506	1050	1051	1079	45.844	46.283	46.313	15.836	16.459	17.152	46.14666667	16.48233333	-1.485305948	1.05E-177	8.80E-175	Ggt1	gamma-glutamyltranspeptidase 1 isoform X3 [Bombyx mori]	Metabolism;Metabolism;Metabolism;Metabolism	Global and overview maps;Metabolism of other amino acids;Lipid metabolism;Metabolism of other amino acids	ko01100//Metabolic pathways;ko00480//Glutathione metabolism;ko00590//Arachidonic acid metabolism;ko00430//Taurine and hypotaurine metabolism	K18592;K18592;K18592;K18592	GO:0016021//integral component of membrane;GO:0044421//extracellular region part	GO:0016755//transferase activity, transferring amino-acyl groups;GO:0016787//hydrolase activity	GO:0002237//response to molecule of bacterial origin;GO:0006749//glutathione metabolic process;GO:0006979//response to oxidative stress;GO:0019752//carboxylic acid metabolic process;GO:0034097//response to cytokine;GO:0043627//response to estrogen;GO:0044238//primary metabolic process;GO:0044249//cellular biosynthetic process;GO:0048858//cell projection morphogenesis;GO:1901576//organic substance…	--
BMSK0000414	3108	2422	2631	3747	3738	3840	25.055	22.435	23.459	59.901	62.057	64.702	23.64966667	62.22	1.395558545	6.48E-177	5.17E-174	Lonrf1	PREDICTED: LON peptidase N-terminal domain and RING finger protein 3 [Amyelois transitella]	-	-	-	-	-	GO:0005488//binding	-	--
BMSK0004785	4955	4231	4715	787	745	773	52.084	51.097	54.826	16.405	16.124	16.983	52.669	16.504	-1.674138342	6.66E-176	5.05E-173	Anpep	aminopeptidase N2 [Danaus plexippus plexippus]	Metabolism;Metabolism;Organismal Systems;Organismal Systems	Global and overview maps;Metabolism of other amino acids;Endocrine system;Immune system	ko01100//Metabolic pathways;ko00480//Glutathione metabolism;ko04614//Renin-angiotensin system;ko04640//Hematopoietic cell lineage	K11140;K11140;K11140;K11140	-	-	-	--
BMSK0013484	26269	22149	23197	7233	6905	6714	260.289	252.149	254.267	142.119	140.886	139.041	255.5683333	140.682	-0.861271337	4.98E-174	3.59E-171	--	thymosin isoform X1 [Bombyx mori]	-	-	-	-	GO:0044444//cytoplasmic part	GO:0003779//actin binding	GO:0009886//post-embryonic morphogenesis;GO:0009987//cellular process	--
MSTRG.4821	4093	3723	3807	4660	4746	4394	40.724	42.562	41.902	91.95	97.227	91.384	41.72933333	93.52033333	1.1642182	3.40E-166	2.34E-163	X-element\ORF2	Pol protein [Bombyx mori]	Organismal Systems	Environmental adaptation	ko04714//Thermogenesis	K09008	-	-	-	--
BMSK0007084	4188	3408	3456	464	528	469	94.494	88.355	86.249	20.759	24.546	22.105	89.69933333	22.47	-1.997097138	1.13E-163	7.45E-161	--	Golgin subfamily A member 6-like protein 1 [Trachymyrmex zeteki]	-	-	-	-	-	GO:0046914//transition metal ion binding	-	--
BMSK0012927	8065	6990	7316	1774	1723	1713	313.894	312.57	314.988	136.924	138.079	139.351	313.8173333	138.118	-1.184023691	7.67E-163	4.84E-160	--	ADP-ribosylation factor-like protein isoform X1 [Bombyx mori]	-	-	-	-	-	-	-	--
BMSK0013118	4045	3382	3667	607	576	601	47.908	46.021	48.044	14.257	14.047	14.878	47.32433333	14.394	-1.717114619	5.27E-161	3.20E-158	--	axoneme-associated protein mst101(2) isoform X1 [Bombyx mori]	-	-	-	-	-	-	-	--
BMSK0007560	11754	9966	10336	2896	2693	2714	115.905	112.909	112.746	56.626	54.674	55.933	113.8533333	55.74433333	-1.030279469	4.83E-160	2.81E-157	LanB1	laminin subunit beta-1-like [Bombyx mandarina]	Human Diseases;Human Diseases;Environmental Information Processing;Cellular Processes;Human Diseases;Human Diseases;Human Diseases;Environmental Information Processing	Cancer: overview;Infectious disease: viral;Signal transduction;Cellular community - eukaryotes;Infectious disease: parasitic;Infectious disease: parasitic;Cancer: specific types;Signaling molecules and interaction	ko05200//Pathways in cancer;ko05165//Human papillomavirus infection;ko04151//PI3K-Akt signaling pathway;ko04510//Focal adhesion;ko05145//Toxoplasmosis;ko05146//Amoebiasis;ko05222//Small cell lung cancer;ko04512//ECM-receptor interaction	K05636;K05636;K05636;K05636;K05636;K05636;K05636;K05636	GO:0005604//basement membrane;GO:0044464//cell part	-	GO:0000904//cell morphogenesis involved in differentiation;GO:0007155//cell adhesion;GO:0009888//tissue development;GO:0022008//neurogenesis;GO:0022607//cellular component assembly;GO:0031349//positive regulation of defense response;GO:0042742//defense response to bacterium;GO:0043062//extracellular structure organization;GO:0044702//single organism reproductive process;GO:0048513//animal organ d…	--
BMSK0009902	90926	80781	82622	27485	26964	27078	2727.842	2784.409	2742.015	1635.229	1665.619	1697.92	2751.422	1666.256	-0.72356736	6.34E-156	3.56E-153	Act5C	beta-actin, partial [Cotesia chilonis]	Organismal Systems;Environmental Information Processing;Human Diseases;Human Diseases;Human Diseases;Cellular Processes;Cellular Processes;Human Diseases;Environmental Information Processing;Cellular Processes;Human Diseases;Organismal Systems;Human Diseases;Cellular Processes;Organismal Systems;Organismal Systems;Environmental Information Processing;Human Diseases;Human Diseases;Human Diseases;H…	Environmental adaptation;Signal transduction;Infectious disease: bacterial;Cancer: overview;Infectious disease: bacterial;Cellular community - eukaryotes;Cell motility;Infectious disease: bacterial;Signal transduction;Cellular community - eukaryotes;Infectious disease: viral;Endocrine system;Cancer: specific types;Transport and catabolism;Endocrine system;Immune system;Signal transduction;Cardiov…	ko04714//Thermogenesis;ko04015//Rap1 signaling pathway;ko05131//Shigellosis;ko05205//Proteoglycans in cancer;ko05132//Salmonella infection;ko04510//Focal adhesion;ko04810//Regulation of actin cytoskeleton;ko05130//Pathogenic Escherichia coli infection;ko04390//Hippo signaling pathway;ko04530//Tight junction;ko05164//Influenza A;ko04921//Oxytocin signaling pathway;ko05225//Hepatocellular carcinoma…	K05692;K05692;K05692;K05692;K05692;K05692;K05692;K05692;K05692;K05692;K05692;K05692;K05692;K05692;K05692;K05692;K05692;K05692;K05692;K05692;K05692;K05692;K05692;K05692;K05692;K05692;K05692;K05692;K05692;K05692	GO:0000785//chromatin;GO:0005884//actin filament;GO:0005924//cell-substrate adherens junction;GO:0016020//membrane;GO:0031988//membrane-bounded vesicle;GO:0032432//actin filament bundle;GO:0035097//histone methyltransferase complex;GO:0035770//ribonucleoprotein granule;GO:0036379//myofilament;GO:0043005//neuron projection;GO:0043189//H4/H2A histone acetyltransferase complex;GO:0044421//extracellu…	GO:0000977//RNA polymerase II regulatory region sequence-specific DNA binding;GO:0005198//structural molecule activity;GO:0008092//cytoskeletal protein binding;GO:0008134//transcription factor binding;GO:0017111//nucleoside-triphosphatase activity;GO:0019900//kinase binding;GO:0031490//chromatin DNA binding;GO:0032550//purine ribonucleoside binding;GO:0044389//ubiquitin-like protein ligase binding	GO:0001894//tissue homeostasis;GO:0002064//epithelial cell development;GO:0002431//Fc receptor mediated stimulatory signaling pathway;GO:0003015//heart process;GO:0006338//chromatin remodeling;GO:0006720//isoprenoid metabolic process;GO:0006897//endocytosis;GO:0006939//smooth muscle contraction;GO:0006952//defense response;GO:0007015//actin filament organization;GO:0007169//transmembrane receptor…	--
BMSK0004770	6013	5215	5572	1111	1118	975	69.593	69.344	71.333	25.507	26.638	23.597	70.09	25.24733333	-1.473077608	1.39E-155	7.50E-153	Dredd	caspase-8 [Bombyx mori]	Human Diseases;Human Diseases;Human Diseases;Human Diseases;Human Diseases;Human Diseases;Human Diseases;Human Diseases;Human Diseases;Human Diseases;Human Diseases;Human Diseases;Human Diseases;Human Diseases;Organismal Systems;Human Diseases;Human Diseases;Human Diseases;Cellular Processes;Human Diseases;Organismal Systems;Human Diseases;Cellular Processes;Cellular Processes;Human Diseases;Huma…	Neurodegenerative disease;Cancer: overview;Neurodegenerative disease;Infectious disease: viral;Infectious disease: viral;Endocrine and metabolic disease;Cancer: overview;Infectious disease: bacterial;Infectious disease: viral;Infectious disease: bacterial;Infectious disease: viral;Infectious disease: viral;Infectious disease: viral;Infectious disease: viral;Immune system;Infectious disease: viral…	ko05010//Alzheimer disease;ko05200//Pathways in cancer;ko05016//Huntington disease;ko05165//Human papillomavirus infection;ko05168//Herpes simplex virus 1 infection;ko04932//Non-alcoholic fatty liver disease;ko05203//Viral carcinogenesis;ko05132//Salmonella infection;ko05163//Human cytomegalovirus infection;ko05130//Pathogenic Escherichia coli infection;ko05164//Influenza A;ko05170//Human immunod…	K04398;K04398;K04398;K04398;K04398;K04398;K04398;K04398;K04398;K04398;K04398;K04398;K04398;K04398;K04398;K04398;K04398;K04398;K04398;K04398;K04398;K04398;K04398;K04398;K04398;K04398;K04398;K04398;K04398;K04398;K04398;K04398;K04398;K04398;K04398	-	-	-	--
BMSK0002105	524	512	532	1208	1114	1150	13.635	15.307	15.314	62.335	59.686	62.545	14.752	61.522	2.060191843	2.40E-152	1.25E-149	SLC7A5	large neutral amino acids transporter small subunit 1 [Bombyx mori]	Environmental Information Processing;Human Diseases	Signal transduction;Cancer: overview	ko04150//mTOR signaling pathway;ko05230//Central carbon metabolism in cancer	K13780;K13780	GO:0031224//intrinsic component of membrane;GO:0031988//membrane-bounded vesicle;GO:0043231//intracellular membrane-bounded organelle;GO:0043232//intracellular non-membrane-bounded organelle;GO:0045202//synapse	GO:0015171//amino acid transmembrane transporter activity	GO:0002376//immune system process;GO:0006835//dicarboxylic acid transport;GO:0006897//endocytosis;GO:0007599//hemostasis;GO:0007619//courtship behavior;GO:0009617//response to bacterium;GO:0015820//leucine transport;GO:0019752//carboxylic acid metabolic process;GO:0044708//single-organism behavior;GO:0044767//single-organism developmental process;GO:0055085//transmembrane transport	--
BMSK0010730	3910	3450	3392	532	573	557	125.882	127.614	120.805	33.966	37.984	37.481	124.767	36.477	-1.774177415	3.49E-151	1.76E-148	--	connectin [Bombyx mori]	-	-	-	-	GO:0044464//cell part;GO:0045202//synapse	-	GO:0044763//single-organism cellular process;GO:0098742//cell-cell adhesion via plasma-membrane adhesion molecules	--
BMSK0001614	24771	22299	22746	6617	6723	6455	623.541	644.909	633.386	330.316	348.457	339.619	633.9453333	339.464	-0.901099853	4.07E-150	1.99E-147	NOP58	nucleolar protein 58 isoform X1 [Bombyx mori]	Genetic Information Processing	Translation	ko03008//Ribosome biogenesis in eukaryotes	K14565	-	-	-	--
BMSK0001297	5904	5120	5206	1154	1140	1141	66.593	66.346	64.958	25.813	26.476	26.905	65.96566667	26.398	-1.321286706	1.75E-148	8.30E-146	Acsl5	long-chain-fatty-acid--CoA ligase 5 isoform X1 [Bombyx mandarina]	Metabolism;Organismal Systems;Metabolism;Cellular Processes;Organismal Systems;Metabolism;Metabolism;Organismal Systems;Cellular Processes	Global and overview maps;Environmental adaptation;Global and overview maps;Transport and catabolism;Endocrine system;Lipid metabolism;Lipid metabolism;Endocrine system;Cell growth and death	ko01100//Metabolic pathways;ko04714//Thermogenesis;ko01212//Fatty acid metabolism;ko04146//Peroxisome;ko03320//PPAR signaling pathway;ko00061//Fatty acid biosynthesis;ko00071//Fatty acid degradation;ko04920//Adipocytokine signaling pathway;ko04216//Ferroptosis	K01897;K01897;K01897;K01897;K01897;K01897;K01897;K01897;K01897	GO:0043231//intracellular membrane-bounded organelle	GO:0015645//fatty acid ligase activity	GO:0006631//fatty acid metabolic process	--
BMSK0005575	11367	9683	9893	9717	9948	9682	98.55	96.452	94.881	167.066	177.586	175.448	96.62766667	173.3666667	0.843318308	5.74E-139	2.63E-136	r	LOW QUALITY PROTEIN: CAD protein [Bombyx mori]	Metabolism;Metabolism;Metabolism	Global and overview maps;Nucleotide metabolism;Amino acid metabolism	ko01100//Metabolic pathways;ko00240//Pyrimidine metabolism;ko00250//Alanine, aspartate and glutamate metabolism	K11540;K11540;K11540	-	-	-	--
BMSK0004696	6460	5443	5720	1383	1314	1341	83.16	80.495	81.453	35.294	34.834	36.071	81.70266667	35.39966667	-1.206647391	1.74E-137	7.77E-135	hfw	protein halfway [Bombyx mori]	-	-	-	-	-	-	GO:0007165//signal transduction;GO:0035210//prepupal development;GO:0036314//response to sterol	--
MSTRG.22429	9088	8678	8343	9076	8955	8652	232.614	255.194	236.213	460.678	471.932	462.879	241.3403333	465.163	0.946667304	3.23E-137	1.40E-134	RTase	reverse transcriptase [Bombyx mori]	-	-	-	-	-	-	-	--
BMSK0000396	179	119	123	639	573	652	3.085	2.357	2.345	21.842	20.336	23.489	2.595666667	21.889	3.076029016	6.80E-131	2.86E-128	AcCoAS	acetyl-coenzyme A synthetase isoform X1 [Bombyx mori]	Metabolism;Metabolism;Metabolism;Metabolism;Metabolism;Metabolism	Global and overview maps;Global and overview maps;Carbohydrate metabolism;Carbohydrate metabolism;Carbohydrate metabolism;Carbohydrate metabolism	ko01100//Metabolic pathways;ko01200//Carbon metabolism;ko00010//Glycolysis / Gluconeogenesis;ko00620//Pyruvate metabolism;ko00630//Glyoxylate and dicarboxylate metabolism;ko00640//Propanoate metabolism	K01895;K01895;K01895;K01895;K01895;K01895	GO:0031981//nuclear lumen;GO:0044444//cytoplasmic part	GO:0016405//CoA-ligase activity;GO:0032550//purine ribonucleoside binding	GO:0006067//ethanol metabolic process;GO:0006083//acetate metabolic process;GO:0006084//acetyl-CoA metabolic process;GO:0019541//propionate metabolic process	--
BMSK0010181	3571	3167	3181	546	575	477	47.515	48.421	46.831	14.417	15.749	13.262	47.589	14.476	-1.716965126	3.17E-128	1.30E-125	--	Protein folded gastrulation [Operophtera brumata]	-	-	-	-	-	-	-	--
BMSK0008294	1113	1025	1025	1630	1510	1593	8.678	9.175	8.838	25.196	24.239	25.946	8.897	25.127	1.497847576	5.99E-128	2.39E-125	--	LOW QUALITY PROTEIN: pre-mRNA cleavage complex 2 protein Pcf11 [Bombyx mandarina]	Genetic Information Processing	Translation	ko03015//mRNA surveillance pathway	K14400	-	-	-	--
BMSK0002764	5422	4367	4798	1007	1002	1017	59.224	54.804	57.975	21.813	22.536	23.218	57.33433333	22.52233333	-1.348043023	1.55E-125	6.04E-123	SEMA-1A	semaphorin-1A [Bombyx mori]	-	-	-	-	GO:0016020//membrane;GO:0044444//cytoplasmic part	GO:0005515//protein binding;GO:0005539//glycosaminoglycan binding	GO:0008361//regulation of cell size;GO:0009792//embryo development ending in birth or egg hatching;GO:0009887//organ morphogenesis;GO:0016198//axon choice point recognition;GO:0022607//cellular component assembly;GO:0071526//semaphorin-plexin signaling pathway	--
BMSK0002664	5621	4593	5000	1124	1096	1105	126.732	118.976	124.705	50.256	50.88	52.073	123.471	51.06966667	-1.273633684	2.75E-125	1.04E-122	ccnb2	cyclin B homolog [Bombyx mori]	Human Diseases;Cellular Processes;Environmental Information Processing;Organismal Systems;Cellular Processes;Human Diseases;Cellular Processes;Cellular Processes	Infectious disease: viral;Cell growth and death;Signal transduction;Endocrine system;Cell growth and death;Infectious disease: viral;Cell growth and death;Cell growth and death	ko05166//Human T-cell leukemia virus 1 infection;ko04114//Oocyte meiosis;ko04068//FoxO signaling pathway;ko04914//Progesterone-mediated oocyte maturation;ko04218//Cellular senescence;ko05170//Human immunodeficiency virus 1 infection;ko04110//Cell cycle;ko04115//p53 signaling pathway	K21770;K21770;K21770;K21770;K21770;K21770;K21770;K21770	GO:0005819//spindle;GO:0043231//intracellular membrane-bounded organelle;GO:0043234//protein complex;GO:0044444//cytoplasmic part;GO:0098687//chromosomal region	GO:0005515//protein binding	GO:0001837//epithelial to mesenchymal transition;GO:0003006//developmental process involved in reproduction;GO:0007067//mitotic nuclear division;GO:0009792//embryo development ending in birth or egg hatching;GO:0033301//cell cycle comprising mitosis without cytokinesis;GO:0033554//cellular response to stress;GO:0034453//microtubule anchoring;GO:0044267//cellular protein metabolic process;GO:00447…	--
BMSK0002844	2075	1883	1983	2579	2324	2381	64.498	67.247	68.186	158.974	148.741	154.69	66.64366667	154.135	1.209654813	5.32E-125	1.97E-122	CTH	cystathionine gamma-lyase [Bombyx mandarina]	Metabolism;Metabolism;Metabolism;Metabolism;Metabolism	Global and overview maps;Global and overview maps;Amino acid metabolism;Amino acid metabolism;Metabolism of other amino acids	ko01100//Metabolic pathways;ko01230//Biosynthesis of amino acids;ko00270//Cysteine and methionine metabolism;ko00260//Glycine, serine and threonine metabolism;ko00450//Selenocompound metabolism	K01758;K01758;K01758;K01758;K01758	GO:0031981//nuclear lumen;GO:0031988//membrane-bounded vesicle	GO:0005515//protein binding;GO:0016846//carbon-sulfur lyase activity;GO:0043168//anion binding	GO:0000097//sulfur amino acid biosynthetic process;GO:0001558//regulation of cell growth;GO:0006534//cysteine metabolic process;GO:0006749//glutathione metabolic process;GO:0008283//cell proliferation;GO:0018205//peptidyl-lysine modification;GO:0043066//negative regulation of apoptotic process;GO:0043122//regulation of I-kappaB kinase/NF-kappaB signaling;GO:0051091//positive regulation of sequenc…	--
BMSK0015711	7631	6330	6996	1688	1682	1531	382.72	364.749	388.142	167.887	173.696	160.49	378.537	167.3576667	-1.17749968	1.34E-124	4.84E-122	l(2)efl	heat shock protein hsp23.7 precursor [Bombyx mori]	Genetic Information Processing;Organismal Systems	Folding, sorting and degradation;Aging	ko04141//Protein processing in endoplasmic reticulum;ko04213//Longevity regulating pathway - multiple species	K09542;K09542	-	-	GO:0006464//cellular protein modification process;GO:0031329//regulation of cellular catabolic process	--
BMSK0003386	4631	4061	4021	906	783	859	111.293	112.129	106.898	43.179	38.745	43.148	110.1066667	41.69066667	-1.401105476	2.04E-120	7.17E-118	--	tau-like protein isoform X1 [Bombyx mori]	Human Diseases;Environmental Information Processing	Neurodegenerative disease;Signal transduction	ko05010//Alzheimer disease;ko04010//MAPK signaling pathway	K04380;K04380	GO:0005874//microtubule;GO:0043005//neuron projection	GO:0015631//tubulin binding	GO:0045168//cell-cell signaling involved in cell fate commitment	--
BMSK0007707	13548	11797	11699	3711	3521	3577	231.773	231.873	221.4	125.9	124.027	127.903	228.3486667	125.9433333	-0.858463609	3.09E-114	1.07E-111	pain	transient receptor potential cation channel protein painless [Bombyx mori]	Organismal Systems	Sensory system	ko04750//Inflammatory mediator regulation of TRP channels	K04984	GO:0034703//cation channel complex	GO:0005261//cation channel activity	GO:0006816//calcium ion transport;GO:0006950//response to stress;GO:0007619//courtship behavior;GO:0007635//chemosensory behavior;GO:0009612//response to mechanical stimulus;GO:0042332//gravitaxis;GO:0050955//thermoception;GO:0050961//detection of temperature stimulus involved in sensory perception;GO:0060180//female mating behavior;GO:1903522//regulation of blood circulation	--
BMSK0007079	25138	21971	22538	6929	7143	7032	431.167	432.968	427.633	235.685	252.266	252.097	430.5893333	246.6826667	-0.803656234	3.56E-113	1.20E-110	Siwi	piwi-like protein Siwi [Bombyx mori]	Organismal Systems	Development and regeneration	ko04320//Dorso-ventral axis formation	K02156	GO:0000792//heterochromatin;GO:0005681//spliceosomal complex;GO:0031981//nuclear lumen;GO:0036464//cytoplasmic ribonucleoprotein granule;GO:0043234//protein complex;GO:0098687//chromosomal region	GO:0003723//RNA binding	GO:0000337//regulation of transposition, DNA-mediated;GO:0000377//RNA splicing, via transesterification reactions with bulged adenosine as nucleophile;GO:0003002//regionalization;GO:0008105//asymmetric protein localization;GO:0019827//stem cell population maintenance;GO:0022402//cell cycle process;GO:0022618//ribonucleoprotein complex assembly;GO:0031349//positive regulation of defense response;G…	--
BMSK0007085	5657	4733	5113	1222	1232	1198	57.134	54.916	57.12	24.475	25.618	25.283	56.39	25.12533333	-1.166296607	1.48E-111	4.76E-109	--	Myb/SANT-like transcription factor [Oryctes borbonicus]	-	-	-	-	-	-	-	--
BMSK0007086	5657	4733	5113	1222	1232	1198	57.134	54.916	57.12	24.475	25.618	25.283	56.39	25.12533333	-1.166296607	1.48E-111	4.76E-109	UPP1	uridine phosphorylase 1 isoform X1 [Bombyx mori]	Metabolism;Metabolism;Metabolism	Global and overview maps;Xenobiotics biodegradation and metabolism;Nucleotide metabolism	ko01100//Metabolic pathways;ko00983//Drug metabolism - other enzymes;ko00240//Pyrimidine metabolism	K00757;K00757;K00757	GO:0044444//cytoplasmic part	GO:0016763//transferase activity, transferring pentosyl groups	GO:0006222//UMP biosynthetic process;GO:0008655//pyrimidine-containing compound salvage;GO:0009112//nucleobase metabolic process;GO:0009267//cellular response to starvation;GO:0009629//response to gravity	--
BMSK0014176	3123	2705	2714	529	515	463	126.434	125.82	121.547	42.471	42.93	39.178	124.6003333	41.52633333	-1.585209532	5.91E-111	1.86E-108	Cpes	ceramide phosphoethanolamine synthase [Bombyx mori]	-	-	-	-	-	-	-	--
BMSK0010233	19203	16246	17059	5424	5485	5287	190.56	185.226	187.266	106.741	112.074	109.66	187.684	109.4916667	-0.777484595	2.04E-110	6.30E-108	RAC1	ras-related protein Rac1 [Bombyx mori]	Human Diseases;Organismal Systems;Environmental Information Processing;Environmental Information Processing;Environmental Information Processing;Environmental Information Processing;Environmental Information Processing;Human Diseases;Human Diseases;Human Diseases;Human Diseases;Environmental Information Processing;Human Diseases;Human Diseases;Cellular Processes;Cellular Processes;Human Diseases;…	Cancer: overview;Digestive system;Signal transduction;Signal transduction;Signal transduction;Signal transduction;Signal transduction;Endocrine and metabolic disease;Infectious disease: bacterial;Cancer: overview;Cancer: overview;Signal transduction;Infectious disease: bacterial;Infectious disease: viral;Cellular community - eukaryotes;Cell motility;Cancer: overview;Infectious disease: bacterial;…	ko05200//Pathways in cancer;ko04972//Pancreatic secretion;ko04024//cAMP signaling pathway;ko04151//PI3K-Akt signaling pathway;ko04010//MAPK signaling pathway;ko04015//Rap1 signaling pathway;ko04014//Ras signaling pathway;ko04932//Non-alcoholic fatty liver disease;ko05131//Shigellosis;ko05205//Proteoglycans in cancer;ko05203//Viral carcinogenesis;ko04013//MAPK signaling pathway - fly;ko05132//Salm…	K04392;K04392;K04392;K04392;K04392;K04392;K04392;K04392;K04392;K04392;K04392;K04392;K04392;K04392;K04392;K04392;K04392;K04392;K04392;K04392;K04392;K04392;K04392;K04392;K04392;K04392;K04392;K04392;K04392;K04392;K04392;K04392;K04392;K04392;K04392;K04392;K04392;K04392;K04392;K04392;K04392;K04392;K04392;K04392;K04392;K04392;K04392;K04392	GO:0005924//cell-substrate adherens junction;GO:0012505//endomembrane system;GO:0015629//actin cytoskeleton;GO:0019898//extrinsic component of membrane;GO:0030666//endocytic vesicle membrane;GO:0031252//cell leading edge;GO:0031253//cell projection membrane;GO:0031984//organelle subcompartment;GO:0035770//ribonucleoprotein granule;GO:0043234//protein complex;GO:0048770//pigment granule	GO:0004518//nuclease activity;GO:0017016//Ras GTPase binding;GO:0017111//nucleoside-triphosphatase activity;GO:0019900//kinase binding;GO:0032550//purine ribonucleoside binding;GO:0043169//cation binding;GO:0051021//GDP-dissociation inhibitor binding	GO:0000768//syncytium formation by plasma membrane fusion;GO:0001700//embryonic development via the syncytial blastoderm;GO:0001736//establishment of planar polarity;GO:0001776//leukocyte homeostasis;GO:0001818//negative regulation of cytokine production;GO:0001894//tissue homeostasis;GO:0001932//regulation of protein phosphorylation;GO:0001954//positive regulation of cell-matrix adhesion;GO:0002…	--
BMSK0013129	4334	3636	4006	767	828	800	64.537	62.209	65.996	22.653	25.393	24.885	64.24733333	24.31033333	-1.4020669	6.53E-110	1.98E-107	Spon2	spondin-2 [Bombyx mori]	-	-	-	-	GO:0031012//extracellular matrix;GO:0031988//membrane-bounded vesicle;GO:0044421//extracellular region part	GO:0005515//protein binding	GO:0001819//positive regulation of cytokine production;GO:0002444//myeloid leukocyte mediated immunity;GO:0009620//response to fungus;GO:0010830//regulation of myotube differentiation;GO:0010935//regulation of macrophage cytokine production;GO:0019731//antibacterial humoral response;GO:0022610//biological adhesion;GO:0032496//response to lipopolysaccharide;GO:0032680//regulation of tumor necrosis…	--
BMSK0007139	13747	11640	11705	3728	3559	3605	188.816	183.686	177.846	101.544	100.652	103.493	183.4493333	101.8963333	-0.848279524	1.25E-109	3.70E-107	me31B	ATP-dependent RNA helicase me31b [Manduca sexta]	Genetic Information Processing	Folding, sorting and degradation	ko03018//RNA degradation	K12614	GO:0031332//RNAi effector complex;GO:0031981//nuclear lumen;GO:0036464//cytoplasmic ribonucleoprotein granule;GO:0043234//protein complex	GO:0003723//RNA binding;GO:0003724//RNA helicase activity;GO:0005515//protein binding;GO:0015927//trehalase activity;GO:0032550//purine ribonucleoside binding	GO:0000291//nuclear-transcribed mRNA catabolic process, exonucleolytic;GO:0002697//regulation of immune effector process;GO:0003006//developmental process involved in reproduction;GO:0005984//disaccharide metabolic process;GO:0019072//viral genome packaging;GO:0022618//ribonucleoprotein complex assembly;GO:0031572//G2 DNA damage checkpoint;GO:0031644//regulation of neurological system process;GO:…	--
BMSK0004737	20208	18106	18907	6235	5687	5899	349.221	359.495	361.456	213.691	202.363	213.066	356.724	209.7066667	-0.766435556	1.63E-108	4.75E-106	--	TRAS3 [Bombyx mori]	-	-	-	-	-	-	-	--
BMSK0008797	4194	3753	3779	780	830	818	51.681	53.134	51.513	19.051	21.059	21.068	52.10933333	20.39266667	-1.353491355	1.30E-106	3.73E-104	Sulf1	LOW QUALITY PROTEIN: extracellular sulfatase SULF-1 homolog [Bombyx mori]	-	-	-	-	GO:0016020//membrane;GO:0043231//intracellular membrane-bounded organelle;GO:0044421//extracellular region part	GO:0008484//sulfuric ester hydrolase activity	GO:0001501//skeletal system development;GO:0001819//positive regulation of cytokine production;GO:0006029//proteoglycan metabolic process;GO:0006790//sulfur compound metabolic process;GO:0007411//axon guidance;GO:0008589//regulation of smoothened signaling pathway;GO:0009967//positive regulation of signal transduction;GO:0009968//negative regulation of signal transduction;GO:0014831//gastro-intes…	--
BMSK0006104	976	858	852	1383	1590	1430	7.086	7.153	6.841	19.899	23.762	21.696	7.026666667	21.78566667	1.632466896	1.38E-106	3.86E-104	PIF6	ATP-dependent DNA helicase PIF6 [Bombyx mori]	-	-	-	-	-	-	-	--
BMSK0012272	2872	2337	2627	440	450	446	30.409	28.434	30.766	9.239	9.809	9.864	29.86966667	9.637333333	-1.631975227	3.03E-104	8.36E-102	OTUD7B	OTU domain-containing protein 7B [Bombyx mori]	-	-	-	-	GO:0043231//intracellular membrane-bounded organelle	GO:0004843//thiol-dependent ubiquitin-specific protease activity;GO:0005515//protein binding	GO:0001818//negative regulation of cytokine production;GO:0002376//immune system process;GO:0006357//regulation of transcription from RNA polymerase II promoter;GO:0007166//cell surface receptor signaling pathway;GO:0016579//protein deubiquitination;GO:0043122//regulation of I-kappaB kinase/NF-kappaB signaling;GO:0048523//negative regulation of cellular process	--
MSTRG.29993	10236	8963	9611	2681	2753	2542	106.665	106.904	111.18	54.263	57.666	54.043	108.2496667	55.324	-0.968385208	1.05E-101	2.84E-99	Ptpn9	tyrosine-protein phosphatase non-receptor type 9 isoform X1 [Bombyx mori]	-	-	-	-	-	GO:0016791//phosphatase activity	GO:0006470//protein dephosphorylation	--
BMSK0013478	1565	1289	1469	1821	1792	1777	13.379	12.661	13.892	30.872	31.543	31.752	13.31066667	31.389	1.237676237	2.27E-101	6.02E-99	PPFIA1	liprin-alpha-1 isoform X6 [Danaus plexippus plexippus]	-	-	-	-	-	-	-	--
BMSK0013761	14927	12973	13459	4571	4131	4057	161.944	161.707	161.531	98.344	92.286	91.998	161.7273333	94.20933333	-0.779621627	5.50E-99	1.44E-96	--	TRAS3 [Bombyx mori]	-	-	-	-	-	-	-	--
BMSK0000761	327	294	351	747	719	695	4.267	4.409	5.068	19.333	19.32	18.958	4.581333333	19.20366667	2.067542358	1.24E-98	3.18E-96	LRIG3	chaoptin isoform X2 [Bombyx mori]	-	-	-	-	-	-	GO:0007399//nervous system development;GO:0035150//regulation of tube size;GO:0044763//single-organism cellular process;GO:0050896//response to stimulus	--
MSTRG.57438	38924	34458	35078	12479	12424	12208	521.374	530.281	519.765	331.483	342.64	341.782	523.8066667	338.635	-0.629303329	7.28E-98	1.84E-95	PSMD2	26S proteasome non-ATPase regulatory subunit 2 [Bombyx mori]	Human Diseases;Genetic Information Processing	Infectious disease: viral;Folding, sorting and degradation	ko05169//Epstein-Barr virus infection;ko03050//Proteasome	K03028;K03028	-	-	-	--
BMSK0002092	8036	6806	7129	1850	1853	1991	134.231	130.616	131.729	61.282	63.731	69.512	132.192	64.84166667	-1.027641791	1.20E-94	2.98E-92	--	AGAP009860-PA, partial [Anopheles gambiae str. PEST] [Anopheles gambiae]	-	-	-	-	-	-	-	--
BMSK0003249	16705	14590	15292	5191	4862	5050	748.735	751.307	758.182	461.377	448.703	473.109	752.7413333	461.063	-0.707190298	2.37E-94	5.79E-92	--	protein tramtrack, beta isoform isoform X43 [Hyposmocoma kahamanoa]	-	-	-	-	-	-	-	--
BMSK0009901	25804	23469	23915	8241	7214	7422	771.427	806.082	790.895	488.57	444.036	463.789	789.468	465.465	-0.762208099	2.70E-94	6.50E-92	Act5C	beta-actin, partial [Cotesia chilonis]	Organismal Systems;Environmental Information Processing;Human Diseases;Human Diseases;Human Diseases;Cellular Processes;Cellular Processes;Human Diseases;Environmental Information Processing;Cellular Processes;Human Diseases;Organismal Systems;Human Diseases;Cellular Processes;Organismal Systems;Organismal Systems;Environmental Information Processing;Human Diseases;Human Diseases;Human Diseases;H…	Environmental adaptation;Signal transduction;Infectious disease: bacterial;Cancer: overview;Infectious disease: bacterial;Cellular community - eukaryotes;Cell motility;Infectious disease: bacterial;Signal transduction;Cellular community - eukaryotes;Infectious disease: viral;Endocrine system;Cancer: specific types;Transport and catabolism;Endocrine system;Immune system;Signal transduction;Cardiov…	ko04714//Thermogenesis;ko04015//Rap1 signaling pathway;ko05131//Shigellosis;ko05205//Proteoglycans in cancer;ko05132//Salmonella infection;ko04510//Focal adhesion;ko04810//Regulation of actin cytoskeleton;ko05130//Pathogenic Escherichia coli infection;ko04390//Hippo signaling pathway;ko04530//Tight junction;ko05164//Influenza A;ko04921//Oxytocin signaling pathway;ko05225//Hepatocellular carcinoma…	K05692;K05692;K05692;K05692;K05692;K05692;K05692;K05692;K05692;K05692;K05692;K05692;K05692;K05692;K05692;K05692;K05692;K05692;K05692;K05692;K05692;K05692;K05692;K05692;K05692;K05692;K05692;K05692;K05692;K05692	GO:0000785//chromatin;GO:0005884//actin filament;GO:0005924//cell-substrate adherens junction;GO:0016020//membrane;GO:0031988//membrane-bounded vesicle;GO:0032432//actin filament bundle;GO:0035097//histone methyltransferase complex;GO:0035770//ribonucleoprotein granule;GO:0036379//myofilament;GO:0043005//neuron projection;GO:0043189//H4/H2A histone acetyltransferase complex;GO:0044421//extracellu…	GO:0000977//RNA polymerase II regulatory region sequence-specific DNA binding;GO:0005198//structural molecule activity;GO:0008092//cytoskeletal protein binding;GO:0008134//transcription factor binding;GO:0017111//nucleoside-triphosphatase activity;GO:0019900//kinase binding;GO:0031490//chromatin DNA binding;GO:0032550//purine ribonucleoside binding;GO:0044389//ubiquitin-like protein ligase binding	GO:0001894//tissue homeostasis;GO:0002064//epithelial cell development;GO:0002431//Fc receptor mediated stimulatory signaling pathway;GO:0003015//heart process;GO:0006338//chromatin remodeling;GO:0006720//isoprenoid metabolic process;GO:0006897//endocytosis;GO:0006939//smooth muscle contraction;GO:0006952//defense response;GO:0007015//actin filament organization;GO:0007169//transmembrane receptor…	--
BMSK0002948	2070	1715	1753	281	274	279	26.797	25.507	25.103	7.214	7.303	7.549	25.80233333	7.355333333	-1.810638907	5.50E-94	1.30E-91	--	TNFSF5 [Bombyx mori]	-	-	-	-	-	-	-	--
BMSK0008863	6439	5713	5581	1579	1553	1518	79.792	81.335	76.509	38.802	39.624	39.315	79.212	39.247	-1.013136624	6.43E-94	1.50E-91	polo	serine/threonine-protein kinase polo [Bombyx mori]	Cellular Processes;Environmental Information Processing;Organismal Systems;Cellular Processes	Cell growth and death;Signal transduction;Endocrine system;Cell growth and death	ko04114//Oocyte meiosis;ko04068//FoxO signaling pathway;ko04914//Progesterone-mediated oocyte maturation;ko04110//Cell cycle	K06631;K06631;K06631;K06631	GO:0000940//condensed chromosome outer kinetochore;GO:0005815//microtubule organizing center;GO:0005876//spindle microtubule;GO:0012505//endomembrane system;GO:0044444//cytoplasmic part;GO:0044454//nuclear chromosome part;GO:0051233//spindle midzone	GO:0004672//protein kinase activity;GO:0015631//tubulin binding;GO:0019900//kinase binding;GO:0032403//protein complex binding;GO:0036094//small molecule binding;GO:0097159//organic cyclic compound binding;GO:1901363//heterocyclic compound binding	GO:0000077//DNA damage checkpoint;GO:0000079//regulation of cyclin-dependent protein serine/threonine kinase activity;GO:0000087//mitotic M phase;GO:0000741//karyogamy;GO:0000819//sister chromatid segregation;GO:0000912//assembly of actomyosin apparatus involved in cytokinesis;GO:0001934//positive regulation of protein phosphorylation;GO:0003006//developmental process involved in reproduction;GO:…	--
BMSK0002761	8037	6692	6920	1840	1946	1895	83.652	80.026	79.676	37.979	41.705	41.225	81.118	40.303	-1.009134851	6.54E-93	1.50E-90	IQGAP1	ras GTPase-activating-like protein IQGAP1 [Bombyx mori]	-	-	-	-	GO:0005924//cell-substrate adherens junction;GO:0015629//actin cytoskeleton;GO:0015630//microtubule cytoskeleton;GO:0019897//extrinsic component of plasma membrane;GO:0031981//nuclear lumen;GO:0031988//membrane-bounded vesicle;GO:0035770//ribonucleoprotein granule;GO:0043005//neuron projection;GO:0044444//cytoplasmic part	GO:0017048//Rho GTPase binding;GO:0019900//kinase binding;GO:0019902//phosphatase binding;GO:0030295//protein kinase activator activity;GO:1901981//phosphatidylinositol phosphate binding	GO:0009892//negative regulation of metabolic process;GO:0016311//dephosphorylation;GO:0036119//response to platelet-derived growth factor;GO:0038127//ERBB signaling pathway;GO:0043087//regulation of GTPase activity;GO:0044707//single-multicellular organism process;GO:0044710//single-organism metabolic process;GO:0045860//positive regulation of protein kinase activity;GO:0048588//developmental cel…	--
MSTRG.2432	2266	1897	1959	2221	2191	2238	18.348	17.647	17.547	35.663	36.528	37.875	17.84733333	36.68866667	1.039625946	1.93E-92	4.37E-90	--	-	-	-	-	-	-	-	-	--
BMSK0012926	15112	13213	14564	4230	4308	4176	117.528	118.062	125.298	65.237	68.984	67.873	120.296	67.36466667	-0.836524683	2.38E-92	5.30E-90	--	dual specificity testis-specific protein kinase 2, partial [Bombyx mori]	-	-	-	-	-	-	-	--
BMSK0013674	4471	3805	4356	4414	4058	4392	44.669	43.679	48.147	87.455	83.478	91.73	45.49833333	87.55433333	0.944364885	2.61E-92	5.74E-90	DEGS1	sphingolipid delta(4)-desaturase DES1 [Bombyx mori]	Metabolism;Environmental Information Processing;Metabolism	Global and overview maps;Signal transduction;Lipid metabolism	ko01100//Metabolic pathways;ko04071//Sphingolipid signaling pathway;ko00600//Sphingolipid metabolism	K04712;K04712;K04712	GO:0005739//mitochondrion;GO:0031224//intrinsic component of membrane	GO:0016215//acyl-CoA desaturase activity	GO:0006631//fatty acid metabolic process;GO:0006665//sphingolipid metabolic process;GO:0048232//male gamete generation;GO:0090306//spindle assembly involved in meiosis	--
BMSK0001683	18364	16309	16824	5809	5723	5470	327.167	333.823	331.559	205.238	209.917	203.696	330.8496667	206.2836667	-0.681546231	5.74E-90	1.24E-87	--	stathmin [Bombyx mori]	-	-	-	-	GO:0043234//protein complex;GO:0044444//cytoplasmic part;GO:0045202//synapse	GO:0015631//tubulin binding	GO:0007017//microtubule-based process;GO:0007297//ovarian follicle cell migration;GO:0007416//synapse assembly	--
MSTRG.14729	18659	16083	15427	5010	4881	5021	195.815	203.2	182.582	106.912	106.291	111.032	193.8656667	108.0783333	-0.842979995	1.22E-89	2.60E-87	pol	Retrovirus-related Pol polyprotein from transposon 412-like Protein [Tribolium castaneum]	-	-	-	-	-	GO:0004518//nuclease activity;GO:0034061//DNA polymerase activity	GO:0006260//DNA replication	--
BMSK0003084	3446	2938	3068	726	703	661	111.913	109.625	110.221	46.757	47.036	44.869	110.5863333	46.22066667	-1.258563129	2.20E-88	4.63E-86	Sv2a	synaptic vesicle glycoprotein 2C [Bombyx mori]	Environmental Information Processing	Signaling molecules and interaction	ko04512//ECM-receptor interaction	K06258	-	-	-	--
BMSK0015855	6117	5500	5773	1634	1559	1491	156.295	161.459	163.174	82.795	82.02	79.627	160.3093333	81.48066667	-0.976328733	2.36E-88	4.91E-86	exu	exuperantia [Bombyx mori]	-	-	-	-	GO:0005737//cytoplasm;GO:0030529//intracellular ribonucleoprotein complex;GO:0043229//intracellular organelle	-	GO:0007314//oocyte anterior/posterior axis specification;GO:0044085//cellular component biogenesis;GO:0050789//regulation of biological process;GO:0060811//intracellular mRNA localization involved in anterior/posterior axis specification;GO:1902580//single-organism cellular localization	--
BMSK0008035	2793	2562	2436	516	503	465	65.48	69.01	63.177	23.99	24.281	22.786	65.889	23.68566667	-1.476023352	8.16E-88	1.67E-85	MXRA5	roundabout homolog 3 [Bombyx mori]	Organismal Systems;Organismal Systems	Development and regeneration;Development and regeneration	ko04361//Axon regeneration;ko04360//Axon guidance	K06754;K06754	-	-	-	--
BMSK0006970	3722	3079	3190	738	647	738	62.311	59.223	59.077	24.501	22.303	25.824	60.20366667	24.20933333	-1.314288005	1.47E-86	2.97E-84	AGO2	argonaute 2 isoform X1 [Bombyx mori]	Organismal Systems	Development and regeneration	ko04361//Axon regeneration	K11593	GO:0005737//cytoplasm;GO:0030529//intracellular ribonucleoprotein complex	GO:0003723//RNA binding;GO:0004519//endonuclease activity	GO:0009790//embryo development;GO:0016070//RNA metabolic process;GO:0022618//ribonucleoprotein complex assembly;GO:0035194//posttranscriptional gene silencing by RNA;GO:0048102//autophagic cell death;GO:0048646//anatomical structure formation involved in morphogenesis;GO:0050794//regulation of cellular process;GO:0050896//response to stimulus;GO:0051234//establishment of localization;GO:0051704//…	--
BMSK0014349	1148	880	1074	1499	1385	1552	19.375	17.062	20.04	50.154	48.095	54.709	18.82566667	50.986	1.437400203	4.43E-86	8.82E-84	--	Serine hydrolase-like protein [Eumeta japonica]	-	-	-	-	-	-	-	--
BMSK0014415	3359	2796	3096	711	642	595	101.387	96.962	103.375	42.559	39.9	37.537	100.5746667	39.99866667	-1.330243142	4.33E-84	8.51E-82	--	phosphatidylinositol 3-kinase 3 isoform X1 [Bombyx mori]	-	-	-	-	-	-	-	--
BMSK0006124	17333	15213	15775	5283	5381	5100	370.683	373.797	373.199	224.056	236.95	227.968	372.5596667	229.658	-0.697984457	1.26E-83	2.45E-81	--	Zinc finger protein [Operophtera brumata]	-	-	-	-	-	-	-	--
BMSK0002229	3305	3005	3081	742	624	644	28.976	30.276	29.885	12.905	11.266	11.811	29.71233333	11.994	-1.308749028	1.35E-83	2.59E-81	--	multiple epidermal growth factor-like domains protein 6 [Bombyx mori]	-	-	-	-	-	-	-	--
BMSK0009780	4506	3782	4145	1027	1046	976	78.304	75.51	79.682	35.392	37.427	35.45	77.832	36.08966667	-1.108777611	3.88E-83	7.35E-81	--	Formin-like protein 2 [Papilio machaon]	-	-	-	-	-	GO:0005488//binding	GO:0009653//anatomical structure morphogenesis;GO:0016043//cellular component organization;GO:0030154//cell differentiation;GO:0048731//system development;GO:0050794//regulation of cellular process;GO:0060429//epithelium development	--
MSTRG.60902	11569	9535	10415	3086	3046	3186	105.035	99.428	104.546	55.53	56.984	60.578	103.003	57.69733333	-0.83610981	8.13E-83	1.52E-80	zfh1	zinc finger protein 1 isoform X2 [Bombyx mori]	Human Diseases	Cancer: overview	ko05206//MicroRNAs in cancer	K23560	-	GO:0043565//sequence-specific DNA binding	GO:0002376//immune system process;GO:0006355//regulation of transcription, DNA-templated;GO:0007399//nervous system development;GO:0009605//response to external stimulus;GO:0016477//cell migration;GO:0044702//single organism reproductive process;GO:0048468//cell development;GO:0048513//animal organ development;GO:0051704//multi-organism process	--
MSTRG.35178	2652	2144	2455	473	473	433	6.805	6.321	6.969	2.41	2.501	2.32	6.698333333	2.410333333	-1.474569496	3.77E-81	6.96E-79	--	cytochrome P450, partial [Bombyx mori]	-	-	-	-	-	-	-	--
BMSK0002666	4699	3949	4131	1106	1070	1109	147.918	142.822	143.851	69.043	69.353	72.966	144.8636667	70.454	-1.039942275	2.34E-80	4.27E-78	--	PREDICTED: G2/mitotic-specific cyclin-B-like [Plutella xylostella]	-	-	-	-	-	-	-	--
MSTRG.32442	13297	12952	12526	3780	3665	3763	141.951	158.86	147.929	80.019	80.556	83.962	149.58	81.51233333	-0.875827019	3.53E-80	6.37E-78	--	polyprotein [Antheraea mylitta]	-	-	-	-	-	-	-	--
BMSK0010766	5774	5191	5529	1486	1510	1393	69.45	71.731	73.568	35.454	37.393	35.025	71.583	35.95733333	-0.993330976	4.19E-80	7.46E-78	irf2bp2b	interferon regulatory factor 2-binding protein-like A isoform X1 [Bombyx mori]	-	-	-	-	GO:0031981//nuclear lumen;GO:0044421//extracellular region part	-	GO:0006357//regulation of transcription from RNA polymerase II promoter;GO:0045136//development of secondary sexual characteristics	--
BMSK0006582	2701	2489	2468	559	469	453	92.362	97.788	93.359	37.908	33.022	32.377	94.503	34.43566667	-1.456456521	7.22E-80	1.27E-77	selenbp1	selenium-binding protein 1 isoform X1 [Bombyx mori]	Metabolism;Metabolism	Global and overview maps;Energy metabolism	ko01100//Metabolic pathways;ko00920//Sulfur metabolism	K17285;K17285	GO:0005737//cytoplasm;GO:0031988//membrane-bounded vesicle;GO:0043231//intracellular membrane-bounded organelle;GO:0043232//intracellular non-membrane-bounded organelle	GO:0005488//binding	GO:0045444//fat cell differentiation;GO:0051234//establishment of localization	--
BMSK0004872	2950	2625	2760	584	617	583	85.976	87.91	89.003	33.772	37.001	35.49	87.62966667	35.421	-1.306814428	1.83E-79	3.18E-77	--	PREDICTED: uncharacterized SDCCAG3 family protein [Nicrophorus vespilloides]	-	-	-	-	-	-	-	--
BMSK0015297	7753	6748	6701	2205	2059	2001	62.205	62.203	59.474	35.092	34.021	33.552	61.294	34.22166667	-0.840835833	1.59E-77	2.73E-75	--	serine/arginine repetitive matrix protein 2 [Bombyx mori]	-	-	-	-	-	-	-	--
BMSK0012761	6747	5655	6150	5312	5072	5227	56.566	54.47	57.036	88.316	87.554	91.592	56.024	89.154	0.670254535	1.84E-77	3.12E-75	ATP13A3	probable cation-transporting ATPase 13A3 [Bombyx mori]	-	-	-	-	GO:0016020//membrane	-	-	--
MSTRG.11163	73535	65679	66302	22589	23556	23056	660.114	677.409	658.438	402.105	435.362	432.569	665.3203333	423.3453333	-0.65221414	3.07E-77	5.17E-75	pol	GSCOCG00012617001-RA-CDS, partial [Cotesia congregata]	-	-	-	-	-	GO:0016779//nucleotidyltransferase activity	GO:0006259//DNA metabolic process	--
BMSK0001258	5722	4564	4974	1188	1282	1273	64.318	58.939	61.854	26.487	29.663	29.915	61.70366667	28.68833333	-1.104892066	8.34E-77	1.39E-74	SMYD4	SET and MYND domain-containing protein 4 [Bombyx mandarina]	-	-	-	-	-	-	-	--
BMSK0007705	9478	8152	8658	2746	2653	2758	186.09	183.891	188.046	106.918	107.252	113.181	186.009	109.117	-0.769496542	1.47E-76	2.43E-74	aop	ets DNA-binding protein pokkuri-like [Bombyx mori]	Environmental Information Processing;Human Diseases;Organismal Systems	Signal transduction;Cancer: overview;Development and regeneration	ko04013//MAPK signaling pathway - fly;ko05202//Transcriptional misregulation in cancer;ko04320//Dorso-ventral axis formation	K03211;K03211;K03211	GO:0031981//nuclear lumen;GO:0044444//cytoplasmic part	GO:0000981//RNA polymerase II transcription factor activity, sequence-specific DNA binding;GO:0003677//DNA binding;GO:0005515//protein binding	GO:0001752//compound eye photoreceptor fate commitment;GO:0002682//regulation of immune system process;GO:0006357//regulation of transcription from RNA polymerase II promoter;GO:0007297//ovarian follicle cell migration;GO:0009968//negative regulation of signal transduction;GO:0009996//negative regulation of cell fate specification;GO:0010259//multicellular organism aging;GO:0016192//vesicle-media…	ETS
BMSK0013257	5297	4718	5083	1356	1372	1323	65.809	67.341	69.855	33.415	35.099	34.356	67.66833333	34.29	-0.980692951	3.49E-76	5.69E-74	Diap2	inhibitor of apoptosis 2 [Bombyx mori]	Human Diseases;Human Diseases;Human Diseases;Cellular Processes;Environmental Information Processing;Genetic Information Processing;Organismal Systems;Cellular Processes;Cellular Processes;Human Diseases;Human Diseases;Human Diseases;Environmental Information Processing;Organismal Systems;Environmental Information Processing;Cellular Processes	Cancer: overview;Infectious disease: viral;Infectious disease: bacterial;Cellular community - eukaryotes;Signal transduction;Folding, sorting and degradation;Immune system;Cell growth and death;Cell growth and death;Infectious disease: parasitic;Cancer: specific types;Drug resistance: antineoplastic;Signal transduction;Immune system;Signal transduction;Cell growth and death	ko05200//Pathways in cancer;ko05168//Herpes simplex virus 1 infection;ko05132//Salmonella infection;ko04510//Focal adhesion;ko04390//Hippo signaling pathway;ko04120//Ubiquitin mediated proteolysis;ko04624//Toll and Imd signaling pathway;ko04210//Apoptosis;ko04217//Necroptosis;ko05145//Toxoplasmosis;ko05222//Small cell lung cancer;ko01524//Platinum drug resistance;ko04668//TNF signaling pathway;ko…	K16060;K16060;K16060;K16060;K16060;K16060;K16060;K16060;K16060;K16060;K16060;K16060;K16060;K16060;K16060;K16060	-	-	-	--
MSTRG.49878	7193	6351	6166	1978	1832	1869	123.132	124.907	116.765	67.143	64.563	66.885	121.6013333	66.197	-0.877321306	5.64E-76	9.08E-74	pol	Retrovirus-related Pol polyprotein from transposon 412-like Protein [Tribolium castaneum]	-	-	-	-	-	GO:0016779//nucleotidyltransferase activity	GO:0006259//DNA metabolic process	--
MSTRG.41477	4684	3986	4081	3768	3746	3612	29.757	29.09	28.675	47.465	48.995	47.955	29.174	48.13833333	0.722502988	1.11E-74	1.77E-72	Tf2-12	Transposon Tf2-6 polyprotein like [Argiope bruennichi]	-	-	-	-	-	-	-	--
BMSK0001862	3409	3069	3148	767	781	754	53.037	54.858	54.179	23.664	25.019	24.519	54.02466667	24.40066667	-1.146697701	1.56E-74	2.46E-72	DPP4	spermine oxidase like protein [Danaus plexippus plexippus]	Organismal Systems	Digestive system	ko04974//Protein digestion and absorption	K01278	-	GO:0004177//aminopeptidase activity	-	--
MSTRG.42313	12700	11459	12018	3958	3791	3467	177.39	183.897	185.693	109.619	109.033	101.229	182.3266667	106.627	-0.77395278	4.58E-74	7.15E-72	CtBP	C-terminal-binding protein isoform X1 [Bombyx mori]	Human Diseases;Environmental Information Processing;Human Diseases;Environmental Information Processing	Cancer: overview;Signal transduction;Cancer: specific types;Signal transduction	ko05200//Pathways in cancer;ko04310//Wnt signaling pathway;ko05220//Chronic myeloid leukemia;ko04330//Notch signaling pathway	K04496;K04496;K04496;K04496	GO:0043231//intracellular membrane-bounded organelle	GO:0000166//nucleotide binding;GO:0003712//transcription cofactor activity;GO:0008134//transcription factor binding;GO:0016614//oxidoreductase activity, acting on CH-OH group of donors;GO:0046983//protein dimerization activity	GO:0006357//regulation of transcription from RNA polymerase II promoter;GO:0007166//cell surface receptor signaling pathway;GO:0007423//sensory organ development;GO:0007444//imaginal disc development;GO:0044710//single-organism metabolic process;GO:0046425//regulation of JAK-STAT cascade;GO:0060582//cell fate determination involved in pattern specification	--
BMSK0002410	898	812	796	1140	1034	1153	15.097	15.685	14.804	38.008	35.794	40.516	15.19533333	38.106	1.326389853	2.88E-73	4.45E-71	Vps25	inositol-pentakisphosphate 2-kinase-like isoform X1 [Bombyx mandarina]	Metabolism;Environmental Information Processing;Metabolism	Global and overview maps;Signal transduction;Carbohydrate metabolism	ko01100//Metabolic pathways;ko04070//Phosphatidylinositol signaling system;ko00562//Inositol phosphate metabolism	K10572;K10572;K10572	-	-	-	--
BMSK0012790	7904	6638	6950	2215	2220	2089	188.049	181.449	182.916	104.507	108.753	103.881	184.138	105.7136667	-0.800625482	7.76E-72	1.19E-69	METAP2	methionine aminopeptidase 2 [Bombyx mandarina]	-	-	-	-	GO:0016020//membrane;GO:0044444//cytoplasmic part	GO:0003723//RNA binding;GO:0004177//aminopeptidase activity;GO:0008237//metallopeptidase activity;GO:0043169//cation binding	GO:0006508//proteolysis;GO:0007602//phototransduction;GO:0008277//regulation of G-protein coupled receptor protein signaling pathway;GO:0018193//peptidyl-amino acid modification	--
BMSK0013544	5537	4634	4882	1389	1415	1391	56.659	54.48	55.262	28.186	29.821	29.75	55.467	29.25233333	-0.923077991	1.13E-71	1.72E-69	DENND2B	DENN domain-containing protein 2A-like isoform X2 [Manduca sexta]	-	-	-	-	-	-	-	--
MSTRG.47675	4105	3508	3586	3317	3318	3274	44.967	44.143	43.445	72.055	74.822	74.954	44.185	73.94366667	0.742869901	1.96E-71	2.94E-69	Tf2-11	Down syndrome cell adhesion molecule-like protein Dscam2 [Bombyx mandarina]	-	-	-	-	-	-	-	--
MSTRG.6316	64687	60493	59327	22031	21508	21320	639.991	687.632	649.312	432.251	438.149	440.873	658.9783333	437.091	-0.592297359	3.37E-71	5.01E-69	pol	GSCOCG00012617001-RA-CDS, partial [Cotesia congregata]	-	-	-	-	-	GO:0016779//nucleotidyltransferase activity	GO:0006259//DNA metabolic process	--
MSTRG.25548	1048	835	923	1165	1144	1166	10.088	9.239	9.833	22.246	22.687	23.467	9.72	22.8	1.230005605	1.00E-70	1.48E-68	gk5	GLPK kinase, partial [Acromyrmex charruanus]	-	-	-	-	-	GO:0016772//transferase activity, transferring phosphorus-containing groups	GO:0005975//carbohydrate metabolic process;GO:0044237//cellular metabolic process	--
BMSK0015773	6296	5803	5948	1778	1740	1735	96.067	101.731	100.397	53.801	54.667	55.333	99.39833333	54.60033333	-0.864311903	2.61E-70	3.80E-68	--	nucleoporin nup189 [Bombyx mori]	-	-	-	-	-	-	-	--
BMSK0003520	393	388	363	707	623	658	4.022	4.562	4.11	14.349	13.129	14.076	4.231333333	13.85133333	1.71084061	3.27E-70	4.72E-68	--	CCR4-NOT transcription complex subunit 6-like Protein [Tribolium castaneum]	-	-	-	-	-	-	-	--
BMSK0000085	11384	9617	10314	3502	3402	3143	125.991	122.285	126.273	76.861	77.525	72.705	124.8496667	75.697	-0.721883939	1.17E-69	1.67E-67	PLXDC2	plexin domain-containing protein 2 isoform X1 [Bombyx mori]	-	-	-	-	-	-	-	--
MSTRG.20550	8304	6659	6630	1989	2009	1973	66.638	61.395	58.856	31.653	33.195	33.093	62.29633333	32.647	-0.932196825	1.57E-69	2.23E-67	asp	protein abnormal spindle [Bombyx mori]	-	-	-	-	-	-	-	--
BMSK0014124	3093	2711	2811	705	698	677	33.959	34.197	34.141	15.347	15.78	15.532	34.099	15.553	-1.132536544	2.21E-69	3.10E-67	snk	serine protease HP21 precursor [Bombyx mori]	Organismal Systems	Immune system	ko04610//Complement and coagulation cascades	K01324	-	GO:0016787//hydrolase activity	-	--
BMSK0005013	3846	3194	3292	806	874	767	105.092	100.273	99.508	43.676	49.174	43.805	101.6243333	45.55166667	-1.157670142	2.87E-69	3.99E-67	Anp32a	acidic leucine-rich nuclear phosphoprotein 32 family member A isoform X1 [Bombyx mori]	-	-	-	-	GO:0043234//protein complex;GO:0044444//cytoplasmic part;GO:0044454//nuclear chromosome part	GO:0004857//enzyme inhibitor activity	GO:0010467//gene expression;GO:0016482//cytoplasmic transport;GO:0034645//cellular macromolecule biosynthetic process;GO:0034728//nucleosome organization;GO:0044763//single-organism cellular process;GO:0050794//regulation of cellular process	--
MSTRG.48357	7285	7062	6208	6594	6594	6757	155.914	173.633	146.972	279.871	290.585	302.27	158.8396667	290.9086667	0.872995039	3.37E-69	4.64E-67	RTase	endonuclease and reverse transcriptase-like protein [Bombyx mori]	-	-	-	-	-	-	-	--
BMSK0014801	2192	1660	1707	2063	2081	2163	21.033	18.299	18.115	39.249	41.106	43.383	19.149	41.246	1.106985161	4.67E-69	6.38E-67	--	trichohyalin-like, partial [Bombyx mori]	-	-	-	-	-	-	-	--
BMSK0013434	2612	2237	2362	511	537	528	29.83	29.352	29.84	11.573	12.628	12.603	29.674	12.268	-1.274299341	9.97E-69	1.35E-66	--	PREDICTED: titin homolog [Aethina tumida]	-	-	-	-	-	-	-	--
BMSK0000554	207	204	175	456	452	444	2.654	3.005	2.482	11.593	11.931	11.897	2.713666667	11.807	2.121327019	3.00E-68	4.02E-66	Man2a1	alpha-mannosidase 2 isoform X1 [Bombyx mori]	Metabolism	Glycan biosynthesis and metabolism	ko00511//Other glycan degradation	K01191	GO:0016020//membrane;GO:0043231//intracellular membrane-bounded organelle	GO:0005488//binding;GO:0015924//mannosyl-oligosaccharide mannosidase activity	GO:0002252//immune effector process;GO:0006486//protein glycosylation;GO:0006726//eye pigment biosynthetic process;GO:0006996//organelle organization;GO:0009311//oligosaccharide metabolic process;GO:0009653//anatomical structure morphogenesis;GO:0010720//positive regulation of cell development;GO:0043009//chordate embryonic development	--
BMSK0013518	9657	8232	8655	2869	2883	2824	183.365	179.585	181.795	108.031	112.715	112.076	181.5816667	110.9406667	-0.710830249	5.09E-68	6.77E-66	IMPA1	importin subunit alpha-5 isoform X1 [Bombyx mori]	Human Diseases	Infectious disease: viral	ko05164//Influenza A	K15043	GO:0005634//nucleus;GO:0005737//cytoplasm	GO:0003723//RNA binding;GO:0005048//signal sequence binding;GO:0019899//enzyme binding;GO:0022892//substrate-specific transporter activity	GO:0006259//DNA metabolic process;GO:0006606//protein import into nucleus;GO:0045990//carbon catabolite regulation of transcription	--
BMSK0012481	2564	2201	2323	2275	2383	2249	32.291	31.848	32.364	56.819	61.795	59.201	32.16766667	59.27166667	0.881731334	8.69E-68	1.14E-65	elovl6	elongation of very long chain fatty acids protein 6 [Bombyx mori]	Metabolism;Metabolism;Metabolism;Metabolism	Global and overview maps;Global and overview maps;Lipid metabolism;Lipid metabolism	ko01100//Metabolic pathways;ko01212//Fatty acid metabolism;ko01040//Biosynthesis of unsaturated fatty acids;ko00062//Fatty acid elongation	K10203;K10203;K10203;K10203	GO:0031227//intrinsic component of endoplasmic reticulum membrane	GO:0004312//fatty acid synthase activity	GO:0001676//long-chain fatty acid metabolic process;GO:0030497//fatty acid elongation;GO:0048232//male gamete generation	--
BMSK0006426	7841	6892	7127	2295	2241	2305	256.893	259.428	258.303	149.111	151.177	157.843	258.208	152.7103333	-0.757736013	2.34E-67	3.06E-65	SOX9	transcription factor Sox-9-A-like [Bombyx mandarina]	-	-	-	-	GO:0005667//transcription factor complex;GO:0031312//extrinsic component of organelle membrane;GO:0031981//nuclear lumen	GO:0000977//RNA polymerase II regulatory region sequence-specific DNA binding;GO:0000982//transcription factor activity, RNA polymerase II core promoter proximal region sequence-specific binding;GO:0001076//transcription factor activity, RNA polymerase II transcription factor binding;GO:0008134//transcription factor binding;GO:0016301//kinase activity;GO:0019899//enzyme binding;GO:0036002//pre-mR…	GO:0000165//MAPK cascade;GO:0001837//epithelial to mesenchymal transition;GO:0001889//liver development;GO:0001932//regulation of protein phosphorylation;GO:0002064//epithelial cell development;GO:0002376//immune system process;GO:0003007//heart morphogenesis;GO:0003179//heart valve morphogenesis;GO:0006357//regulation of transcription from RNA polymerase II promoter;GO:0007519//skeletal muscle t…	HMG
MSTRG.40498	1445	1118	1021	149	127	129	24.342	21.638	19.026	4.978	4.405	4.542	21.66866667	4.641666667	-2.222895556	2.68E-67	3.47E-65	prpf4B	dual specificity protein kinase KNS1 isoform X1 [Bombyx mori]	-	-	-	-	-	-	-	--
BMSK0002855	7264	6638	6614	2125	2031	2094	132.346	138.951	133.303	76.778	76.192	79.742	134.8666667	77.57066667	-0.797950713	5.44E-67	6.98E-65	MTREX	superkiller viralicidic activity 2-like 2 [Bombyx mori]	Genetic Information Processing	Folding, sorting and degradation	ko03018//RNA degradation	K12598	GO:0005681//spliceosomal complex;GO:0031981//nuclear lumen;GO:0043232//intracellular non-membrane-bounded organelle;GO:0043234//protein complex	GO:0003723//RNA binding;GO:0017111//nucleoside-triphosphatase activity;GO:0032550//purine ribonucleoside binding	GO:0000377//RNA splicing, via transesterification reactions with bulged adenosine as nucleophile;GO:0006364//rRNA processing;GO:0030154//cell differentiation;GO:0042246//tissue regeneration;GO:0048522//positive regulation of cellular process	--
BMSK0005457	1266	1018	1089	1285	1320	1339	16.935	15.645	16.114	34.087	36.356	37.437	16.23133333	35.96	1.147611505	2.36E-66	3.01E-64	Ect4	sterile alpha and TIR motif-containing protein 1 isoform X2 [Bombyx mori]	-	-	-	-	GO:0042995//cell projection;GO:0044297//cell body	-	GO:0009611//response to wounding;GO:0010941//regulation of cell death	--
BMSK0010637	4840	4092	4306	1283	1258	1188	73.342	71.242	72.181	38.555	39.251	37.627	72.255	38.47766667	-0.90907611	2.47E-66	3.12E-64	Tis11	protein TIS11 [Bombyx mandarina]	Human Diseases;Human Diseases	Infectious disease: viral;Infectious disease: viral	ko05166//Human T-cell leukemia virus 1 infection;ko05167//Kaposi sarcoma-associated herpesvirus infection	K15308;K15308	GO:0043231//intracellular membrane-bounded organelle;GO:0044444//cytoplasmic part	GO:0003729//mRNA binding;GO:0043169//cation binding	GO:0003343//septum transversum development;GO:0006402//mRNA catabolic process;GO:0009790//embryo development;GO:0012501//programmed cell death;GO:0030217//T cell differentiation;GO:0035194//posttranscriptional gene silencing by RNA;GO:0035295//tube development;GO:0040007//growth;GO:0061157//mRNA destabilization	zf-CCCH
BMSK0002949	4993	4151	4447	1329	1246	1281	63.913	61.041	62.969	33.736	32.84	34.272	62.641	33.616	-0.897959177	9.15E-66	1.15E-63	MRPS31	28S ribosomal protein S31, mitochondrial [Bombyx mori]	-	-	-	-	GO:0030529//intracellular ribonucleoprotein complex;GO:0043227//membrane-bounded organelle;GO:0043232//intracellular non-membrane-bounded organelle;GO:0044444//cytoplasmic part;GO:0044446//intracellular organelle part	-	-	--
BMSK0000887	32	26	31	224	201	219	0.528	0.493	0.566	7.327	6.827	7.55	0.529	7.234666667	3.773586919	1.33E-65	1.65E-63	HR3	probable nuclear hormone receptor HR3 isoform X1 [Bombyx mandarina]	-	-	-	-	GO:0043231//intracellular membrane-bounded organelle	GO:0003677//DNA binding;GO:0004879//RNA polymerase II transcription factor activity, ligand-activated sequence-specific DNA binding;GO:0038023//signaling receptor activity;GO:0046914//transition metal ion binding	GO:0006357//regulation of transcription from RNA polymerase II promoter;GO:0007420//brain development;GO:0009653//anatomical structure morphogenesis;GO:0009755//hormone-mediated signaling pathway;GO:0050793//regulation of developmental process	THR-like
BMSK0011989	4149	3970	3859	1021	1053	963	59.98	65.945	61.712	29.265	31.356	29.092	62.54566667	29.90433333	-1.064555379	4.77E-65	5.87E-63	--	TRAS3 [Bombyx mori]	-	-	-	-	-	-	-	--
BMSK0004421	2018	1662	1653	1835	1855	1901	17.58	16.635	15.93	31.702	33.275	34.616	16.715	33.19766667	0.989938489	6.21E-65	7.59E-63	shep	protein alan shepard isoform X1 [Bombyx mori]	-	-	-	-	GO:0044444//cytoplasmic part	GO:0003676//nucleic acid binding;GO:0036094//small molecule binding	GO:0009629//response to gravity;GO:0033554//cellular response to stress	--
BMSK0015605	11731	10221	10813	3759	3664	3697	104.23	104.338	106.278	66.233	67.031	68.656	104.9486667	67.30666667	-0.640862523	8.25E-65	1.00E-62	ci	transcriptional activator cubitus interruptus isoform X1 [Bombyx mandarina]	Environmental Information Processing	Signal transduction	ko04341//Hedgehog signaling pathway - fly	K16799	GO:0005929//cilium;GO:0016604//nuclear body;GO:0043234//protein complex;GO:0044444//cytoplasmic part	GO:0000977//RNA polymerase II regulatory region sequence-specific DNA binding;GO:0000982//transcription factor activity, RNA polymerase II core promoter proximal region sequence-specific binding;GO:0001228//transcriptional activator activity, RNA polymerase II transcription regulatory region sequence-specific binding;GO:0019899//enzyme binding;GO:0043169//cation binding;GO:0046983//protein dimeri…	GO:0001568//blood vessel development;GO:0001822//kidney development;GO:0002066//columnar/cuboidal epithelial cell development;GO:0006357//regulation of transcription from RNA polymerase II promoter;GO:0006508//proteolysis;GO:0007281//germ cell development;GO:0007448//anterior/posterior pattern specification, imaginal disc;GO:0008589//regulation of smoothened signaling pathway;GO:0009880//embryoni…	zf-C2H2
BMSK0000310	122	109	131	385	342	321	3.287	3.374	3.904	20.569	18.972	18.076	3.521666667	19.20566667	2.447201777	2.04E-64	2.45E-62	Gs2	glutamine synthetase 2 cytoplasmic isoform X2 [Bombyx mori]	Metabolism;Metabolism;Organismal Systems;Organismal Systems;Cellular Processes;Metabolism;Metabolism;Metabolism;Metabolism	Global and overview maps;Global and overview maps;Nervous system;Nervous system;Cell growth and death;Carbohydrate metabolism;Amino acid metabolism;Amino acid metabolism;Energy metabolism	ko01100//Metabolic pathways;ko01230//Biosynthesis of amino acids;ko04724//Glutamatergic synapse;ko04727//GABAergic synapse;ko04217//Necroptosis;ko00630//Glyoxylate and dicarboxylate metabolism;ko00250//Alanine, aspartate and glutamate metabolism;ko00220//Arginine biosynthesis;ko00910//Nitrogen metabolism	K01915;K01915;K01915;K01915;K01915;K01915;K01915;K01915;K01915	GO:0016020//membrane;GO:0043231//intracellular membrane-bounded organelle;GO:0043232//intracellular non-membrane-bounded organelle	GO:0016211//ammonia ligase activity;GO:0016638//oxidoreductase activity, acting on the CH-NH2 group of donors;GO:0036094//small molecule binding;GO:0097159//organic cyclic compound binding;GO:1901363//heterocyclic compound binding	GO:0006536//glutamate metabolic process;GO:0006541//glutamine metabolic process;GO:0006897//endocytosis;GO:0006996//organelle organization;GO:0007268//synaptic transmission;GO:0022607//cellular component assembly;GO:0044765//single-organism transport	--
MSTRG.58392	1079	936	1109	1383	1298	1193	18.401	18.334	20.919	46.742	45.551	42.526	19.218	44.93966667	1.22553122	3.32E-64	3.96E-62	pol	reverse transcriptase [Bombyx mori]	-	-	-	-	-	GO:0003824//catalytic activity	-	--
BMSK0006307	2295	1902	1911	430	433	370	34.813	33.148	32.067	12.935	13.524	11.731	33.34266667	12.73	-1.389137073	1.03E-62	1.22E-60	ATF7IP	probable serine/threonine-protein kinase kinX [Bombyx mandarina]	-	-	-	-	GO:0043234//protein complex;GO:0044424//intracellular part	GO:0003712//transcription cofactor activity;GO:0017111//nucleoside-triphosphatase activity	GO:0006355//regulation of transcription, DNA-templated	--
BMSK0014420	6124	5234	5218	1691	1665	1577	39.932	39.208	37.638	21.861	22.358	21.492	38.926	21.90366667	-0.829561706	2.01E-62	2.36E-60	--	adenosine deaminase, partial [Bombyx mori]	-	-	-	-	GO:0031981//nuclear lumen;GO:0043232//intracellular non-membrane-bounded organelle	GO:0004000//adenosine deaminase activity;GO:0044822//poly(A) RNA binding	GO:0006469//negative regulation of protein kinase activity;GO:0007049//cell cycle;GO:0008283//cell proliferation;GO:0010467//gene expression;GO:0016553//base conversion or substitution editing;GO:0030334//regulation of cell migration;GO:0045069//regulation of viral genome replication	--
BMSK0006603	22756	20343	20854	8049	7726	7347	347.846	357.271	352.632	243.994	243.17	234.734	352.583	240.6326667	-0.55113041	5.61E-62	6.54E-60	sf3b3	splicing factor 3B subunit 3 isoform X1 [Bombyx mori]	Genetic Information Processing	Transcription	ko03040//Spliceosome	K12830	-	-	-	--
BMSK0012145	9598	8027	8734	3003	2844	2864	125.506	120.595	126.339	77.873	76.573	78.276	124.1466667	77.574	-0.678400426	6.18E-62	7.14E-60	GRAMD1B	protein Aster-B-like isoform X2 [Bombyx mandarina]	-	-	-	-	-	-	-	--
BMSK0002995	2541	2199	2272	2200	2123	2089	16.338	16.245	16.16	28.053	28.107	28.075	16.24766667	28.07833333	0.789224756	7.58E-62	8.70E-60	SNTG2	Gamma-2-syntrophin [Papilio machaon]	-	-	-	-	GO:0005886//plasma membrane;GO:0043232//intracellular non-membrane-bounded organelle;GO:0043234//protein complex	GO:0019904//protein domain specific binding	GO:0042051//compound eye photoreceptor development;GO:0048638//regulation of developmental growth	--
MSTRG.32255	775	630	750	937	1043	997	4.128	3.855	4.422	9.905	11.438	11.101	4.135	10.81466667	1.387029964	8.53E-62	9.71E-60	--	-	-	-	-	-	-	-	-	--
BMSK0005527	5862	4971	5154	1599	1618	1584	112.094	109.212	109.024	60.636	63.706	63.309	110.11	62.55033333	-0.81585602	1.80E-61	2.03E-59	Cpr	NADPH cytochrome P450 reductase [Bombyx mori]	-	-	-	-	-	-	-	--
BMSK0008705	2541	2411	2342	580	547	544	40.335	43.971	41.125	18.258	17.879	18.049	41.81033333	18.062	-1.210901894	2.54E-61	2.85E-59	--	RE1-silencing transcription factor-like isoform X1 [Bombyx mandarina]	-	-	-	-	-	-	-	zf-C2H2
BMSK0013793	2544	2176	2334	591	513	494	128.131	125.918	130.04	59.03	53.201	52.004	128.0296667	54.745	-1.225679035	4.44E-61	4.95E-59	ImpL2	IBP2 [Bombyx mori]	-	-	-	-	GO:0005576//extracellular region	-	GO:0009966//regulation of signal transduction;GO:0044707//single-multicellular organism process	--
MSTRG.34073	8967	7665	8291	2828	2626	2459	146.932	144.303	150.286	91.896	88.599	84.218	147.1736667	88.23766667	-0.738053011	5.59E-61	6.18E-59	mknk1	MAP kinase-interacting serine/threonine-protein kinase 1 isoform X1 [Bombyx mori]	Environmental Information Processing;Organismal Systems;Environmental Information Processing	Signal transduction;Endocrine system;Signal transduction	ko04010//MAPK signaling pathway;ko04910//Insulin signaling pathway;ko04066//HIF-1 signaling pathway	K04372;K04372;K04372	GO:0005815//microtubule organizing center;GO:0012505//endomembrane system;GO:0044444//cytoplasmic part	GO:0004674//protein serine/threonine kinase activity;GO:0019901//protein kinase binding;GO:0032550//purine ribonucleoside binding;GO:0043167//ion binding	GO:0006468//protein phosphorylation;GO:0040007//growth;GO:0046578//regulation of Ras protein signal transduction	--
BMSK0014504	737	617	710	924	910	848	4.712	4.529	5.016	11.709	11.975	11.323	4.752333333	11.669	1.295972995	1.21E-60	1.33E-58	NOVA2	RNA-binding protein Nova-2 isoform X5 [Bombyx mori]	-	-	-	-	GO:0043231//intracellular membrane-bounded organelle;GO:0044444//cytoplasmic part	GO:0003676//nucleic acid binding	GO:0000377//RNA splicing, via transesterification reactions with bulged adenosine as nucleophile	--
MSTRG.14788	3411	3109	3142	2896	2734	2817	37.315	39.084	38.023	62.836	61.587	64.421	38.14066667	62.948	0.72283048	1.45E-60	1.58E-58	pol	Down syndrome cell adhesion molecule-like protein Dscam2 [Bombyx mandarina]	-	-	-	-	-	-	-	--
BMSK0000594	2005	1804	1916	434	381	384	16.587	17.149	17.533	7.127	6.494	6.645	17.08966667	6.755333333	-1.339025393	2.00E-60	2.16E-58	PTPN11	tyrosine-protein phosphatase corkscrew-like [Bombyx mandarina]	Human Diseases;Environmental Information Processing;Human Diseases;Environmental Information Processing;Environmental Information Processing;Human Diseases;Human Diseases;Organismal Systems;Organismal Systems;Organismal Systems;Human Diseases;Human Diseases;Human Diseases;Human Diseases;Organismal Systems;Organismal Systems;Environmental Information Processing;Organismal Systems	Infectious disease: viral;Signal transduction;Cancer: overview;Signal transduction;Signal transduction;Infectious disease: bacterial;Endocrine and metabolic disease;Development and regeneration;Nervous system;Immune system;Cancer: specific types;Infectious disease: bacterial;Cancer: overview;Cancer: specific types;Immune system;Endocrine system;Signal transduction;Immune system	ko05168//Herpes simplex virus 1 infection;ko04014//Ras signaling pathway;ko05205//Proteoglycans in cancer;ko04013//MAPK signaling pathway - fly;ko04072//Phospholipase D signaling pathway;ko05130//Pathogenic Escherichia coli infection;ko04931//Insulin resistance;ko04360//Axon guidance;ko04722//Neurotrophin signaling pathway;ko04625//C-type lectin receptor signaling pathway;ko05211//Renal cell carc…	K07293;K07293;K07293;K07293;K07293;K07293;K07293;K07293;K07293;K07293;K07293;K07293;K07293;K07293;K07293;K07293;K07293;K07293	GO:0044464//cell part	GO:0016791//phosphatase activity	GO:0002683//negative regulation of immune system process;GO:0006468//protein phosphorylation;GO:0006952//defense response;GO:0030097//hemopoiesis;GO:0030154//cell differentiation;GO:0042325//regulation of phosphorylation;GO:0048523//negative regulation of cellular process;GO:0048584//positive regulation of response to stimulus;GO:0048585//negative regulation of response to stimulus;GO:0050776//re…	--
BMSK0004527	3200	2719	2768	702	689	746	45.993	44.9	44.01	20.009	20.39	22.411	44.96766667	20.93666667	-1.102856257	2.24E-60	2.40E-58	Mmp2	matrix metalloproteinase-2 [Bombyx mori]	Organismal Systems	Endocrine system	ko04928//Parathyroid hormone synthesis, secretion and action	K08002	GO:0016020//membrane	GO:0046872//metal ion binding;GO:0070011//peptidase activity, acting on L-amino acid peptides	GO:0043170//macromolecule metabolic process;GO:0048705//skeletal system morphogenesis	--
BMSK0000727	212	142	187	452	388	429	1.505	1.155	1.469	6.359	5.661	6.356	1.376333333	6.125333333	2.153958438	3.82E-60	4.08E-58	--	neogenin [Bombyx mori]	Organismal Systems;Environmental Information Processing;Environmental Information Processing	Development and regeneration;Signal transduction;Signaling molecules and interaction	ko04360//Axon guidance;ko04350//TGF-beta signaling pathway;ko04514//Cell adhesion molecules	K06766;K06766;K06766	GO:0016020//membrane;GO:0043005//neuron projection	GO:0004407//histone deacetylase activity	GO:0007411//axon guidance;GO:0044238//primary metabolic process;GO:0044260//cellular macromolecule metabolic process;GO:0050794//regulation of cellular process	--
BMSK0004501	8810	7912	8107	2682	2405	2667	386.701	399.004	393.641	233.455	217.359	244.679	393.1153333	231.831	-0.761879143	4.46E-60	4.72E-58	alyref-a	ALY [Bombyx mori]	Human Diseases;Genetic Information Processing;Genetic Information Processing;Genetic Information Processing	Infectious disease: viral;Translation;Transcription;Translation	ko05168//Herpes simplex virus 1 infection;ko03013//Nucleocytoplasmic transport;ko03040//Spliceosome;ko03015//mRNA surveillance pathway	K12881;K12881;K12881;K12881	GO:0005681//spliceosomal complex;GO:0031090//organelle membrane;GO:0031981//nuclear lumen;GO:0031988//membrane-bounded vesicle;GO:0043234//protein complex;GO:0044444//cytoplasmic part	GO:0036094//small molecule binding;GO:0043566//structure-specific DNA binding;GO:0044822//poly(A) RNA binding	GO:0000377//RNA splicing, via transesterification reactions with bulged adenosine as nucleophile;GO:0001503//ossification;GO:0006353//DNA-templated transcription, termination;GO:0006397//mRNA processing;GO:0006406//mRNA export from nucleus;GO:0006974//cellular response to DNA damage stimulus;GO:0032784//regulation of DNA-templated transcription, elongation;GO:0051052//regulation of DNA metabolic …	--
BMSK0013581	6332	5325	5614	1859	1794	1734	93.752	90.584	91.951	54.584	54.692	53.662	92.09566667	54.31266667	-0.761844576	6.16E-60	6.48E-58	--	general transcriptional corepressor trfA-like [Galleria mellonella]	-	-	-	-	-	-	-	--
MSTRG.56816	2645	2302	2355	2236	2318	2224	28.966	28.972	28.53	48.578	52.277	50.907	28.82266667	50.58733333	0.811572371	7.85E-60	8.20E-58	Tf2-11	Down syndrome cell adhesion molecule-like protein Dscam2 [Bombyx mandarina]	-	-	-	-	-	-	-	--
MSTRG.43129	8835	8455	8464	7108	7231	7214	135.022	148.458	143.084	215.399	227.532	230.41	142.188	224.447	0.6585751	1.32E-59	1.37E-57	--	reverse transcriptase [Bombyx mori]	-	-	-	-	-	-	-	--
BMSK0009220	14409	11791	11700	3838	4017	3894	55.348	52.037	49.716	29.236	31.771	31.264	52.367	30.757	-0.767743167	1.33E-59	1.37E-57	--	RE1-silencing transcription factor [Papilio machaon]	-	-	-	-	-	-	-	--
BMSK0000383	2475	2133	2175	2138	2225	2062	33.963	33.629	33.016	58.181	62.867	59.141	33.536	60.063	0.840765914	1.59E-59	1.63E-57	path	proton-coupled amino acid transporter-like protein pathetic [Bombyx mori]	Organismal Systems	Digestive system	ko04974//Protein digestion and absorption	K14209	-	GO:0046943//carboxylic acid transmembrane transporter activity	GO:0006865//amino acid transport;GO:0040007//growth;GO:0090066//regulation of anatomical structure size	--
MSTRG.57349	4435	3763	4225	3827	3611	3387	62.68	61.091	65.838	106.049	104.061	98.867	63.203	102.9923333	0.704472004	2.57E-59	2.61E-57	Gprk1	G protein-coupled receptor kinase 1 isoform X2 [Bombyx mandarina]	Cellular Processes;Human Diseases;Organismal Systems;Organismal Systems;Organismal Systems;Organismal Systems;Environmental Information Processing	Transport and catabolism;Substance dependence;Immune system;Nervous system;Sensory system;Sensory system;Signal transduction	ko04144//Endocytosis;ko05032//Morphine addiction;ko04062//Chemokine signaling pathway;ko04724//Glutamatergic synapse;ko04740//Olfactory transduction;ko04745//Phototransduction - fly;ko04340//Hedgehog signaling pathway	K00910;K00910;K00910;K00910;K00910;K00910;K00910	-	-	-	--
BMSK0002812	3761	3210	3292	2949	2846	2927	24.759	24.279	23.973	38.499	38.577	40.274	24.337	39.11666667	0.684632097	9.79E-58	9.88E-56	HIVEP1	Zinc finger protein 40 [Papilio xuthus]	-	-	-	-	GO:0043231//intracellular membrane-bounded organelle	GO:0000981//RNA polymerase II transcription factor activity, sequence-specific DNA binding;GO:0001085//RNA polymerase II transcription factor binding;GO:0001104//RNA polymerase II transcription cofactor activity;GO:0043169//cation binding	GO:0002009//morphogenesis of an epithelium;GO:0006357//regulation of transcription from RNA polymerase II promoter;GO:0007448//anterior/posterior pattern specification, imaginal disc;GO:0007450//dorsal/ventral pattern formation, imaginal disc;GO:0008306//associative learning;GO:0009886//post-embryonic morphogenesis;GO:0009887//organ morphogenesis;GO:0035114//imaginal disc-derived appendage morpho…	zf-C2H2
MSTRG.35619	842	772	833	977	1026	1019	21.436	22.583	23.462	49.323	53.76	54.231	22.49366667	52.438	1.221093809	1.07E-57	1.08E-55	--	activity-regulated cytoskeleton associated protein 1 isoform X2 [Bombyx mori]	-	-	-	-	-	-	-	--
BMSK0014309	136426	118060	121609	90339	85561	81605	5970.559	5936.252	5887.421	7840.421	7710.058	7464.638	5931.410667	7671.705667	0.371172109	1.47E-57	1.46E-55	sesB	ADP/ATP translocase [Bombyx mori]	Human Diseases;Human Diseases;Human Diseases;Human Diseases;Environmental Information Processing;Environmental Information Processing;Human Diseases;Cellular Processes;Cellular Processes	Neurodegenerative disease;Neurodegenerative disease;Neurodegenerative disease;Infectious disease: viral;Signal transduction;Signal transduction;Infectious disease: viral;Cell growth and death;Cell growth and death	ko05010//Alzheimer disease;ko05016//Huntington disease;ko05012//Parkinson disease;ko05166//Human T-cell leukemia virus 1 infection;ko04020//Calcium signaling pathway;ko04022//cGMP-PKG signaling pathway;ko05164//Influenza A;ko04218//Cellular senescence;ko04217//Necroptosis	K05863;K05863;K05863;K05863;K05863;K05863;K05863;K05863;K05863	GO:0009295//nucleoid;GO:0019866//organelle inner membrane;GO:0031224//intrinsic component of membrane;GO:0031966//mitochondrial membrane;GO:0031988//membrane-bounded vesicle;GO:0043232//intracellular non-membrane-bounded organelle;GO:0043234//protein complex	GO:0003723//RNA binding;GO:0005347//ATP transmembrane transporter activity;GO:0005515//protein binding	GO:0006605//protein targeting;GO:0006754//ATP biosynthetic process;GO:0006874//cellular calcium ion homeostasis;GO:0006979//response to oxidative stress;GO:0007267//cell-cell signaling;GO:0007416//synapse assembly;GO:0008344//adult locomotory behavior;GO:0010259//multicellular organism aging;GO:0010613//positive regulation of cardiac muscle hypertrophy;GO:0010664//negative regulation of striated …	--
BMSK0013904	1339	1165	1111	182	186	201	54.394	54.369	49.91	14.633	15.57	17.067	52.891	15.75666667	-1.747059888	1.89E-57	1.87E-55	His1	histone H1 isoform X1 [Bombyx mori]	-	-	-	-	GO:0000785//chromatin;GO:0043231//intracellular membrane-bounded organelle	GO:0003676//nucleic acid binding	GO:0034728//nucleosome organization	--
BMSK0015667	143851	128151	132208	48088	49606	49424	2957.212	3026.797	3006.552	1960.435	2099.751	2123.643	2996.853667	2061.276333	-0.539910716	5.63E-57	5.53E-55	Hsp83	heat shock protein 83 [Bombyx mori]	Human Diseases;Environmental Information Processing;Genetic Information Processing;Human Diseases;Organismal Systems;Organismal Systems;Human Diseases;Human Diseases;Cellular Processes;Organismal Systems;Organismal Systems;Organismal Systems;Organismal Systems	Cancer: overview;Signal transduction;Folding, sorting and degradation;Infectious disease: bacterial;Endocrine system;Endocrine system;Cardiovascular disease;Cancer: specific types;Cell growth and death;Immune system;Immune system;Immune system;Immune system	ko05200//Pathways in cancer;ko04151//PI3K-Akt signaling pathway;ko04141//Protein processing in endoplasmic reticulum;ko05132//Salmonella infection;ko04914//Progesterone-mediated oocyte maturation;ko04915//Estrogen signaling pathway;ko05418//Fluid shear stress and atherosclerosis;ko05215//Prostate cancer;ko04217//Necroptosis;ko04621//NOD-like receptor signaling pathway;ko04659//Th17 cell different…	K04079;K04079;K04079;K04079;K04079;K04079;K04079;K04079;K04079;K04079;K04079;K04079;K04079	GO:0005700//polytene chromosome;GO:0005815//microtubule organizing center;GO:0005903//brush border;GO:0031253//cell projection membrane;GO:0031981//nuclear lumen;GO:0043234//protein complex;GO:0044297//cell body;GO:0048770//pigment granule;GO:0060205//cytoplasmic membrane-bounded vesicle lumen	GO:0005102//receptor binding;GO:0016887//ATPase activity;GO:0019900//kinase binding;GO:0019902//phosphatase binding;GO:0019904//protein domain specific binding;GO:0023023//MHC protein complex binding;GO:0030234//enzyme regulator activity;GO:0032550//purine ribonucleoside binding;GO:0032551//pyrimidine ribonucleoside binding;GO:0032558//adenyl deoxyribonucleotide binding;GO:0044822//poly(A) RNA bi…	GO:0001752//compound eye photoreceptor fate commitment;GO:0001944//vasculature development;GO:0001959//regulation of cytokine-mediated signaling pathway;GO:0002431//Fc receptor mediated stimulatory signaling pathway;GO:0006457//protein folding;GO:0006839//mitochondrial transport;GO:0006897//endocytosis;GO:0006941//striated muscle contraction;GO:0006952//defense response;GO:0006970//response to os…	--
BMSK0006871	1487	1265	1258	259	199	194	23.473	22.942	21.967	8.108	6.468	6.401	22.794	6.992333333	-1.704808251	9.68E-57	9.46E-55	ITGA9	integrin alpha-PS3-like precursor [Bombyx mori]	Human Diseases;Environmental Information Processing;Cellular Processes;Cellular Processes;Human Diseases;Human Diseases;Human Diseases;Environmental Information Processing;Environmental Information Processing	Infectious disease: viral;Signal transduction;Cellular community - eukaryotes;Cell motility;Cardiovascular disease;Cardiovascular disease;Cardiovascular disease;Signaling molecules and interaction;Signaling molecules and interaction	ko05165//Human papillomavirus infection;ko04151//PI3K-Akt signaling pathway;ko04510//Focal adhesion;ko04810//Regulation of actin cytoskeleton;ko05414//Dilated cardiomyopathy;ko05410//Hypertrophic cardiomyopathy;ko05412//Arrhythmogenic right ventricular cardiomyopathy;ko04512//ECM-receptor interaction;ko04514//Cell adhesion molecules	K06585;K06585;K06585;K06585;K06585;K06585;K06585;K06585;K06585	GO:0008305//integrin complex;GO:0030054//cell junction	GO:0005515//protein binding	GO:0000904//cell morphogenesis involved in differentiation;GO:0002687//positive regulation of leukocyte migration;GO:0007159//leukocyte cell-cell adhesion;GO:0009888//tissue development;GO:0022409//positive regulation of cell-cell adhesion;GO:0031589//cell-substrate adhesion;GO:0042221//response to chemical;GO:0045123//cellular extravasation;GO:0048513//animal organ development;GO:0072678//T cell…	--
BMSK0004919	6883	5971	5909	2056	1974	1918	78.576	78.316	74.622	46.546	46.401	45.765	77.17133333	46.23733333	-0.739006837	9.98E-57	9.69E-55	Bub1b	mitotic checkpoint serine/threonine-protein kinase BUB1 beta [Bombyx mori]	Cellular Processes;Organismal Systems;Cellular Processes	Cell growth and death;Endocrine system;Cell growth and death	ko04114//Oocyte meiosis;ko04914//Progesterone-mediated oocyte maturation;ko04110//Cell cycle	K02178;K02178;K02178	GO:0000777//condensed chromosome kinetochore	GO:0016301//kinase activity	GO:0007052//mitotic spindle organization;GO:0030154//cell differentiation;GO:0031935//regulation of chromatin silencing;GO:0033047//regulation of mitotic sister chromatid segregation;GO:0033301//cell cycle comprising mitosis without cytokinesis;GO:0044267//cellular protein metabolic process;GO:0051177//meiotic sister chromatid cohesion;GO:0071173//spindle assembly checkpoint	--
BMSK0013501	31809	28356	28635	11746	11170	10986	1171.275	1199.659	1166.399	857.704	846.924	845.538	1179.111	850.0553333	-0.472070878	1.12E-56	1.08E-54	Cp1	fibroinase precursor [Bombyx mori]	Cellular Processes;Human Diseases;Cellular Processes;Cellular Processes;Human Diseases;Cellular Processes;Human Diseases;Organismal Systems	Transport and catabolism;Cancer: overview;Transport and catabolism;Transport and catabolism;Cardiovascular disease;Cell growth and death;Immune disease;Immune system	ko04142//Lysosome;ko05205//Proteoglycans in cancer;ko04140//Autophagy - animal;ko04145//Phagosome;ko05418//Fluid shear stress and atherosclerosis;ko04210//Apoptosis;ko05323//Rheumatoid arthritis;ko04612//Antigen processing and presentation	K01365;K01365;K01365;K01365;K01365;K01365;K01365;K01365	GO:0000323//lytic vacuole	GO:0004175//endopeptidase activity	GO:0009057//macromolecule catabolic process;GO:0019538//protein metabolic process;GO:0044707//single-multicellular organism process;GO:0048102//autophagic cell death;GO:0048869//cellular developmental process	--
BMSK0001675	2423	1980	2119	2026	2075	2096	17.756	16.669	17.182	29.447	31.308	32.104	17.20233333	30.953	0.847474978	1.20E-56	1.15E-54	flower	calcium channel flower isoform X1 [Bombyx mori]	-	-	-	-	GO:0005887//integral component of plasma membrane;GO:0031301//integral component of organelle membrane;GO:0031410//cytoplasmic vesicle	GO:0005261//cation channel activity;GO:0005488//binding	GO:0006811//ion transport;GO:0006897//endocytosis;GO:0006915//apoptotic process;GO:0007267//cell-cell signaling;GO:0030182//neuron differentiation;GO:0042391//regulation of membrane potential	--
BMSK0000374	17721	15109	15753	6080	5751	5935	173.507	169.964	170.621	118.053	115.941	121.457	171.364	118.4836667	-0.532375868	2.39E-56	2.28E-54	IGF2BP1	insulin-like growth factor 2 mRNA-binding protein 1 isoform X2 [Bombyx mori]	Human Diseases	Cancer: overview	ko05206//MicroRNAs in cancer	K17391	GO:0005681//spliceosomal complex;GO:0043005//neuron projection;GO:0044297//cell body	GO:0003729//mRNA binding;GO:0036094//small molecule binding	GO:0000377//RNA splicing, via transesterification reactions with bulged adenosine as nucleophile;GO:0007416//synapse assembly;GO:0032103//positive regulation of response to external stimulus;GO:0042551//neuron maturation;GO:0048232//male gamete generation	--
BMSK0015652	2918	2430	2526	702	622	574	86.885	83.129	83.202	41.452	38.134	35.723	84.40533333	38.43633333	-1.134863446	2.98E-56	2.82E-54	Malrd1	MAM and LDL-receptor class A domain-containing protein 2-like [Bombyx mandarina]	-	-	-	-	-	GO:0001871//pattern binding	GO:0002376//immune system process;GO:0006897//endocytosis;GO:0050896//response to stimulus	--
BMSK0003117	32860	29242	31196	12009	11275	11529	444.452	454.419	466.765	322.115	314.006	325.929	455.212	320.6833333	-0.505389214	6.18E-56	5.82E-54	sqd	squid protein homologue [Bombyx mori]	Organismal Systems	Development and regeneration	ko04320//Dorso-ventral axis formation	K03102	GO:0005681//spliceosomal complex;GO:0005700//polytene chromosome;GO:0016607//nuclear speck;GO:0044423//virion part	GO:0003729//mRNA binding;GO:0036094//small molecule binding	GO:0000956//nuclear-transcribed mRNA catabolic process;GO:0006405//RNA export from nucleus;GO:0006417//regulation of translation;GO:0010629//negative regulation of gene expression;GO:0010631//epithelial cell migration;GO:0019094//pole plasm mRNA localization;GO:0048024//regulation of mRNA splicing, via spliceosome	--
BMSK0007174	3397	2851	2859	2670	2676	2715	22.692	21.879	21.126	35.372	36.801	37.909	21.899	36.694	0.744679189	1.83E-55	1.71E-53	ABCC1	multidrug resistance-associated protein 1 isoform X5 [Bombyx mori]	Human Diseases;Environmental Information Processing;Environmental Information Processing;Organismal Systems;Human Diseases	Cancer: overview;Signal transduction;Membrane transport;Digestive system;Drug resistance: antineoplastic	ko05206//MicroRNAs in cancer;ko04071//Sphingolipid signaling pathway;ko02010//ABC transporters;ko04977//Vitamin digestion and absorption;ko01523//Antifolate resistance	K05665;K05665;K05665;K05665;K05665	GO:0031224//intrinsic component of membrane	GO:0015405//P-P-bond-hydrolysis-driven transmembrane transporter activity;GO:0032550//purine ribonucleoside binding;GO:0042623//ATPase activity, coupled	GO:0001101//response to acid chemical;GO:0044763//single-organism cellular process;GO:0051234//establishment of localization	--
BMSK0013396	21255	19194	20000	14809	14391	14015	706.498	733.006	735.397	976.162	984.929	973.682	724.967	978.2576667	0.432299186	2.04E-55	1.90E-53	--	nucleolin 1-like [Hyposmocoma kahamanoa]	-	-	-	-	-	-	-	--
BMSK0008384	438	383	363	681	555	667	10.819	10.87	9.919	33.359	28.228	34.437	10.536	32.008	1.603105283	3.81E-55	3.52E-53	inx2	innexin 2 [Bombyx mori]	-	-	-	-	GO:0005886//plasma membrane;GO:0005911//cell-cell junction;GO:0031224//intrinsic component of membrane	GO:0022829//wide pore channel activity	GO:0002009//morphogenesis of an epithelium;GO:0007635//chemosensory behavior;GO:0044765//single-organism transport;GO:0048135//female germ-line cyst formation	--
BMSK0012922	5725	4860	5064	1657	1642	1608	199.091	194.18	194.81	114.273	117.574	116.879	196.027	116.242	-0.753920949	1.53E-54	1.40E-52	--	CLUMA_CG003182, isoform A [Clunio marinus]	-	-	-	-	-	-	-	--
BMSK0007803	4738	4053	4188	3582	3364	3425	130.063	127.829	127.177	194.999	190.143	196.514	128.3563333	193.8853333	0.59504919	4.35E-54	3.97E-52	ras	inosine-5'-monophosphate dehydrogenase [Bombyx mori]	Metabolism;Metabolism;Metabolism	Global and overview maps;Nucleotide metabolism;Xenobiotics biodegradation and metabolism	ko01100//Metabolic pathways;ko00230//Purine metabolism;ko00983//Drug metabolism - other enzymes	K00088;K00088;K00088	GO:0031981//nuclear lumen;GO:0044444//cytoplasmic part	GO:0003676//nucleic acid binding;GO:0016616//oxidoreductase activity, acting on the CH-OH group of donors, NAD or NADP as acceptor;GO:0036094//small molecule binding;GO:0043169//cation binding	GO:0006897//endocytosis;GO:0006950//response to stress;GO:0009112//nucleobase metabolic process;GO:0009127//purine nucleoside monophosphate biosynthetic process;GO:0009152//purine ribonucleotide biosynthetic process;GO:0009888//tissue development;GO:0032943//mononuclear cell proliferation;GO:0097485//neuron projection guidance	--
BMSK0001873	2028	1716	1785	440	400	404	43.355	42.148	42.214	18.654	17.607	18.052	42.57233333	18.10433333	-1.233581112	7.65E-54	6.94E-52	SLC27A4	fatty acid transport protein [Bombyx mori]	Human Diseases;Organismal Systems	Endocrine and metabolic disease;Endocrine system	ko04931//Insulin resistance;ko03320//PPAR signaling pathway	K08745;K08745	GO:0016020//membrane;GO:0044464//cell part	GO:0015245//fatty acid transporter activity;GO:0016877//ligase activity, forming carbon-sulfur bonds	GO:0055090//acylglycerol homeostasis	--
BMSK0012563	2651	2244	2525	2282	2181	2254	33.338	32.422	35.126	56.91	56.473	59.245	33.62866667	57.54266667	0.774940502	1.18E-53	1.06E-51	comt	vesicle-fusing ATPase 1-like [Bombyx mandarina]	Organismal Systems;Organismal Systems;Organismal Systems	Nervous system;Nervous system;Excretory system	ko04727//GABAergic synapse;ko04721//Synaptic vesicle cycle;ko04962//Vasopressin-regulated water reabsorption	K06027;K06027;K06027	-	-	-	--
BMSK0009310	744	607	623	854	811	777	8.689	8.145	8.048	19.778	19.502	18.966	8.294	19.41533333	1.227056524	2.37E-53	2.12E-51	Kdm2	jmjC domain-containing histone demethylation protein 1 isoform X2 [Bombyx mori]	-	-	-	-	GO:0043231//intracellular membrane-bounded organelle;GO:0043234//protein complex	GO:0032453//histone demethylase activity (H3-K4 specific);GO:0046872//metal ion binding	GO:0007389//pattern specification process;GO:0016574//histone ubiquitination;GO:0034720//histone H3-K4 demethylation	--
BMSK0006633	4728	3913	3919	1228	1129	1218	79.354	75.456	72.763	40.873	39.017	42.728	75.85766667	40.87266667	-0.892158623	6.69E-53	5.96E-51	--	MATH and LRR domain-containing protein PFE0570w [Bombyx mori]	-	-	-	-	-	-	-	--
BMSK0006301	2765	2394	2447	553	647	583	96.155	95.651	94.135	38.137	46.328	42.376	95.31366667	42.28033333	-1.172696341	7.79E-53	6.90E-51	gnbp1	beta-1,3-glucan recognition protein 2 precursor [Bombyx mori]	Organismal Systems	Immune system	ko04624//Toll and Imd signaling pathway	K20697	-	-	GO:0009617//response to bacterium;GO:0031347//regulation of defense response;GO:0044238//primary metabolic process	--
BMSK0002068	8122	6864	7215	2558	2413	2506	171.658	166.675	168.686	107.213	105.008	110.703	169.0063333	107.6413333	-0.650845144	2.86E-52	2.52E-50	Kpnb1	importin subunit beta-1 isoform X1 [Bombyx mandarina]	Genetic Information Processing	Translation	ko03013//Nucleocytoplasmic transport	K14293	GO:0031090//organelle membrane;GO:0031981//nuclear lumen;GO:0031988//membrane-bounded vesicle;GO:0036464//cytoplasmic ribonucleoprotein granule;GO:0044432//endoplasmic reticulum part;GO:0046930//pore complex	GO:0003723//RNA binding;GO:0005048//signal sequence binding;GO:0008092//cytoskeletal protein binding;GO:0008565//protein transporter activity;GO:0017016//Ras GTPase binding;GO:0046914//transition metal ion binding	GO:0000280//nuclear division;GO:0000737//DNA catabolic process, endonucleolytic;GO:0007166//cell surface receptor signaling pathway;GO:0012501//programmed cell death;GO:0022411//cellular component disassembly;GO:0022604//regulation of cell morphogenesis;GO:0030036//actin cytoskeleton organization;GO:0042993//positive regulation of transcription factor import into nucleus;GO:0043623//cellular prot…	--
BMSK0008076	42667	37305	38769	15874	15590	15216	1262.825	1268.575	1269.333	931.719	950.088	941.297	1266.911	941.0346667	-0.428995403	3.30E-52	2.89E-50	nap1l1-a	nucleosome assembly protein isoform X1 [Bombyx mori]	-	-	-	-	-	-	GO:0034728//nucleosome organization	--
BMSK0002110	959	828	1003	1303	1098	1067	14.371	14.248	16.614	38.689	33.855	33.411	15.07766667	35.31833333	1.228004081	3.93E-52	3.42E-50	--	sorting nexin-20 [Bombyx mori]	-	-	-	-	-	-	-	--
BMSK0007056	6711	6124	6119	5051	4742	4888	33.956	35.6	34.249	50.682	49.403	51.693	34.60166667	50.59266667	0.548086753	6.24E-52	5.40E-50	Dscam2	PREDICTED: Down syndrome cell adhesion molecule-like protein Dscam2 [Amyelois transitella]	-	-	-	-	-	-	-	--
BMSK0015768	1553	1445	1518	318	298	257	27.019	28.884	29.215	10.972	10.675	9.346	28.37266667	10.331	-1.457521844	7.42E-52	6.39E-50	Spn88Ea	serine protease inhibitor 14 precursor [Bombyx mori]	-	-	-	-	-	-	-	--
BMSK0007106	5229	4590	4802	1535	1550	1446	108.357	109.281	110.078	63.08	66.135	62.63	109.2386667	63.94833333	-0.772504946	1.18E-51	1.01E-49	--	leucine-rich repeat-containing protein 4B isoform X1 [Bombyx mandarina]	Environmental Information Processing	Signal transduction	ko04013//MAPK signaling pathway - fly	K20230	-	-	GO:0042058//regulation of epidermal growth factor receptor signaling pathway	--
BMSK0007615	6318	5680	5727	1830	1885	1870	110.082	113.704	110.384	63.231	67.626	68.101	111.39	66.31933333	-0.748118312	2.07E-51	1.76E-49	Srebf1	sterol regulatory element-binding protein 1 [Bombyx mori]	Organismal Systems;Environmental Information Processing;Human Diseases;Human Diseases	Endocrine system;Signal transduction;Endocrine and metabolic disease;Endocrine and metabolic disease	ko04910//Insulin signaling pathway;ko04152//AMPK signaling pathway;ko04932//Non-alcoholic fatty liver disease;ko04931//Insulin resistance	K07197;K07197;K07197;K07197	GO:0012505//endomembrane system;GO:0016020//membrane;GO:0043231//intracellular membrane-bounded organelle;GO:0044444//cytoplasmic part;GO:0044446//intracellular organelle part	GO:0003677//DNA binding	GO:0006355//regulation of transcription, DNA-templated;GO:0006629//lipid metabolic process;GO:0009719//response to endogenous stimulus;GO:0010033//response to organic substance;GO:0033043//regulation of organelle organization;GO:0044763//single-organism cellular process;GO:0051716//cellular response to stimulus;GO:1901700//response to oxygen-containing compound	bHLH
BMSK0007678	4121	3788	3779	1168	1107	1146	50.309	53.129	51.043	28.284	27.837	29.254	51.49366667	28.45833333	-0.85554383	2.41E-51	2.04E-49	--	adhesive plaque matrix protein isoform X1 [Bombyx mori]	-	-	-	-	-	-	-	--
MSTRG.51584	2599	2349	2433	2204	2147	2109	24.264	25.196	25.127	40.804	41.271	41.152	24.86233333	41.07566667	0.724322291	2.42E-51	2.04E-49	ptc	protein patched [Bombyx mori]	Human Diseases;Environmental Information Processing;Human Diseases;Organismal Systems;Environmental Information Processing;Human Diseases;Environmental Information Processing	Cancer: overview;Signal transduction;Cancer: overview;Development and regeneration;Signal transduction;Cancer: specific types;Signal transduction	ko05200//Pathways in cancer;ko04024//cAMP signaling pathway;ko05205//Proteoglycans in cancer;ko04360//Axon guidance;ko04341//Hedgehog signaling pathway - fly;ko05217//Basal cell carcinoma;ko04340//Hedgehog signaling pathway	K06225;K06225;K06225;K06225;K06225;K06225;K06225	GO:0016020//membrane	-	-	--
BMSK0001459	2880	2355	2656	2388	2400	2562	30.14	28.316	30.748	49.559	51.716	56.04	29.73466667	52.43833333	0.81847593	2.73E-51	2.29E-49	Ube4b	ubiquitin conjugation factor E4 B [Bombyx mori]	Genetic Information Processing;Genetic Information Processing	Folding, sorting and degradation;Folding, sorting and degradation	ko04141//Protein processing in endoplasmic reticulum;ko04120//Ubiquitin mediated proteolysis	K10597;K10597	GO:0044424//intracellular part	GO:0004842//ubiquitin-protein transferase activity	GO:0016567//protein ubiquitination;GO:0044257//cellular protein catabolic process;GO:0044699//single-organism process;GO:0050896//response to stimulus	--
BMSK0003758	2088	1656	1680	388	391	388	28.171	25.67	25.074	10.381	10.862	10.942	26.305	10.72833333	-1.293911082	4.59E-51	3.82E-49	htl	fibroblast growth factor receptor precursor [Bombyx mori]	Human Diseases;Environmental Information Processing;Environmental Information Processing;Environmental Information Processing;Environmental Information Processing;Cellular Processes;Cellular Processes;Human Diseases;Cellular Processes;Human Diseases;Human Diseases;Human Diseases	Cancer: overview;Signal transduction;Signal transduction;Signal transduction;Signal transduction;Transport and catabolism;Cell motility;Cancer: specific types;Cellular community - eukaryotes;Cancer: specific types;Cancer: overview;Drug resistance: antineoplastic	ko05200//Pathways in cancer;ko04151//PI3K-Akt signaling pathway;ko04010//MAPK signaling pathway;ko04015//Rap1 signaling pathway;ko04014//Ras signaling pathway;ko04144//Endocytosis;ko04810//Regulation of actin cytoskeleton;ko05215//Prostate cancer;ko04550//Signaling pathways regulating pluripotency of stem cells;ko05226//Gastric cancer;ko05230//Central carbon metabolism in cancer;ko01521//EGFR tyr…	K05093;K05093;K05093;K05093;K05093;K05093;K05093;K05093;K05093;K05093;K05093;K05093	GO:0016021//integral component of membrane;GO:0043229//intracellular organelle;GO:0043234//protein complex;GO:0044444//cytoplasmic part	GO:0004714//transmembrane receptor protein tyrosine kinase activity;GO:0005539//glycosaminoglycan binding;GO:0019838//growth factor binding;GO:0046983//protein dimerization activity	GO:0001649//osteoblast differentiation;GO:0001934//positive regulation of protein phosphorylation;GO:0002009//morphogenesis of an epithelium;GO:0006357//regulation of transcription from RNA polymerase II promoter;GO:0006915//apoptotic process;GO:0006952//defense response;GO:0007431//salivary gland development;GO:0008284//positive regulation of cell proliferation;GO:0008543//fibroblast growth fact…	--
MSTRG.59312	6519	5810	5907	4818	4664	4454	168.153	172.174	168.565	246.482	247.731	240.118	169.6306667	244.777	0.529070993	1.41E-50	1.16E-48	--	pol polyprotein, partial [Bombyx mori]	-	-	-	-	-	-	-	--
BMSK0007069	11578	10897	11089	3900	3810	3755	359.509	388.754	380.899	240.152	243.593	243.702	376.3873333	242.4823333	-0.634338438	1.53E-50	1.26E-48	TDX	hsc70-interacting protein [Bombyx mori]	-	-	-	-	GO:0031988//membrane-bounded vesicle;GO:0032991//macromolecular complex;GO:0044444//cytoplasmic part	GO:0031072//heat shock protein binding;GO:0032558//adenyl deoxyribonucleotide binding	GO:0042026//protein refolding;GO:0051259//protein oligomerization	--
BMSK0007295	9581	8244	8603	3091	3117	2950	97.536	96.424	96.882	62.402	65.336	62.77	96.94733333	63.50266667	-0.610384039	4.14E-50	3.39E-48	CG5902	AMMECR1-like protein [Operophtera brumata]	-	-	-	-	-	GO:0005488//binding	-	--
MSTRG.52019	3035	2651	2572	2421	2356	2417	23.026	23.106	21.583	36.42	36.805	38.322	22.57166667	37.18233333	0.720104358	5.55E-50	4.52E-48	PGBD4	piggyBac transposable element-derived protein 4-like isoform X1 [Bombyx mori]	-	-	-	-	-	-	-	--
BMSK0003385	1215	1019	1172	214	174	156	35.053	33.777	37.404	12.244	10.336	9.407	35.41133333	10.66233333	-1.731687976	8.97E-50	7.27E-48	--	proline-rich protein HaeIII subfamily 1-like [Spodoptera litura]	-	-	-	-	-	-	-	--
MSTRG.44200	5173	4584	4520	3815	3728	3736	130.219	132.576	125.853	190.458	193.226	196.547	129.5493333	193.4103333	0.578163284	1.08E-49	8.73E-48	--	pol polyprotein, partial [Bombyx mori]	-	-	-	-	-	-	-	--
BMSK0007169	13536	11979	12186	4281	4315	4469	255.711	259.999	254.661	160.38	167.843	176.459	256.7903333	168.2273333	-0.610178763	1.63E-49	1.31E-47	HRP65	hrp65 protein-like [Bombyx mandarina]	-	-	-	-	GO:0005681//spliceosomal complex;GO:0043232//intracellular non-membrane-bounded organelle	GO:0003727//single-stranded RNA binding;GO:0036094//small molecule binding;GO:0044822//poly(A) RNA binding	GO:0000377//RNA splicing, via transesterification reactions with bulged adenosine as nucleophile;GO:0006405//RNA export from nucleus;GO:0008049//male courtship behavior;GO:0009416//response to light stimulus;GO:0050953//sensory perception of light stimulus	--
MSTRG.52023	2486	2049	2229	527	471	570	37.669	35.681	37.371	15.851	14.699	18.057	36.907	16.20233333	-1.187692879	1.76E-49	1.40E-47	--	RNA-directed DNA polymerase from mobile element jockey [Papilio machaon]	-	-	-	-	-	-	-	--
BMSK0004397	352	322	308	562	507	471	14.744	15.487	14.256	46.659	43.743	41.197	14.829	43.86633333	1.564692808	1.80E-49	1.43E-47	--	uncharacterized protein LOC105841424 [Bombyx mori]	-	-	-	-	-	-	-	--
BMSK0003678	8892	7913	8338	2785	2827	2840	98.701	100.914	102.38	61.309	64.616	65.882	100.665	63.93566667	-0.654869291	1.84E-49	1.45E-47	Tktl2	transketolase [Bombyx mori]	Metabolism;Metabolism;Metabolism;Metabolism	Global and overview maps;Global and overview maps;Global and overview maps;Carbohydrate metabolism	ko01100//Metabolic pathways;ko01200//Carbon metabolism;ko01230//Biosynthesis of amino acids;ko00030//Pentose phosphate pathway	K00615;K00615;K00615;K00615	GO:0031090//organelle membrane;GO:0031981//nuclear lumen;GO:0031988//membrane-bounded vesicle;GO:0042579//microbody;GO:0043232//intracellular non-membrane-bounded organelle;GO:0043234//protein complex	GO:0016744//transferase activity, transferring aldehyde or ketonic groups;GO:0019842//vitamin binding;GO:0030246//carbohydrate binding;GO:0043169//cation binding;GO:0046983//protein dimerization activity	GO:0000226//microtubule cytoskeleton organization;GO:0005997//xylulose metabolic process;GO:0006355//regulation of transcription, DNA-templated;GO:0006739//NADP metabolic process;GO:0015980//energy derivation by oxidation of organic compounds;GO:0019682//glyceraldehyde-3-phosphate metabolic process;GO:0019693//ribose phosphate metabolic process;GO:0040007//growth;GO:0051704//multi-organism process	--
BMSK0010399	692	577	614	755	798	772	16.862	16.154	16.551	36.484	40.038	39.319	16.52233333	38.61366667	1.224694113	2.13E-49	1.67E-47	GH22027	ribosome biogenesis protein BOP1 homolog [Bombyx mori]	-	-	-	-	GO:0030684//preribosome;GO:0031981//nuclear lumen;GO:0043232//intracellular non-membrane-bounded organelle;GO:0043234//protein complex	GO:0003723//RNA binding	GO:0000460//maturation of 5.8S rRNA;GO:0000470//maturation of LSU-rRNA;GO:0002682//regulation of immune system process;GO:0007049//cell cycle;GO:0030154//cell differentiation	--
BMSK0006899	690	601	585	55	66	63	26.961	26.981	25.286	4.262	5.31	5.145	26.40933333	4.905666667	-2.42852677	4.76E-49	3.71E-47	AGAP007347	lysozyme precursor [Bombyx mori]	Organismal Systems	Digestive system	ko04970//Salivary secretion	K13915	GO:0044421//extracellular region part	GO:0004553//hydrolase activity, hydrolyzing O-glycosyl compounds;GO:0005515//protein binding	GO:0009617//response to bacterium;GO:0048102//autophagic cell death	--
BMSK0007052	40214	34883	37395	15164	14561	14570	645.767	643.582	664.284	482.902	481.453	489.026	651.211	484.4603333	-0.426746524	3.02E-48	2.34E-46	D11DS	acyl-CoA Delta(11) desaturase-like [Manduca sexta]	Metabolism;Environmental Information Processing;Metabolism;Organismal Systems;Organismal Systems;Metabolism	Global and overview maps;Signal transduction;Global and overview maps;Aging;Endocrine system;Lipid metabolism	ko01100//Metabolic pathways;ko04152//AMPK signaling pathway;ko01212//Fatty acid metabolism;ko04212//Longevity regulating pathway - worm;ko03320//PPAR signaling pathway;ko01040//Biosynthesis of unsaturated fatty acids	K00507;K00507;K00507;K00507;K00507;K00507	GO:0031224//intrinsic component of membrane;GO:0031982//vesicle;GO:0043231//intracellular membrane-bounded organelle;GO:0043232//intracellular non-membrane-bounded organelle	GO:0016215//acyl-CoA desaturase activity;GO:0046914//transition metal ion binding	GO:0006631//fatty acid metabolic process;GO:0007617//mating behavior;GO:0031329//regulation of cellular catabolic process;GO:0033057//multicellular organism reproductive behavior;GO:0033500//carbohydrate homeostasis;GO:0034285//response to disaccharide;GO:0042446//hormone biosynthetic process;GO:0055090//acylglycerol homeostasis	--
MSTRG.48443	6214	5051	5310	1577	1689	1687	147.316	137.584	139.259	74.119	82.449	83.602	141.3863333	80.05666667	-0.820549221	3.24E-48	2.51E-46	--	Envelope fusion protein [Papilio xuthus]	-	-	-	-	-	-	-	--
BMSK0014956	296	227	253	472	404	487	5.739	5.049	5.434	18.146	16.13	19.746	5.407333333	18.00733333	1.735595353	5.25E-48	4.04E-46	--	hypoxia-inducible factor 1-alpha [Bombyx mori]	Human Diseases;Human Diseases;Cellular Processes;Organismal Systems;Human Diseases;Organismal Systems;Environmental Information Processing;Organismal Systems;Human Diseases;Human Diseases;Human Diseases;Human Diseases;Cellular Processes;Organismal Systems	Cancer: overview;Cancer: overview;Transport and catabolism;Aging;Cancer: overview;Development and regeneration;Signal transduction;Endocrine system;Infectious disease: viral;Cancer: specific types;Cancer: overview;Cancer: overview;Transport and catabolism;Immune system	ko05200//Pathways in cancer;ko05205//Proteoglycans in cancer;ko04140//Autophagy - animal;ko04212//Longevity regulating pathway - worm;ko05231//Choline metabolism in cancer;ko04361//Axon regeneration;ko04066//HIF-1 signaling pathway;ko04919//Thyroid hormone signaling pathway;ko05167//Kaposi sarcoma-associated herpesvirus infection;ko05211//Renal cell carcinoma;ko05230//Central carbon metabolism in…	K08268;K08268;K08268;K08268;K08268;K08268;K08268;K08268;K08268;K08268;K08268;K08268;K08268;K08268	-	-	-	--
MSTRG.55846	1671	1469	1432	342	313	330	22.227	22.443	21.073	9.015	8.572	9.173	21.91433333	8.92	-1.296759175	9.27E-48	7.09E-46	--	Histone-lysine N-methyltransferase SETMAR [Dufourea novaeangliae]	-	-	-	-	-	-	-	--
BMSK0013363	1995	1886	1943	478	461	414	32.254	35.033	34.75	15.326	15.346	13.99	34.01233333	14.88733333	-1.191972625	1.59E-47	1.21E-45	slc16a12b	monocarboxylate transporter 7 [Bombyx mori]	-	-	-	-	-	-	-	--
BMSK0004556	565	539	589	854	755	679	15.673	17.182	18.056	46.934	43.117	39.355	16.97033333	43.13533333	1.345855202	2.91E-47	2.21E-45	--	nuclear protein 1 [Bombyx mandarina]	-	-	-	-	GO:0043231//intracellular membrane-bounded organelle	GO:0005488//binding	GO:0006970//response to osmotic stress;GO:0007519//skeletal muscle tissue development;GO:0008285//negative regulation of cell proliferation;GO:0008585//female gonad development;GO:0008630//intrinsic apoptotic signaling pathway in response to DNA damage;GO:0009266//response to temperature stimulus;GO:0009268//response to pH;GO:0031399//regulation of protein modification process;GO:0040007//growth;…	--
BMSK0005552	707	566	604	764	745	821	11.863	10.911	11.211	25.422	25.739	28.793	11.32833333	26.65133333	1.234272089	3.60E-47	2.71E-45	ine	sodium- and chloride-dependent GABA transporter ine-like [Bombyx mandarina]	-	-	-	-	GO:0031224//intrinsic component of membrane	GO:0004888//transmembrane signaling receptor activity;GO:0005326//neurotransmitter transporter activity;GO:0015291//secondary active transmembrane transporter activity	GO:0006970//response to osmotic stress;GO:0042065//glial cell growth;GO:0044765//single-organism transport;GO:0050794//regulation of cellular process;GO:0050877//neurological system process	--
BMSK0000395	2456	2164	2421	2182	2055	2022	23.741	24.037	25.896	41.844	40.913	40.851	24.558	41.20266667	0.74654464	3.71E-47	2.78E-45	--	membrane-bound transcription factor site-1 protease, partial [Bombyx mori]	Genetic Information Processing	Folding, sorting and degradation	ko04141//Protein processing in endoplasmic reticulum	K08653	-	-	-	--
BMSK0004819	676	598	549	791	724	737	10.688	10.863	9.602	24.801	23.569	24.355	10.38433333	24.24166667	1.223080291	4.49E-47	3.35E-45	Bin1	myc box-dependent-interacting protein 1 isoform X1 [Bombyx mori]	Cellular Processes;Organismal Systems	Transport and catabolism;Immune system	ko04144//Endocytosis;ko04666//Fc gamma R-mediated phagocytosis	K12562;K12562	GO:0016020//membrane;GO:0032155//cell division site part;GO:0044424//intracellular part	GO:0008289//lipid binding	GO:0006897//endocytosis;GO:0033036//macromolecule localization;GO:0042051//compound eye photoreceptor development;GO:0044091//membrane biogenesis;GO:0090257//regulation of muscle system process	--
BMSK0011275	876	649	745	937	857	871	35.059	29.842	32.983	74.366	70.621	72.859	32.628	72.61533333	1.15416366	6.31E-47	4.68E-45	QDPR	dihydropteridine reductase [Bombyx mori]	Metabolism;Metabolism	Global and overview maps;Metabolism of cofactors and vitamins	ko01100//Metabolic pathways;ko00790//Folate biosynthesis	K00357;K00357	GO:0031988//membrane-bounded vesicle;GO:0042995//cell projection;GO:0043231//intracellular membrane-bounded organelle;GO:0044444//cytoplasmic part	GO:0016646//oxidoreductase activity, acting on the CH-NH group of donors, NAD or NADP as acceptor;GO:0043168//anion binding;GO:0046983//protein dimerization activity;GO:0048037//cofactor binding	GO:0006558//L-phenylalanine metabolic process;GO:0009108//coenzyme biosynthetic process;GO:0010038//response to metal ion;GO:0042493//response to drug;GO:0042558//pteridine-containing compound metabolic process;GO:0043434//response to peptide hormone	--
MSTRG.38878	1657	1420	1416	1502	1359	1423	37.746	37.164	35.682	67.852	63.742	67.752	36.864	66.44866667	0.850027629	6.52E-47	4.81E-45	LDB2	LIM domain-binding protein 2 isoform X3 [Bombyx mandarina]	-	-	-	-	-	-	-	--
BMSK0013387	1130	982	999	1059	1153	1147	29.861	29.815	29.204	55.497	62.737	63.353	29.62666667	60.529	1.0307302	3.59E-46	2.64E-44	DNAJC21	dnaJ homolog subfamily C member 21 isoform X2 [Bombyx mandarina]	-	-	-	-	-	GO:0003723//RNA binding	-	--
BMSK0007886	1464	1219	1318	288	240	276	26.414	25.269	26.306	10.305	8.916	10.408	25.99633333	9.876333333	-1.396260718	5.09E-46	3.73E-44	ATP8A1	probable phospholipid-transporting ATPase IA isoform X3 [Bombyx mori]	-	-	-	-	GO:0031224//intrinsic component of membrane	GO:0003824//catalytic activity;GO:0005548//phospholipid transporter activity;GO:0046872//metal ion binding	GO:0015914//phospholipid transport	--
MSTRG.3409	622	525	583	731	830	699	0.771	0.748	0.799	1.797	2.119	1.81	0.772666667	1.908666667	1.304647104	7.87E-46	5.73E-44	SETMAR	transposase [Bombyx mori]	Metabolism;Metabolism	Global and overview maps;Amino acid metabolism	ko01100//Metabolic pathways;ko00310//Lysine degradation	K11433;K11433	GO:0043231//intracellular membrane-bounded organelle;GO:0044427//chromosomal part	GO:0004520//endodeoxyribonuclease activity;GO:0018024//histone-lysine N-methyltransferase activity;GO:0019899//enzyme binding;GO:0043566//structure-specific DNA binding;GO:0046983//protein dimerization activity	GO:0006303//double-strand break repair via nonhomologous end joining;GO:0006308//DNA catabolic process;GO:0007093//mitotic cell cycle checkpoint;GO:0010452//histone H3-K36 methylation;GO:0010912//positive regulation of isomerase activity;GO:0010948//negative regulation of cell cycle process	--
MSTRG.6341	906	719	729	926	883	850	10.323	9.415	9.184	20.91	20.705	20.229	9.640666667	20.61466667	1.096466314	9.11E-46	6.57E-44	RTase	RNA-directed DNA polymerase from mobile element jockey [Papilio machaon]	-	-	-	-	-	-	-	--
BMSK0006130	3339	2787	2962	928	822	774	57.556	55.196	56.478	31.721	29.175	27.9	56.41	29.59866667	-0.930418749	9.11E-46	6.57E-44	--	RNA exonuclease 4 [Bombyx mori]	-	-	-	-	GO:0005654//nucleoplasm	GO:0003723//RNA binding;GO:0008408//3'-5' exonuclease activity;GO:0016796//exonuclease activity, active with either ribo- or deoxyribonucleic acids and producing 5'-phosphomonoesters	GO:0002376//immune system process;GO:0016070//RNA metabolic process;GO:0044699//single-organism process;GO:0050794//regulation of cellular process;GO:0050896//response to stimulus;GO:0051704//multi-organism process;GO:0090305//nucleic acid phosphodiester bond hydrolysis	--
BMSK0013493	427	342	343	631	512	518	2.565	2.36	2.283	7.519	6.341	6.513	2.402666667	6.791	1.498987522	1.80E-45	1.29E-43	STXBP5	syntaxin-binding protein 5 isoform X1 [Bombyx mori]	-	-	-	-	-	-	-	--
BMSK0009413	2968	2366	2433	653	694	657	35.456	32.474	32.152	15.47	17.071	16.405	33.36066667	16.31533333	-1.031919656	2.09E-45	1.50E-43	--	PREDICTED: serine-rich adhesin for platelets-like isoform X2 [Amyelois transitella]	-	-	-	-	-	-	-	--
BMSK0007008	2653	2182	2267	2142	2014	1953	39.3	37.137	37.149	62.925	61.43	60.469	37.862	61.608	0.702367081	3.20E-45	2.27E-43	phy-2	prolyl 4-hydroxylase alpha subunit precursor [Bombyx mori]	Metabolism;Metabolism	Global and overview maps;Amino acid metabolism	ko01100//Metabolic pathways;ko00330//Arginine and proline metabolism	K00472;K00472	GO:0044432//endoplasmic reticulum part	GO:0016701//oxidoreductase activity, acting on single donors with incorporation of molecular oxygen;GO:0016706//oxidoreductase activity, acting on paired donors, with incorporation or reduction of molecular oxygen, 2-oxoglutarate as one donor, and incorporation of one atom each of oxygen into both donors;GO:0019842//vitamin binding;GO:0046914//transition metal ion binding	GO:0018126//protein hydroxylation;GO:0044710//single-organism metabolic process	--
BMSK0013400	7125	6240	6632	2310	2260	2274	104.119	104.766	107.209	66.942	68.001	69.456	105.3646667	68.133	-0.628965513	3.53E-45	2.50E-43	--	uncharacterized protein LOC114245868 isoform X1 [Bombyx mandarina]	-	-	-	-	-	-	-	--
BMSK0004105	1119	871	1006	1084	1025	1078	6.717	6.007	6.681	12.904	12.669	13.525	6.468333333	13.03266667	1.010666377	4.21E-45	2.97E-43	Ras64B	ras-like protein 2 [Bombyx mori]	Environmental Information Processing;Environmental Information Processing;Environmental Information Processing;Human Diseases;Cellular Processes;Environmental Information Processing;Cellular Processes;Cellular Processes;Environmental Information Processing;Organismal Systems;Cellular Processes	Signal transduction;Signal transduction;Signal transduction;Cancer: overview;Transport and catabolism;Signal transduction;Cell motility;Cell growth and death;Signal transduction;Immune system;Transport and catabolism	ko04024//cAMP signaling pathway;ko04010//MAPK signaling pathway;ko04014//Ras signaling pathway;ko05205//Proteoglycans in cancer;ko04140//Autophagy - animal;ko04072//Phospholipase D signaling pathway;ko04810//Regulation of actin cytoskeleton;ko04218//Cellular senescence;ko04371//Apelin signaling pathway;ko04625//C-type lectin receptor signaling pathway;ko04137//Mitophagy - animal	K07830;K07830;K07830;K07830;K07830;K07830;K07830;K07830;K07830;K07830;K07830	GO:0005924//cell-substrate adherens junction;GO:0016020//membrane;GO:0031988//membrane-bounded vesicle;GO:0043231//intracellular membrane-bounded organelle	GO:0003677//DNA binding;GO:0004620//phospholipase activity;GO:0017111//nucleoside-triphosphatase activity;GO:0032550//purine ribonucleoside binding;GO:0046983//protein dimerization activity	GO:0001503//ossification;GO:0007166//cell surface receptor signaling pathway;GO:0007264//small GTPase mediated signal transduction;GO:0009653//anatomical structure morphogenesis;GO:0010468//regulation of gene expression;GO:0010941//regulation of cell death;GO:0030154//cell differentiation;GO:0030334//regulation of cell migration;GO:0031323//regulation of cellular metabolic process;GO:0035090//mai…	--
BMSK0014897	7136	6172	6446	4959	5127	5117	30.323	30.133	30.301	41.789	44.859	45.448	30.25233333	44.032	0.541505955	5.37E-45	3.76E-43	Birc6	baculoviral IAP repeat-containing protein 6 [Bombyx mandarina]	-	-	-	-	-	GO:0004842//ubiquitin-protein transferase activity	GO:0007281//germ cell development;GO:0016567//protein ubiquitination;GO:0031324//negative regulation of cellular metabolic process;GO:0033554//cellular response to stress;GO:0043066//negative regulation of apoptotic process;GO:0044248//cellular catabolic process	--
BMSK0002624	4186	3593	3800	1278	1156	1145	78.356	77.272	78.686	47.441	44.555	44.797	78.10466667	45.59766667	-0.77644875	8.49E-45	5.93E-43	--	-	-	-	-	-	-	-	-	--
BMSK0015199	12634	11458	11801	4577	4254	4329	416.219	433.692	430.072	299.026	288.564	298.087	426.661	295.2256667	-0.53127209	1.39E-44	9.65E-43	CG9286	protein BCCIP homolog [Bombyx mandarina]	-	-	-	-	GO:0000307//cyclin-dependent protein kinase holoenzyme complex;GO:0043231//intracellular membrane-bounded organelle	GO:0003723//RNA binding;GO:0030234//enzyme regulator activity	GO:0007049//cell cycle;GO:0060563//neuroepithelial cell differentiation	--
BMSK0014312	8417	7520	7690	2835	2702	2785	90.035	92.42	90.996	60.139	59.512	62.267	91.15033333	60.63933333	-0.587994039	2.38E-44	1.65E-42	--	BRCT domain-containing protein, partial [Operophtera brumata]	-	-	-	-	-	-	-	--
MSTRG.19498	2421	2268	2413	621	628	573	17.286	18.611	19.066	8.8	9.232	8.552	18.321	8.861333333	-1.047902554	2.72E-44	1.88E-42	--	polyprotein [Antheraea mylitta]	-	-	-	-	-	-	-	--
MSTRG.5508	574	483	496	680	658	604	17.52	16.956	16.761	41.214	41.373	38.554	17.079	40.38033333	1.241429314	2.75E-44	1.89E-42	--	olfactory receptor [Bombyx mori]	-	-	-	-	-	-	-	--
BMSK0000288	682	553	625	721	785	763	9.623	8.965	9.756	20.175	22.807	22.502	9.448	21.828	1.208099079	5.52E-44	3.76E-42	fax	failed axon connections isoform X1 [Bombyx mori]	-	-	-	-	GO:0016020//membrane;GO:0044424//intracellular part	GO:0016772//transferase activity, transferring phosphorus-containing groups	GO:0006796//phosphate-containing compound metabolic process;GO:0048812//neuron projection morphogenesis	--
BMSK0010724	6241	5623	5742	4522	4363	4249	100.084	103.603	101.863	143.81	144.066	142.421	101.85	143.4323333	0.493924301	6.13E-44	4.17E-42	hyou1	hypoxia up-regulated protein 1 [Bombyx mori]	Genetic Information Processing	Folding, sorting and degradation	ko04141//Protein processing in endoplasmic reticulum	K09486	GO:0005783//endoplasmic reticulum;GO:0043232//intracellular non-membrane-bounded organelle;GO:0043234//protein complex;GO:0044421//extracellular region part	-	GO:0000003//reproduction;GO:0043524//negative regulation of neuron apoptotic process;GO:1900038//negative regulation of cellular response to hypoxia	--
BMSK0014781	8252	7161	7265	2562	2653	2557	53.687	53.529	52.287	33.052	35.536	34.767	53.16766667	34.45166667	-0.625975375	8.43E-44	5.70E-42	AAEL000109	claspin [Bombyx mandarina]	-	-	-	-	GO:0031988//membrane-bounded vesicle;GO:0044444//cytoplasmic part	GO:0016791//phosphatase activity	GO:0006576//cellular biogenic amine metabolic process;GO:0006796//phosphate-containing compound metabolic process;GO:0071267//L-methionine salvage	--
MSTRG.36671	1612	1387	1499	1413	1383	1475	24.686	24.395	25.383	42.899	43.59	47.209	24.82133333	44.566	0.844362863	1.20E-43	8.05E-42	pol	Down syndrome cell adhesion molecule-like protein Dscam2 [Bombyx mandarina]	-	-	-	-	-	-	-	--
BMSK0012562	3463	2925	3020	927	853	942	43.898	42.605	42.348	23.309	22.265	24.947	42.95033333	23.507	-0.869578896	2.48E-43	1.67E-41	--	AGAP002289-PA [Anopheles gambiae str. PEST] [Anopheles gambiae]	-	-	-	-	-	-	-	--
BMSK0009121	1536	1346	1537	1527	1347	1444	9.439	9.504	10.449	18.609	17.044	18.548	9.797333333	18.067	0.882895938	2.50E-43	1.67E-41	sno	protein strawberry notch [Bombyx mori]	-	-	-	-	GO:0043231//intracellular membrane-bounded organelle	-	GO:0006357//regulation of transcription from RNA polymerase II promoter;GO:0006508//proteolysis;GO:0009886//post-embryonic morphogenesis;GO:0038127//ERBB signaling pathway;GO:0045165//cell fate commitment	--
BMSK0002625	8519	7518	7976	2875	2858	2679	229.406	232.599	237.595	153.512	158.446	150.804	233.2	154.254	-0.596259888	4.83E-43	3.21E-41	Tret1	facilitated trehalose transporter Tret1 isoform X1 [Bombyx mori]	-	-	-	-	-	-	-	--
BMSK0005346	6525	5874	6191	2176	2094	1957	89.287	92.348	93.726	59.058	58.988	55.981	91.787	58.009	-0.662013087	5.78E-43	3.83E-41	--	uncharacterized protein LOC114246137 [Bombyx mandarina]	-	-	-	-	-	-	-	--
MSTRG.37308	1316	1193	1194	263	262	224	31.675	32.969	31.863	12.601	13.007	11.309	32.169	12.30566667	-1.386348271	7.42E-43	4.89E-41	--	uncharacterized protein LOC101740397 isoform X1 [Bombyx mori]	Genetic Information Processing	Translation	ko03013//Nucleocytoplasmic transport	K14310	-	-	-	--
BMSK0011291	6040	5160	5443	4367	4318	3978	69.784	68.495	69.566	100.057	102.722	96.063	69.28166667	99.614	0.52387488	9.74E-43	6.39E-41	SARS1	serine--tRNA ligase, cytoplasmic [Bombyx mori]	Genetic Information Processing	Translation	ko00970//Aminoacyl-tRNA biosynthesis	K01875	GO:0031988//membrane-bounded vesicle;GO:0043231//intracellular membrane-bounded organelle;GO:0044444//cytoplasmic part	GO:0004812//aminoacyl-tRNA ligase activity;GO:0032550//purine ribonucleoside binding	GO:0006418//tRNA aminoacylation for protein translation;GO:0007389//pattern specification process;GO:0048646//anatomical structure formation involved in morphogenesis	--
BMSK0001223	7611	6557	6882	2581	2410	2456	93.787	92.832	93.812	63.072	61.148	63.256	93.477	62.492	-0.580939921	1.11E-42	7.22E-41	PPP2CB	serine/threonine-protein phosphatase 2A catalytic subunit beta isoform [Bombyx mori]	Human Diseases;Environmental Information Processing;Environmental Information Processing;Cellular Processes;Environmental Information Processing;Cellular Processes;Organismal Systems;Environmental Information Processing;Cellular Processes;Organismal Systems;Environmental Information Processing;Human Diseases;Genetic Information Processing;Environmental Information Processing;Human Diseases;Organi…	Infectious disease: viral;Signal transduction;Signal transduction;Transport and catabolism;Signal transduction;Cell growth and death;Circulatory system;Signal transduction;Cellular community - eukaryotes;Nervous system;Signal transduction;Infectious disease: viral;Translation;Signal transduction;Infectious disease: parasitic;Nervous system;Signal transduction;Transport and catabolism	ko05165//Human papillomavirus infection;ko04151//PI3K-Akt signaling pathway;ko04152//AMPK signaling pathway;ko04140//Autophagy - animal;ko04013//MAPK signaling pathway - fly;ko04114//Oocyte meiosis;ko04261//Adrenergic signaling in cardiomyocytes;ko04390//Hippo signaling pathway;ko04530//Tight junction;ko04728//Dopaminergic synapse;ko04391//Hippo signaling pathway - fly;ko05160//Hepatitis C;ko0301…	K04382;K04382;K04382;K04382;K04382;K04382;K04382;K04382;K04382;K04382;K04382;K04382;K04382;K04382;K04382;K04382;K04382;K04382	GO:0005819//spindle;GO:0008287//protein serine/threonine phosphatase complex;GO:0016020//membrane;GO:0031981//nuclear lumen;GO:0031988//membrane-bounded vesicle;GO:0033267//axon part;GO:0044444//cytoplasmic part;GO:0044456//synapse part;GO:0098687//chromosomal region	GO:0004721//phosphoprotein phosphatase activity;GO:0005102//receptor binding;GO:0008092//cytoskeletal protein binding;GO:0016301//kinase activity;GO:0019901//protein kinase binding;GO:0019903//protein phosphatase binding;GO:0030234//enzyme regulator activity;GO:0032550//purine ribonucleoside binding;GO:0043169//cation binding;GO:0046983//protein dimerization activity	GO:0000087//mitotic M phase;GO:0000280//nuclear division;GO:0000302//response to reactive oxygen species;GO:0000956//nuclear-transcribed mRNA catabolic process;GO:0001678//cellular glucose homeostasis;GO:0001752//compound eye photoreceptor fate commitment;GO:0003205//cardiac chamber development;GO:0006396//RNA processing;GO:0006511//ubiquitin-dependent protein catabolic process;GO:0006665//sphing…	--
BMSK0013554	2044	1769	1838	1709	1640	1583	14.962	14.878	14.883	24.809	24.719	24.22	14.90766667	24.58266667	0.721586958	1.20E-42	7.78E-41	Sik3	serine/threonine-protein kinase par-1 isoform X1 [Bombyx mori]	-	-	-	-	GO:0044424//intracellular part	GO:0004672//protein kinase activity;GO:0043167//ion binding	GO:0008104//protein localization;GO:0009887//organ morphogenesis;GO:0035107//appendage morphogenesis;GO:0036075//replacement ossification;GO:0040007//growth;GO:0065007//biological regulation	--
BMSK0000531	246	179	191	391	362	345	1.822	1.523	1.562	5.743	5.521	5.341	1.635666667	5.535	1.758704546	1.25E-42	8.10E-41	Nca	neurocalcin homolog [Bombyx mori]	-	-	-	-	GO:0030125//clathrin vesicle coat	GO:0015631//tubulin binding;GO:0016491//oxidoreductase activity;GO:0046872//metal ion binding	GO:0006810//transport;GO:0007267//cell-cell signaling;GO:0008217//regulation of blood pressure;GO:0019932//second-messenger-mediated signaling;GO:0042325//regulation of phosphorylation	--
BMSK0004112	2238	1887	1986	520	546	510	25.124	24.349	24.67	11.588	12.629	11.961	24.71433333	12.05933333	-1.035197836	1.59E-42	1.03E-40	Klp61F	kinesin-like protein KLP2 [Bombyx mori]	-	-	-	-	-	-	-	--
BMSK0004115	4301	3768	3811	1268	1215	1270	214.623	216.027	210.371	125.479	124.838	132.46	213.6736667	127.5923333	-0.743867476	6.08E-42	3.90E-40	--	protein C19orf12 homolog [Trichoplusia ni]	-	-	-	-	-	-	-	--
BMSK0008541	3625	3134	3411	1077	1026	957	37.572	37.321	39.11	22.137	21.896	20.732	38.001	21.58833333	-0.815785515	6.30E-42	4.02E-40	AGAP010343	CTL-like protein 2 isoform X2 [Bombyx mori]	Human Diseases	Cancer: overview	ko05231//Choline metabolism in cancer	K15377	-	-	-	--
BMSK0002224	2507	2239	2106	607	616	561	53.604	54.994	49.805	25.734	27.115	25.067	52.801	25.972	-1.023608139	6.88E-42	4.38E-40	--	centromere protein I [Bombyx mori]	-	-	-	-	-	-	-	--
BMSK0014537	2022	1744	1725	1630	1766	1759	25.904	25.668	24.45	41.405	46.595	47.104	25.34066667	45.03466667	0.829581503	8.77E-42	5.56E-40	PDCD11	protein RRP5 homolog [Bombyx mori]	-	-	-	-	GO:0044444//cytoplasmic part	GO:0005488//binding	GO:0010467//gene expression;GO:0016070//RNA metabolic process;GO:0044763//single-organism cellular process;GO:0050794//regulation of cellular process	--
BMSK0010320	5384	4415	5092	1552	1577	1530	60.26	56.773	63.045	34.448	36.343	35.792	60.026	35.52766667	-0.756644593	1.44E-41	9.07E-40	slc16a12	monocarboxylate transporter 14-like [Bombyx mandarina]	-	-	-	-	-	-	-	--
BMSK0012503	6914	6265	6581	5010	4801	4763	177.346	184.631	186.735	254.845	253.564	255.356	182.904	254.5883333	0.477079682	2.13E-41	1.34E-39	SEC61A2	transport protein Sec61 alpha subunit [Bombyx mori]	Genetic Information Processing;Cellular Processes;Human Diseases;Genetic Information Processing	Folding, sorting and degradation;Transport and catabolism;Infectious disease: bacterial;Folding, sorting and degradation	ko04141//Protein processing in endoplasmic reticulum;ko04145//Phagosome;ko05110//Vibrio cholerae infection;ko03060//Protein export	K10956;K10956;K10956;K10956	GO:0031227//intrinsic component of endoplasmic reticulum membrane;GO:0071256//translocon complex	GO:0022892//substrate-specific transporter activity;GO:0043021//ribonucleoprotein complex binding	GO:0001700//embryonic development via the syncytial blastoderm;GO:0006613//cotranslational protein targeting to membrane;GO:0006996//organelle organization;GO:0008219//cell death;GO:0009615//response to virus;GO:0010506//regulation of autophagy;GO:0016331//morphogenesis of embryonic epithelium;GO:0019538//protein metabolic process;GO:0021538//epithalamus development;GO:0030968//endoplasmic reticu…	--
MSTRG.17835	2325	2244	2343	2093	2108	1982	42.497	47.117	47.37	75.839	79.305	75.724	45.66133333	76.956	0.753060825	2.97E-41	1.86E-39	Tf2-11	Down syndrome cell adhesion molecule-like protein Dscam2 [Bombyx mandarina]	-	-	-	-	-	-	-	--
BMSK0000186	2643	2293	2492	2079	2091	2078	15.749	15.698	16.426	24.567	25.655	25.88	15.95766667	25.36733333	0.668722152	3.98E-41	2.48E-39	PLCG1	1-phosphatidylinositol 4,5-bisphosphate phosphodiesterase gamma-1 isoform X1 [Bombyx mandarina]	Metabolism;Human Diseases;Environmental Information Processing;Environmental Information Processing;Human Diseases;Human Diseases;Environmental Information Processing;Environmental Information Processing;Human Diseases;Human Diseases;Environmental Information Processing;Organismal Systems;Human Diseases;Environmental Information Processing;Human Diseases;Organismal Systems;Organismal Systems;Orga…	Global and overview maps;Cancer: overview;Signal transduction;Signal transduction;Infectious disease: bacterial;Cancer: overview;Signal transduction;Signal transduction;Cancer: overview;Cancer: specific types;Signal transduction;Endocrine system;Infectious disease: viral;Signal transduction;Cancer: overview;Development and regeneration;Endocrine system;Sensory system;Infectious disease: bacterial…	ko01100//Metabolic pathways;ko05200//Pathways in cancer;ko04015//Rap1 signaling pathway;ko04014//Ras signaling pathway;ko05131//Shigellosis;ko05205//Proteoglycans in cancer;ko04020//Calcium signaling pathway;ko04072//Phospholipase D signaling pathway;ko05231//Choline metabolism in cancer;ko05225//Hepatocellular carcinoma;ko04066//HIF-1 signaling pathway;ko04919//Thyroid hormone signaling pathway;…	K01116;K01116;K01116;K01116;K01116;K01116;K01116;K01116;K01116;K01116;K01116;K01116;K01116;K01116;K01116;K01116;K01116;K01116;K01116;K01116;K01116;K01116;K01116;K01116;K01116;K01116;K01116;K01116;K01116;K01116;K01116;K01116;K01116;K01116;K01116;K01116;K01116;K01116;K01116	GO:0005737//cytoplasm;GO:0016020//membrane;GO:0031252//cell leading edge;GO:0042995//cell projection	GO:0005102//receptor binding;GO:0008081//phosphoric diester hydrolase activity;GO:0046872//metal ion binding;GO:0060089//molecular transducer activity	GO:0000302//response to reactive oxygen species;GO:0001525//angiogenesis;GO:0002244//hematopoietic progenitor cell differentiation;GO:0002573//myeloid leukocyte differentiation;GO:0006644//phospholipid metabolic process;GO:0007166//cell surface receptor signaling pathway;GO:0009628//response to abiotic stimulus;GO:0010634//positive regulation of epithelial cell migration;GO:0014072//response to i…	--
BMSK0000209	1618	1357	1520	1435	1360	1329	8.494	8.184	8.828	14.943	14.702	14.585	8.502	14.74333333	0.794188577	1.03E-40	6.39E-39	DDR2	discoidin domain-containing receptor 2 [Bombyx mandarina]	-	-	-	-	-	GO:0016772//transferase activity, transferring phosphorus-containing groups	-	--
BMSK0002325	1515	1313	1355	297	321	317	25.442	25.333	25.172	9.891	11.1	11.127	25.31566667	10.706	-1.241610919	1.36E-40	8.40E-39	--	nuclear transcription factor Y subunit gamma [Trichogramma pretiosum]	-	-	-	-	-	GO:0031267//small GTPase binding;GO:0046983//protein dimerization activity	GO:0009967//positive regulation of signal transduction;GO:0042051//compound eye photoreceptor development;GO:0042058//regulation of epidermal growth factor receptor signaling pathway	--
BMSK0004096	5856	4772	5217	1618	1659	1734	47.162	44.158	46.478	25.843	27.513	29.191	45.93266667	27.51566667	-0.739267259	1.39E-40	8.56E-39	CABIN1	calcineurin-binding protein cabin-1 [Bombyx mori]	-	-	-	-	GO:0044424//intracellular part	-	GO:0044763//single-organism cellular process;GO:0050789//regulation of biological process	--
BMSK0014738	166	134	171	294	333	320	2.399	2.225	2.733	8.425	9.908	9.665	2.452333333	9.332666667	1.928134277	1.99E-40	1.22E-38	--	dentin sialophosphoprotein-like [Bombyx mori]	-	-	-	-	-	-	-	--
BMSK0000237	631	523	558	65	63	72	10.69	10.18	10.458	2.184	2.198	2.55	10.44266667	2.310666667	-2.17610911	2.07E-40	1.26E-38	ara	homeobox protein caupolican isoform X1 [Bombyx mori]	-	-	-	-	GO:0043231//intracellular membrane-bounded organelle	GO:0003677//DNA binding;GO:0003700//transcription factor activity, sequence-specific DNA binding;GO:0046983//protein dimerization activity	GO:0003002//regionalization;GO:0003006//developmental process involved in reproduction;GO:0006357//regulation of transcription from RNA polymerase II promoter;GO:0007166//cell surface receptor signaling pathway;GO:0007411//axon guidance;GO:0007417//central nervous system development;GO:0035114//imaginal disc-derived appendage morphogenesis;GO:0039017//pattern specification involved in pronephros …	TF_Otx
MSTRG.54465	954	858	930	960	973	910	74.701	77.189	80.556	149.071	156.875	148.933	77.482	151.6263333	0.968587233	2.98E-40	1.81E-38	--	reverse transcriptase [Bombyx mori]	-	-	-	-	-	-	-	--
BMSK0013189	1031	984	986	183	180	194	12.946	14.196	13.696	4.557	4.654	5.092	13.61266667	4.767666667	-1.513594435	3.46E-40	2.10E-38	Tollo	toll-like receptor Tollo [Bombyx mori]	-	-	-	-	GO:0031224//intrinsic component of membrane	GO:0016787//hydrolase activity;GO:0038023//signaling receptor activity	GO:0002385//mucosal immune response;GO:0006952//defense response;GO:0010559//regulation of glycoprotein biosynthetic process;GO:0048666//neuron development	--
BMSK0000293	3748	3053	3387	2774	2643	2687	32.68	30.585	32.67	47.967	47.451	48.97	31.97833333	48.12933333	0.58982169	4.96E-40	2.99E-38	MED23	LOW QUALITY PROTEIN: mediator of RNA polymerase II transcription subunit 23 [Bombyx mori]	-	-	-	-	GO:0031981//nuclear lumen;GO:0043234//protein complex	GO:0005488//binding	GO:0006352//DNA-templated transcription, initiation;GO:0006355//regulation of transcription, DNA-templated	--
MSTRG.15096	89	89	102	253	223	227	0.603	0.692	0.764	3.397	3.108	3.212	0.686333333	3.239	2.238567139	5.29E-40	3.18E-38	POL	RNA-dependent DNA polymerase [Drosophila melanogaster]	-	-	-	-	-	GO:0016740//transferase activity	GO:0090304//nucleic acid metabolic process	--
MSTRG.49425	1297	1324	1226	1374	1393	1221	37.178	43.609	38.867	78.092	82.213	73.172	39.88466667	77.82566667	0.964411809	5.36E-40	3.20E-38	RTase	endonuclease and reverse transcriptase-like protein [Bombyx mori]	-	-	-	-	-	-	-	--
BMSK0001471	1875	1685	1542	2064	1591	1651	11.52	11.891	10.476	25.141	20.121	21.198	11.29566667	22.15333333	0.971754372	5.37E-40	3.20E-38	MMD	monocyte to macrophage differentiation factor isoform X1 [Bombyx mori]	-	-	-	-	GO:0043231//intracellular membrane-bounded organelle;GO:0044444//cytoplasmic part	-	GO:0001934//positive regulation of protein phosphorylation;GO:0006897//endocytosis;GO:0007507//heart development;GO:0008104//protein localization;GO:0009887//organ morphogenesis;GO:0045597//positive regulation of cell differentiation;GO:0048646//anatomical structure formation involved in morphogenesis	--
BMSK0007809	2078	1769	1921	1780	1588	1646	32.543	31.829	33.279	55.281	51.206	53.878	32.55033333	53.455	0.715652582	9.81E-40	5.82E-38	XPO5	exportin-5 isoform X1 [Bombyx mandarina]	Genetic Information Processing	Translation	ko03013//Nucleocytoplasmic transport	K14289	GO:0005634//nucleus	GO:0005515//protein binding;GO:0044822//poly(A) RNA binding	GO:0006886//intracellular protein transport;GO:0016441//posttranscriptional gene silencing;GO:0051168//nuclear export	--
BMSK0012502	7156	6155	6610	2318	2345	2285	165.742	163.787	169.357	106.468	111.832	110.617	166.2953333	109.639	-0.600986609	1.25E-39	7.38E-38	Tsr1	pre-rRNA-processing protein TSR1 homolog [Bombyx mori]	-	-	-	-	GO:0043232//intracellular non-membrane-bounded organelle	GO:0003723//RNA binding	GO:0022613//ribonucleoprotein complex biogenesis;GO:0030154//cell differentiation	--
MSTRG.27539	2386	2174	2109	642	605	579	41.111	43.026	40.197	21.928	21.448	20.842	41.44466667	21.406	-0.953171226	2.72E-39	1.60E-37	--	polyprotein [Antheraea mylitta]	-	-	-	-	-	-	-	--
BMSK0005087	166	143	143	320	275	276	1.989	1.967	1.896	7.615	6.807	6.919	1.950666667	7.113666667	1.866626105	3.54E-39	2.08E-37	ATP6V0A1	V-type proton ATPase 116 kDa subunit a [Bombyx mori]	Metabolism;Human Diseases;Cellular Processes;Metabolism;Cellular Processes;Human Diseases;Organismal Systems;Human Diseases;Human Diseases;Human Diseases;Organismal Systems	Global and overview maps;Infectious disease: viral;Transport and catabolism;Energy metabolism;Transport and catabolism;Infectious disease: bacterial;Nervous system;Infectious disease: bacterial;Infectious disease: bacterial;Immune disease;Excretory system	ko01100//Metabolic pathways;ko05165//Human papillomavirus infection;ko04142//Lysosome;ko00190//Oxidative phosphorylation;ko04145//Phagosome;ko05152//Tuberculosis;ko04721//Synaptic vesicle cycle;ko05120//Epithelial cell signaling in Helicobacter pylori infection;ko05110//Vibrio cholerae infection;ko05323//Rheumatoid arthritis;ko04966//Collecting duct acid secretion	K02154;K02154;K02154;K02154;K02154;K02154;K02154;K02154;K02154;K02154;K02154	GO:0031224//intrinsic component of membrane;GO:0033176//proton-transporting V-type ATPase complex;GO:0033177//proton-transporting two-sector ATPase complex, proton-transporting domain	GO:0003824//catalytic activity;GO:0015078//hydrogen ion transmembrane transporter activity	GO:0015988//energy coupled proton transmembrane transport, against electrochemical gradient	--
BMSK0014403	2733	2349	2542	2166	2044	2007	27.894	27.544	28.701	43.837	42.955	42.815	28.04633333	43.20233333	0.623297063	4.24E-39	2.48E-37	Mogs	mannosyl-oligosaccharide glucosidase [Bombyx mori]	Metabolism;Genetic Information Processing;Metabolism	Global and overview maps;Folding, sorting and degradation;Glycan biosynthesis and metabolism	ko01100//Metabolic pathways;ko04141//Protein processing in endoplasmic reticulum;ko00510//N-Glycan biosynthesis	K01228;K01228;K01228	-	GO:0003824//catalytic activity	-	--
BMSK0006853	26177	22260	23583	9525	9290	9506	381.218	372.454	379.922	275.083	278.566	289.362	377.8646667	281.0036667	-0.427280666	4.90E-39	2.85E-37	--	acidic leucine-rich nuclear phosphoprotein 32 family member B isoform X2 [Bombyx mori]	-	-	-	-	-	-	-	--
BMSK0005981	8258	6820	7263	2692	2631	2642	51.085	48.475	49.703	33.026	33.516	34.167	49.75433333	33.56966667	-0.56766397	5.53E-39	3.21E-37	vret	RING finger protein 17 [Danaus plexippus plexippus]	-	-	-	-	-	-	-	--
BMSK0001898	2621	2371	2332	689	662	708	39.829	41.39	39.198	20.758	20.728	22.499	40.139	21.32833333	-0.912233442	7.75E-39	4.48E-37	CDC6	polycomb group protein Psc-like [Bombyx mandarina]	Cellular Processes	Cell growth and death	ko04110//Cell cycle	K02213	GO:0005819//spindle;GO:0031981//nuclear lumen;GO:0044444//cytoplasmic part	GO:0019899//enzyme binding;GO:0036094//small molecule binding;GO:0097159//organic cyclic compound binding;GO:1901363//heterocyclic compound binding	GO:0000075//cell cycle checkpoint;GO:0000082//G1/S transition of mitotic cell cycle;GO:0006260//DNA replication;GO:0007088//regulation of mitotic nuclear division;GO:0019219//regulation of nucleobase-containing compound metabolic process;GO:0032465//regulation of cytokinesis;GO:0044710//single-organism metabolic process;GO:0090068//positive regulation of cell cycle process;GO:1901990//regulation …	--
BMSK0004688	2137	1869	2041	1782	1677	1802	25.483	25.604	26.923	42.14	41.175	44.912	26.00333333	42.74233333	0.716969096	9.97E-39	5.74E-37	Ddx42	ATP-dependent RNA helicase DDX42 [Bombyx mori]	Genetic Information Processing	Transcription	ko03040//Spliceosome	K12835	GO:0005654//nucleoplasm	GO:0003723//RNA binding;GO:0017111//nucleoside-triphosphatase activity;GO:0036094//small molecule binding	GO:0033036//macromolecule localization	--
BMSK0008339	311	304	254	457	448	413	2.8	3.141	2.524	8.148	8.297	7.765	2.821666667	8.07	1.516021106	1.19E-38	6.82E-37	crb	protein crumbs [Vanessa tameamea]	Environmental Information Processing;Environmental Information Processing	Signal transduction;Signal transduction	ko04390//Hippo signaling pathway;ko04391//Hippo signaling pathway - fly	K16681;K16681	GO:0005886//plasma membrane;GO:0044425//membrane part	GO:0005515//protein binding	GO:0000904//cell morphogenesis involved in differentiation;GO:0002009//morphogenesis of an epithelium;GO:0007155//cell adhesion;GO:0008104//protein localization;GO:0009966//regulation of signal transduction;GO:0031323//regulation of cellular metabolic process;GO:0035088//establishment or maintenance of apical/basal cell polarity;GO:0042051//compound eye photoreceptor development;GO:0045216//cell-…	--
MSTRG.44011	780	716	696	816	758	778	24.737	26.091	24.377	50.922	49.174	51.156	25.06833333	50.41733333	1.008053732	1.27E-38	7.29E-37	--	uncharacterized protein LOC101737324 [Bombyx mori]	-	-	-	-	-	-	-	--
BMSK0006467	4289	3702	3676	1216	1250	1221	57	56.525	54.042	32.048	34.205	33.916	55.85566667	33.38966667	-0.742301962	1.67E-38	9.48E-37	Leng8	leukocyte receptor cluster member 8 homolog [Bombyx mori]	-	-	-	-	-	-	-	--
BMSK0009178	484	391	422	540	645	562	3.451	3.199	3.332	7.633	9.474	8.373	3.327333333	8.493333333	1.351964469	2.13E-38	1.21E-36	svr	carboxypeptidase D isoform X3 [Bombyx mori]	-	-	-	-	GO:0043231//intracellular membrane-bounded organelle;GO:0044444//cytoplasmic part	GO:0004180//carboxypeptidase activity;GO:0005515//protein binding;GO:0008237//metallopeptidase activity	GO:0007275//multicellular organism development;GO:0048856//anatomical structure development	--
BMSK0003271	3024	2844	3070	906	806	845	23.664	25.571	26.577	14.06	12.986	13.821	25.27066667	13.62233333	-0.891489885	3.08E-38	1.74E-36	Doa	probable serine/threonine-protein kinase dyrk2 isoform X1 [Bombyx mori]	-	-	-	-	GO:0043231//intracellular membrane-bounded organelle;GO:0043234//protein complex	GO:0004672//protein kinase activity;GO:0032550//purine ribonucleoside binding	GO:0002176//male germ cell proliferation;GO:0006468//protein phosphorylation;GO:0007281//germ cell development;GO:0009605//response to external stimulus;GO:0009880//embryonic pattern specification;GO:0015031//protein transport;GO:0035556//intracellular signal transduction;GO:0040003//chitin-based cuticle development;GO:0040011//locomotion;GO:0042462//eye photoreceptor cell development;GO:0048024/…	--
MSTRG.39903	1754	1412	1389	1425	1392	1473	22.194	20.527	19.442	35.757	36.266	38.956	20.721	36.993	0.836158673	4.13E-38	2.33E-36	max	protein max isoform X4 [Bombyx mori]	Human Diseases;Environmental Information Processing;Human Diseases;Human Diseases	Cancer: overview;Signal transduction;Cancer: overview;Cancer: specific types	ko05200//Pathways in cancer;ko04010//MAPK signaling pathway;ko05202//Transcriptional misregulation in cancer;ko05222//Small cell lung cancer	K04453;K04453;K04453;K04453	-	-	-	--
BMSK0001318	2794	2326	2327	703	651	720	76.734	73.394	70.697	38.288	36.813	41.33	73.60833333	38.81033333	-0.923428281	4.27E-38	2.40E-36	--	serendipity locus protein alpha-like [Manduca sexta]	-	-	-	-	-	-	-	--
BMSK0015709	4301	3713	4040	1292	1322	1249	88.545	87.827	92	52.751	56.046	53.75	89.45733333	54.18233333	-0.723377229	4.50E-38	2.51E-36	l(2)efl	heat shock protein hsp20.1 [Bombyx mori]	Genetic Information Processing;Organismal Systems	Folding, sorting and degradation;Aging	ko04141//Protein processing in endoplasmic reticulum;ko04213//Longevity regulating pathway - multiple species	K09542;K09542	-	-	GO:0006464//cellular protein modification process;GO:0031329//regulation of cellular catabolic process	--
BMSK0012419	1820	1650	1692	468	441	420	37.17	38.717	38.227	18.955	18.545	17.929	38.038	18.47633333	-1.041762913	7.94E-38	4.42E-36	mad2l1-1	mitotic spindle assembly checkpoint protein MAD2A [Bombyx mori]	Human Diseases;Cellular Processes;Organismal Systems;Cellular Processes	Infectious disease: viral;Cell growth and death;Endocrine system;Cell growth and death	ko05166//Human T-cell leukemia virus 1 infection;ko04114//Oocyte meiosis;ko04914//Progesterone-mediated oocyte maturation;ko04110//Cell cycle	K02537;K02537;K02537;K02537	GO:0005876//spindle microtubule;GO:0012505//endomembrane system;GO:0031981//nuclear lumen;GO:0044444//cytoplasmic part;GO:0046930//pore complex;GO:0098687//chromosomal region	GO:0005515//protein binding	GO:0030071//regulation of mitotic metaphase/anaphase transition;GO:0032435//negative regulation of proteasomal ubiquitin-dependent protein catabolic process;GO:0042981//regulation of apoptotic process;GO:0045931//positive regulation of mitotic cell cycle;GO:0071173//spindle assembly checkpoint;GO:1901976//regulation of cell cycle checkpoint	--
BMSK0015186	363	306	295	497	430	429	4.625	4.479	4.157	12.557	11.28	11.423	4.420333333	11.75333333	1.410842903	9.06E-38	5.03E-36	--	equilibrative nucleoside transporter 2 isoform X1 [Bombyx mandarina]	Human Diseases	Substance dependence	ko05034//Alcoholism	K15014	GO:0016020//membrane	GO:0000166//nucleotide binding;GO:0043167//ion binding	GO:0007267//cell-cell signaling;GO:0015931//nucleobase-containing compound transport;GO:0034766//negative regulation of ion transmembrane transport	--
BMSK0008472	157	121	90	358	246	366	1.459	1.299	0.926	6.611	4.714	7.119	1.228	6.148	2.323806604	9.92E-38	5.48E-36	Hr39	nuclear hormone receptor FTZ-F1 beta [Bombyx mori]	-	-	-	-	GO:0044424//intracellular part	GO:0000977//RNA polymerase II regulatory region sequence-specific DNA binding;GO:0000981//RNA polymerase II transcription factor activity, sequence-specific DNA binding;GO:0043167//ion binding	GO:0006355//regulation of transcription, DNA-templated;GO:0006366//transcription from RNA polymerase II promoter;GO:0008049//male courtship behavior;GO:0009887//organ morphogenesis;GO:0016458//gene silencing;GO:0045132//meiotic chromosome segregation	SF-like
BMSK0008168	4103	3706	3793	1221	1273	1193	76.322	79.203	78.05	45.041	48.757	46.383	77.85833333	46.727	-0.736595047	1.33E-37	7.32E-36	l(1)G0020	RNA cytidine acetyltransferase [Bombyx mori]	Genetic Information Processing	Translation	ko03008//Ribosome biogenesis in eukaryotes	K14521	GO:0043231//intracellular membrane-bounded organelle	GO:0003723//RNA binding;GO:0008080//N-acetyltransferase activity;GO:0008374//O-acyltransferase activity;GO:0016409//palmitoyltransferase activity;GO:0016417//S-acyltransferase activity	GO:0030154//cell differentiation;GO:0033554//cellular response to stress	--
BMSK0004194	4621	4084	4171	1468	1438	1407	87.737	89.086	87.619	55.272	56.205	55.847	88.14733333	55.77466667	-0.660306939	2.46E-37	1.35E-35	--	venom protein [Ampulex compressa]	-	-	-	-	-	-	-	--
BMSK0015127	5539	4638	4967	1812	1716	1635	173.259	166.681	171.87	112.401	110.521	106.895	170.6033333	109.939	-0.633942573	2.76E-37	1.51E-35	Nop56	nucleolar protein 56 [Bombyx mori]	Genetic Information Processing;Human Diseases	Translation;Neurodegenerative disease	ko03008//Ribosome biogenesis in eukaryotes;ko05017//Spinocerebellar ataxia	K14564;K14564	-	-	-	--
BMSK0013576	4449	3746	3954	1282	1319	1320	77.54	75.011	76.233	44.31	47.334	48.085	76.26133333	46.57633333	-0.711354685	3.72E-37	2.02E-35	Acaca	acetyl-CoA carboxylase isoform X3 [Bombyx mori]	-	-	-	-	GO:0043232//intracellular non-membrane-bounded organelle	GO:0005515//protein binding;GO:0016421//CoA carboxylase activity;GO:0016879//ligase activity, forming carbon-nitrogen bonds;GO:0032550//purine ribonucleoside binding;GO:0043169//cation binding	GO:0006631//fatty acid metabolic process;GO:0032989//cellular component morphogenesis	--
BMSK0009073	6711	6256	6372	2323	2239	2122	100.948	108.118	106.03	69.296	69.347	66.716	105.032	68.453	-0.617643264	4.50E-37	2.44E-35	SmD3	small nuclear ribonucleoprotein Sm D3 [Bombyx mori]	Genetic Information Processing;Human Diseases	Transcription;Immune disease	ko03040//Spliceosome;ko05322//Systemic lupus erythematosus	K11088;K11088	GO:0005681//spliceosomal complex;GO:0031981//nuclear lumen;GO:0031988//membrane-bounded vesicle;GO:0034708//methyltransferase complex;GO:0044423//virion part;GO:0044444//cytoplasmic part;GO:0097525//spliceosomal snRNP complex	GO:0003723//RNA binding;GO:0005515//protein binding;GO:0016670//oxidoreductase activity, acting on a sulfur group of donors, oxygen as acceptor	GO:0000280//nuclear division;GO:0000377//RNA splicing, via transesterification reactions with bulged adenosine as nucleophile;GO:0006353//DNA-templated transcription, termination;GO:0006397//mRNA processing;GO:0007051//spindle organization;GO:0007399//nervous system development;GO:0008213//protein alkylation;GO:0019094//pole plasm mRNA localization;GO:0022618//ribonucleoprotein complex assembly;G…	--
BMSK0015099	13464	12322	12274	4819	4549	4793	451.828	475.086	455.645	320.702	314.325	336.187	460.853	323.738	-0.509479925	6.99E-37	3.78E-35	btf3l4	transcription factor BTF3 homolog 4 [Bombyx mori]	Cellular Processes	Cell growth and death	ko04214//Apoptosis - fly	K01527	GO:0043234//protein complex	GO:0003723//RNA binding	GO:0009948//anterior/posterior axis specification;GO:0032880//regulation of protein localization;GO:0043009//chordate embryonic development;GO:0044087//regulation of cellular component biogenesis	--
BMSK0001575	1636	1248	1358	1427	1275	1277	11.06	9.694	10.156	19.132	17.748	18.044	10.30333333	18.308	0.829363044	7.50E-37	4.04E-35	dlg1	disks large homolog 5 isoform X2 [Bombyx mori]	Environmental Information Processing;Environmental Information Processing	Signal transduction;Signal transduction	ko04390//Hippo signaling pathway;ko04391//Hippo signaling pathway - fly	K24050;K24050	-	-	GO:0007297//ovarian follicle cell migration;GO:0045168//cell-cell signaling involved in cell fate commitment	--
BMSK0006246	2098	1962	2017	563	560	500	69.814	75.011	74.248	37.153	38.37	34.776	73.02433333	36.76633333	-0.989991977	1.16E-36	6.26E-35	GA19679	threonylcarbamoyladenosine tRNA methylthiotransferase [Bombyx mori]	-	-	-	-	GO:0005783//endoplasmic reticulum;GO:0044425//membrane part	GO:0035596//methylthiotransferase activity;GO:0051536//iron-sulfur cluster binding	GO:0006400//tRNA modification;GO:0006412//translation	--
BMSK0015367	1137	990	1081	235	226	215	43.851	43.867	46.119	17.973	17.947	17.331	44.61233333	17.75033333	-1.329596489	1.24E-36	6.61E-35	--	F-box/LRR-repeat protein 2 isoform X1 [Bombyx mori]	-	-	-	-	-	GO:0019787//ubiquitin-like protein transferase activity	GO:0043161//proteasome-mediated ubiquitin-dependent protein catabolic process	--
BMSK0004387	2259	1937	2070	561	589	578	50.778	50.024	51.472	25.007	27.261	27.156	50.758	26.47466667	-0.939022704	1.83E-36	9.76E-35	spin	protein spinster isoform X3 [Bombyx mandarina]	-	-	-	-	GO:0016020//membrane;GO:0043226//organelle	GO:0016829//lyase activity	GO:0006796//phosphate-containing compound metabolic process;GO:0006897//endocytosis;GO:0007033//vacuole organization;GO:0007041//lysosomal transport;GO:0007281//germ cell development;GO:0009886//post-embryonic morphogenesis;GO:0016477//cell migration;GO:0033554//cellular response to stress;GO:0042981//regulation of apoptotic process;GO:0044238//primary metabolic process;GO:0048638//regulation of …	--
BMSK0011047	3092	2553	2662	2239	2241	2167	91.379	86.686	87.027	131.222	136.368	133.856	88.364	133.8153333	0.598712806	1.86E-36	9.89E-35	rsp-7	probable splicing factor, arginine/serine-rich 7 [Bombyx mori]	-	-	-	-	GO:0005681//spliceosomal complex;GO:0031981//nuclear lumen	GO:0044822//poly(A) RNA binding	GO:0022618//ribonucleoprotein complex assembly;GO:0030154//cell differentiation;GO:0048024//regulation of mRNA splicing, via spliceosome	--
BMSK0010915	453	417	406	603	519	499	10.133	10.717	10.046	26.748	23.903	23.329	10.29866667	24.66	1.259715231	2.18E-36	1.15E-34	spi	pro-epidermal growth factor [Bombyx mori]	Environmental Information Processing;Environmental Information Processing	Signal transduction;Signal transduction	ko04013//MAPK signaling pathway - fly;ko04391//Hippo signaling pathway - fly	K16691;K16691	GO:0016020//membrane;GO:0043231//intracellular membrane-bounded organelle	GO:0005154//epidermal growth factor receptor binding	GO:0001709//cell fate determination;GO:0001745//compound eye morphogenesis;GO:0003002//regionalization;GO:0003013//circulatory system process;GO:0007176//regulation of epidermal growth factor-activated receptor activity;GO:0007297//ovarian follicle cell migration;GO:0007399//nervous system development;GO:0007445//determination of imaginal disc primordium;GO:0008306//associative learning;GO:001060…	--
BMSK0005151	7781	6541	6884	5075	5006	4954	26.78	25.865	26.209	34.638	35.476	35.637	26.28466667	35.25033333	0.423415461	2.37E-36	1.25E-34	trr	LOW QUALITY PROTEIN: histone-lysine N-methyltransferase 2C [Bombyx mori]	Metabolism;Metabolism	Global and overview maps;Amino acid metabolism	ko01100//Metabolic pathways;ko00310//Lysine degradation	K09188;K09188	-	GO:0016279//protein-lysine N-methyltransferase activity;GO:0046914//transition metal ion binding	GO:0034968//histone lysine methylation	--
MSTRG.12023	2016	1745	1631	1681	1571	1526	117.647	116.711	105.765	197.771	189.258	188.122	113.3743333	191.717	0.757884202	2.60E-36	1.37E-34	--	pol polyprotein, partial [Bombyx mori]	-	-	-	-	-	-	-	--
BMSK0000762	168	108	127	274	264	325	3.792	2.801	3.171	12.265	12.27	15.333	3.254666667	13.28933333	2.029687033	2.89E-36	1.52E-34	--	protein artichoke [Bombyx mandarina]	-	-	-	-	-	-	GO:0007411//axon guidance;GO:0008152//metabolic process;GO:0035150//regulation of tube size	--
BMSK0001903	4412	3909	3975	1386	1382	1325	96.722	98.457	96.398	60.256	62.382	60.712	97.19233333	61.11666667	-0.669276656	4.19E-36	2.19E-34	CDK5RAP2	centrosomin isoform X1 [Bombyx mori]	-	-	-	-	GO:0005819//spindle;GO:0031988//membrane-bounded vesicle;GO:0043231//intracellular membrane-bounded organelle;GO:0044450//microtubule organizing center part	GO:0000975//regulatory region DNA binding;GO:0015631//tubulin binding;GO:0019900//kinase binding	GO:0006355//regulation of transcription, DNA-templated;GO:0007417//central nervous system development;GO:0010826//negative regulation of centrosome duplication;GO:0044772//mitotic cell cycle phase transition;GO:0045596//negative regulation of cell differentiation;GO:0050767//regulation of neurogenesis;GO:1901976//regulation of cell cycle checkpoint	--
BMSK0001925	1992	1743	1946	1906	1622	1596	105.14	105.698	113.622	199.503	176.276	176.07	108.1533333	183.9496667	0.766232932	4.38E-36	2.28E-34	SEC61B	transport protein Sec61 beta subunit [Bombyx mori]	Genetic Information Processing;Cellular Processes;Human Diseases;Genetic Information Processing	Folding, sorting and degradation;Transport and catabolism;Infectious disease: bacterial;Folding, sorting and degradation	ko04141//Protein processing in endoplasmic reticulum;ko04145//Phagosome;ko05110//Vibrio cholerae infection;ko03060//Protein export	K09481;K09481;K09481;K09481	GO:0031224//intrinsic component of membrane;GO:0071256//translocon complex	GO:0003723//RNA binding;GO:0008320//protein transmembrane transporter activity;GO:0019838//growth factor binding;GO:0043021//ribonucleoprotein complex binding	GO:0006613//cotranslational protein targeting to membrane;GO:0010467//gene expression;GO:0010506//regulation of autophagy;GO:0030968//endoplasmic reticulum unfolded protein response;GO:0042590//antigen processing and presentation of exogenous peptide antigen via MHC class I;GO:0043161//proteasome-mediated ubiquitin-dependent protein catabolic process;GO:0048858//cell projection morphogenesis	--
BMSK0008874	46184	40168	41893	18511	17714	17405	716.281	715.754	718.745	569.335	565.682	564.209	716.9266667	566.4086667	-0.339982215	5.99E-36	3.11E-34	IPO5	importin-5 [Bombyx mori]	-	-	-	-	GO:0031090//organelle membrane;GO:0031981//nuclear lumen;GO:0044444//cytoplasmic part;GO:0046930//pore complex	GO:0003723//RNA binding;GO:0004857//enzyme inhibitor activity;GO:0008565//protein transporter activity;GO:0017016//Ras GTPase binding	GO:0009892//negative regulation of metabolic process;GO:0042306//regulation of protein import into nucleus;GO:0043200//response to amino acid	--
BMSK0001651	4106	3584	3912	1230	1277	1127	47.55	47.686	50.117	28.248	30.45	27.279	48.451	28.659	-0.757538172	7.43E-36	3.84E-34	--	laminin subunit alpha-2-like [Bombyx mori]	Human Diseases;Human Diseases;Environmental Information Processing;Cellular Processes;Human Diseases;Human Diseases;Human Diseases;Human Diseases;Human Diseases;Human Diseases;Environmental Information Processing;Human Diseases	Cancer: overview;Infectious disease: viral;Signal transduction;Cellular community - eukaryotes;Cardiovascular disease;Cardiovascular disease;Infectious disease: parasitic;Infectious disease: parasitic;Cancer: specific types;Cardiovascular disease;Signaling molecules and interaction;Cardiovascular disease	ko05200//Pathways in cancer;ko05165//Human papillomavirus infection;ko04151//PI3K-Akt signaling pathway;ko04510//Focal adhesion;ko05414//Dilated cardiomyopathy;ko05410//Hypertrophic cardiomyopathy;ko05145//Toxoplasmosis;ko05146//Amoebiasis;ko05222//Small cell lung cancer;ko05412//Arrhythmogenic right ventricular cardiomyopathy;ko04512//ECM-receptor interaction;ko05416//Viral myocarditis	K05637;K05637;K05637;K05637;K05637;K05637;K05637;K05637;K05637;K05637;K05637;K05637	-	-	GO:0006928//movement of cell or subcellular component;GO:0007155//cell adhesion;GO:0007409//axonogenesis;GO:0009888//tissue development;GO:0040011//locomotion;GO:0043010//camera-type eye development;GO:0050896//response to stimulus	--
MSTRG.40602	3897	3207	3475	1128	1147	1018	29.251	27.659	28.859	16.793	17.721	15.97	28.58966667	16.828	-0.764630076	9.83E-36	5.07E-34	--	-	-	-	-	-	-	-	-	--
MSTRG.20850	262	238	238	382	345	380	12.195	12.799	12.026	35.637	33.004	37.109	12.34	35.25	1.514280863	1.08E-35	5.56E-34	--	-	-	-	-	-	-	-	-	--
BMSK0002676	10177	8820	9233	3605	3569	3505	179.743	178.975	180.392	126.265	129.791	129.388	179.7033333	128.4813333	-0.4840584	2.33E-35	1.19E-33	RAP2C	ras-related protein 2 [Bombyx mori]	Cellular Processes	Cellular community - eukaryotes	ko04530//Tight junction	K07839	GO:0010008//endosome membrane;GO:0031988//membrane-bounded vesicle;GO:0043296//apical junction complex;GO:0098589//membrane region	GO:0003712//transcription cofactor activity;GO:0005515//protein binding;GO:0017111//nucleoside-triphosphatase activity;GO:0032550//purine ribonucleoside binding	GO:0001934//positive regulation of protein phosphorylation;GO:0007265//Ras protein signal transduction;GO:0008104//protein localization;GO:0008610//lipid biosynthetic process;GO:0010769//regulation of cell morphogenesis involved in differentiation;GO:0019827//stem cell population maintenance;GO:0030031//cell projection assembly;GO:0030036//actin cytoskeleton organization;GO:0030168//platelet acti…	--
BMSK0000480	4158	3562	3792	3077	2771	2875	39.513	38.891	39.863	57.987	54.22	57.105	39.42233333	56.43733333	0.517636653	2.64E-35	1.35E-33	Tudor-SN	tudor staphylococcus/micrococcal nuclease [Bombyx mori]	-	-	-	-	GO:0031332//RNAi effector complex;GO:0031988//membrane-bounded vesicle;GO:0043231//intracellular membrane-bounded organelle;GO:0043232//intracellular non-membrane-bounded organelle;GO:0043234//protein complex;GO:0044444//cytoplasmic part	GO:0003712//transcription cofactor activity;GO:0003723//RNA binding;GO:0016788//hydrolase activity, acting on ester bonds	GO:0016458//gene silencing;GO:0090304//nucleic acid metabolic process	--
BMSK0005015	3947	3316	3632	1243	1165	1101	73.259	70.714	74.573	45.752	44.523	42.713	72.84866667	44.32933333	-0.716640901	4.08E-35	2.07E-33	rdx	protein roadkill isoform X3 [Trichoplusia ni]	Environmental Information Processing;Environmental Information Processing	Signal transduction;Signal transduction	ko04341//Hedgehog signaling pathway - fly;ko04340//Hedgehog signaling pathway	K10523;K10523	GO:0043231//intracellular membrane-bounded organelle	GO:0046983//protein dimerization activity	GO:0001736//establishment of planar polarity;GO:0006508//proteolysis;GO:0008589//regulation of smoothened signaling pathway;GO:0009887//organ morphogenesis;GO:0031647//regulation of protein stability;GO:0032446//protein modification by small protein conjugation;GO:0032874//positive regulation of stress-activated MAPK cascade;GO:0042306//regulation of protein import into nucleus;GO:0042981//regula…	--
BMSK0002205	2082	1850	1906	568	544	512	41.068	41.926	41.589	22.218	22.094	21.109	41.52766667	21.807	-0.929281501	4.09E-35	2.07E-33	dye	nuclear pore complex protein Nup93 [Bombyx mori]	Genetic Information Processing	Translation	ko03013//Nucleocytoplasmic transport	K14309	-	-	-	--
BMSK0007182	3298	3104	3271	1039	982	916	202.904	219.409	222.619	126.766	124.399	117.79	214.9773333	122.985	-0.805702187	5.34E-35	2.70E-33	Ssb-c31a	RNA polymerase II transcriptional coactivator [Bombyx mandarina]	-	-	-	-	GO:0043231//intracellular membrane-bounded organelle	GO:0003712//transcription cofactor activity;GO:0043566//structure-specific DNA binding	GO:0006357//regulation of transcription from RNA polymerase II promoter;GO:0044763//single-organism cellular process;GO:0051716//cellular response to stimulus	PC4
BMSK0004493	4960	4269	4409	1506	1459	1575	62.657	61.953	61.607	37.734	37.944	41.575	62.07233333	39.08433333	-0.667359949	6.90E-35	3.47E-33	ncapd2	condensin complex subunit 1 [Bombyx mandarina]	-	-	-	-	GO:0000775//chromosome, centromeric region;GO:0000793//condensed chromosome;GO:0005634//nucleus;GO:0032991//macromolecular complex;GO:0044444//cytoplasmic part	GO:0005515//protein binding	GO:0000278//mitotic cell cycle;GO:0000280//nuclear division;GO:0000819//sister chromatid segregation;GO:0007051//spindle organization;GO:0022403//cell cycle phase	--
BMSK0006606	4098	3708	3627	1275	1225	1245	119.329	124.053	116.833	73.626	73.447	75.774	120.0716667	74.28233333	-0.69280472	8.24E-35	4.14E-33	Ces1e	esterase FE4 [Bombyx mori]	-	-	-	-	-	-	-	--
BMSK0012002	5892	5284	5842	1976	1856	1643	118.904	122.514	130.417	79.08	77.121	69.302	123.945	75.16766667	-0.721515948	9.42E-35	4.71E-33	MEX3A	RNA-binding protein MEX3D [Bombyx mori]	-	-	-	-	GO:0031981//nuclear lumen;GO:0044444//cytoplasmic part	GO:0003723//RNA binding;GO:0003824//catalytic activity;GO:0046914//transition metal ion binding	GO:0006468//protein phosphorylation;GO:0008298//intracellular mRNA localization;GO:0010506//regulation of autophagy;GO:0043488//regulation of mRNA stability;GO:0045444//fat cell differentiation;GO:0048588//developmental cell growth;GO:0048871//multicellular organismal homeostasis	--
BMSK0015503	961	895	874	139	188	150	17.715	18.956	17.823	5.081	7.136	5.779	18.16466667	5.998666667	-1.59842112	9.69E-35	4.83E-33	--	proteoglycan 4 isoform X1 [Bombyx mori]	-	-	-	-	-	-	-	--
BMSK0008656	4681	3993	4081	1470	1430	1432	115.149	112.853	111.053	71.711	72.43	73.627	113.0183333	72.58933333	-0.638727348	1.53E-34	7.62E-33	--	collagen alpha-2(VIII) chain [Bombyx mori]	-	-	-	-	-	-	-	--
BMSK0004810	8268	6928	7287	2877	2756	2690	82.724	79.64	80.653	57.084	56.777	56.255	81.00566667	56.70533333	-0.514538402	1.75E-34	8.68E-33	tent5c	protein FAM46C isoform X1 [Bombyx mori]	-	-	-	-	GO:0031981//nuclear lumen	-	-	--
BMSK0004648	27	24	45	151	142	142	0.443	0.452	0.816	4.911	4.795	4.867	0.570333333	4.857666667	3.090386236	3.59E-34	1.77E-32	Myo61F	myosin-IB isoform X2 [Bombyx mori]	Human Diseases	Infectious disease: bacterial	ko05130//Pathogenic Escherichia coli infection	K10356	GO:0005902//microvillus;GO:0015629//actin cytoskeleton;GO:0031982//vesicle;GO:0043231//intracellular membrane-bounded organelle;GO:0043234//protein complex;GO:0044430//cytoskeletal part;GO:0044444//cytoplasmic part;GO:0044459//plasma membrane part	GO:0005515//protein binding;GO:0016887//ATPase activity;GO:0036094//small molecule binding;GO:0097159//organic cyclic compound binding;GO:1901363//heterocyclic compound binding	GO:0006605//protein targeting;GO:0009617//response to bacterium;GO:0009855//determination of bilateral symmetry;GO:0030030//cell projection organization;GO:0032879//regulation of localization;GO:0048522//positive regulation of cellular process;GO:0048805//imaginal disc-derived genitalia morphogenesis	--
BMSK0013355	3448	2893	3180	1013	993	1010	32.019	30.866	32.667	18.655	18.987	19.603	31.85066667	19.08166667	-0.739136382	4.28E-34	2.11E-32	KDM3A	lysine-specific demethylase 3B [Bombyx mori]	Organismal Systems	Environmental adaptation	ko04714//Thermogenesis	K15601	GO:0044424//intracellular part	GO:0005488//binding	GO:0006351//transcription, DNA-templated;GO:0010468//regulation of gene expression;GO:0016568//chromatin modification;GO:0031323//regulation of cellular metabolic process;GO:0032501//multicellular organismal process;GO:0044710//single-organism metabolic process;GO:0080090//regulation of primary metabolic process;GO:1902589//single-organism organelle organization	--
BMSK0006302	1337	1060	1133	1218	1135	1021	8.154	7.427	7.644	14.731	14.253	13.015	7.741666667	13.99966667	0.854676381	7.01E-34	3.44E-32	ATP2C1	calcium-transporting ATPase type 2C member 1 isoform X1 [Bombyx mandarina]	-	-	-	-	GO:0012505//endomembrane system;GO:0016023//cytoplasmic, membrane-bounded vesicle;GO:0031090//organelle membrane;GO:0031224//intrinsic component of membrane;GO:0031984//organelle subcompartment;GO:0042579//microbody	GO:0019829//cation-transporting ATPase activity;GO:0032550//purine ribonucleoside binding;GO:0046914//transition metal ion binding;GO:0060089//molecular transducer activity	GO:0006816//calcium ion transport;GO:0006828//manganese ion transport;GO:0006874//cellular calcium ion homeostasis;GO:0009888//tissue development;GO:0019932//second-messenger-mediated signaling;GO:0030036//actin cytoskeleton organization;GO:0043122//regulation of I-kappaB kinase/NF-kappaB signaling;GO:0046916//cellular transition metal ion homeostasis;GO:0098742//cell-cell adhesion via plasma-mem…	--
MSTRG.1860	2091	1930	1999	1797	1598	1680	127.992	135.733	135.351	218.059	201.438	214.908	133.0253333	211.4683333	0.668740622	7.08E-34	3.46E-32	RTase	reverse transcriptase, partial [Bombyx mori]	Metabolism;Metabolism;Cellular Processes;Metabolism;Metabolism	Global and overview maps;Nucleotide metabolism;Transport and catabolism;Xenobiotics biodegradation and metabolism;Biosynthesis of other secondary metabolites	ko01100//Metabolic pathways;ko00230//Purine metabolism;ko04146//Peroxisome;ko00983//Drug metabolism - other enzymes;ko00232//Caffeine metabolism	K00106;K00106;K00106;K00106;K00106	-	-	-	--
MSTRG.24145	4885	4063	4413	3337	3427	3275	51.617	49.172	51.75	68.786	74.116	72.729	50.84633333	71.877	0.499386454	7.97E-34	3.88E-32	Tf2-11	Down syndrome cell adhesion molecule-like protein Dscam2 [Bombyx mandarina]	-	-	-	-	-	-	-	--
MSTRG.21101	3362	2874	3102	2510	2577	2323	100.106	98.77	103.149	149.974	160.142	146.721	100.675	152.279	0.597011529	9.08E-34	4.41E-32	--	pol polyprotein, partial [Bombyx mori]	-	-	-	-	-	-	-	--
BMSK0006057	4882	3834	4409	3566	3385	3223	24.915	22.485	24.891	36.097	35.57	34.385	24.097	35.35066667	0.552883876	9.58E-34	4.64E-32	larp	LOW QUALITY PROTEIN: la-related protein 1 [Bombyx mandarina]	-	-	-	-	GO:0031981//nuclear lumen;GO:0032991//macromolecular complex;GO:0038201//TOR complex;GO:0044444//cytoplasmic part	GO:0003729//mRNA binding;GO:0031369//translation initiation factor binding;GO:0090079//translation regulator activity, nucleic acid binding	GO:0006417//regulation of translation;GO:0010508//positive regulation of autophagy;GO:0033301//cell cycle comprising mitosis without cytokinesis;GO:0035556//intracellular signal transduction;GO:0048102//autophagic cell death;GO:0048308//organelle inheritance;GO:0090306//spindle assembly involved in meiosis	--
BMSK0002127	1015	852	930	176	202	180	22.551	21.748	22.857	7.754	9.241	8.359	22.38533333	8.451333333	-1.405302928	1.38E-33	6.65E-32	CG4502	ubiquitin-conjugating enzyme E2Q-like protein 1 [Bombyx mandarina]	Genetic Information Processing	Folding, sorting and degradation	ko04120//Ubiquitin mediated proteolysis	K10582	-	GO:0004842//ubiquitin-protein transferase activity;GO:0032550//purine ribonucleoside binding	GO:0032446//protein modification by small protein conjugation	--
BMSK0014453	2679	2226	2315	1940	1913	1954	10.936	10.44	10.454	15.705	16.079	16.672	10.61	16.152	0.60628816	1.65E-33	7.93E-32	SPTBN5	LOW QUALITY PROTEIN: spectrin beta chain, non-erythrocytic 2 [Bombyx mori]	-	-	-	-	GO:0005886//plasma membrane;GO:0044430//cytoskeletal part;GO:0070161//anchoring junction	GO:0015631//tubulin binding	GO:0009611//response to wounding;GO:0010796//regulation of multivesicular body size;GO:0016192//vesicle-mediated transport;GO:0016197//endosomal transport;GO:0061640//cytoskeleton-dependent cytokinesis	--
BMSK0002819	11546	9728	9691	3528	3709	3722	110.003	106.485	102.137	66.657	72.76	74.118	106.2083333	71.17833333	-0.57738691	1.93E-33	9.25E-32	DIDO1	death-inducer obliterator 1 isoform X1 [Bombyx mori]	-	-	-	-	GO:0032991//macromolecular complex;GO:0044446//intracellular organelle part	GO:0005488//binding	GO:0010468//regulation of gene expression;GO:0051252//regulation of RNA metabolic process	--
BMSK0012504	7759	6564	6913	2632	2639	2524	88.867	86.376	87.587	59.781	62.235	60.422	87.61	60.81266667	-0.526723698	2.13E-33	1.02E-31	stx	midnolin homolog [Bombyx mori]	-	-	-	-	GO:0031981//nuclear lumen;GO:0043232//intracellular non-membrane-bounded organelle;GO:0044444//cytoplasmic part	GO:0019899//enzyme binding	GO:0033131//regulation of glucokinase activity;GO:0050796//regulation of insulin secretion	--
BMSK0010722	501	414	467	570	522	523	4.447	4.222	4.585	10.033	9.54	9.702	4.418	9.758333333	1.143241346	2.94E-33	1.40E-31	foxn3	forkhead box protein N3 [Bombyx mori]	-	-	-	-	GO:0043231//intracellular membrane-bounded organelle	GO:0001071//nucleic acid binding transcription factor activity;GO:0003677//DNA binding;GO:0005515//protein binding	GO:0006355//regulation of transcription, DNA-templated;GO:0031572//G2 DNA damage checkpoint	Fork head
BMSK0004901	59	42	60	186	140	185	2.301	1.882	2.588	14.384	11.242	15.079	2.257	13.56833333	2.587765195	5.18E-33	2.46E-31	CG8745	alanine--glyoxylate aminotransferase 2-like [Bombyx mori]	Metabolism;Metabolism	Global and overview maps;Lipid metabolism	ko01100//Metabolic pathways;ko00564//Glycerophospholipid metabolism	K14286;K14286	GO:0043231//intracellular membrane-bounded organelle	GO:0008483//transaminase activity;GO:0016829//lyase activity;GO:0043168//anion binding	GO:0006527//arginine catabolic process;GO:0014070//response to organic cyclic compound	--
BMSK0003599	3563	3060	3329	1151	1025	1034	68.44	67.532	70.738	43.845	40.54	41.514	68.90333333	41.96633333	-0.71534136	6.90E-33	3.27E-31	RAB11A	ras-related GTP-binding protein Rab11 [Bombyx mori]	Organismal Systems;Cellular Processes;Human Diseases;Organismal Systems;Organismal Systems	Digestive system;Transport and catabolism;Infectious disease: viral;Excretory system;Excretory system	ko04972//Pancreatic secretion;ko04144//Endocytosis;ko05164//Influenza A;ko04961//Endocrine and other factor-regulated calcium reabsorption;ko04962//Vasopressin-regulated water reabsorption	K07904;K07904;K07904;K07904;K07904	-	-	-	--
BMSK0009181	5351	4649	4839	3676	3466	3668	72.261	72.13	72.288	98.444	96.374	103.531	72.22633333	99.44966667	0.461441604	9.31E-33	4.39E-31	CG2691	RRP12-like protein [Bombyx mori]	-	-	-	-	-	-	-	--
BMSK0013535	1508	1405	1468	1350	1353	1224	18.479	19.781	19.9	32.806	34.138	31.35	19.38666667	32.76466667	0.757076086	9.78E-33	4.60E-31	GlyS	Glycogen [starch] synthase [Temnothorax longispinosus]	Metabolism;Environmental Information Processing;Organismal Systems;Environmental Information Processing;Human Diseases;Organismal Systems;Metabolism	Global and overview maps;Signal transduction;Endocrine system;Signal transduction;Endocrine and metabolic disease;Endocrine system;Carbohydrate metabolism	ko01100//Metabolic pathways;ko04151//PI3K-Akt signaling pathway;ko04910//Insulin signaling pathway;ko04152//AMPK signaling pathway;ko04931//Insulin resistance;ko04922//Glucagon signaling pathway;ko00500//Starch and sucrose metabolism	K00693;K00693;K00693;K00693;K00693;K00693;K00693	-	-	-	--
BMSK0003894	12631	11309	11896	4784	4594	4557	285.105	293.28	297.036	214.143	213.512	214.991	291.807	214.2153333	-0.445952741	1.46E-32	6.83E-31	AnxB9	annexin B9 isoform X1 [Bombyx mandarina]	-	-	-	-	GO:0044444//cytoplasmic part	GO:0005543//phospholipid binding;GO:0008092//cytoskeletal protein binding;GO:0046872//metal ion binding	GO:0007163//establishment or maintenance of cell polarity;GO:0007450//dorsal/ventral pattern formation, imaginal disc;GO:0008105//asymmetric protein localization;GO:0010796//regulation of multivesicular body size;GO:0016197//endosomal transport	--
BMSK0010552	770	687	652	116	118	128	20.642	21.159	19.335	6.167	6.513	7.172	20.37866667	6.617333333	-1.622737803	1.61E-32	7.54E-31	BCL11A	B-cell lymphoma/leukemia 11A [Bombyx mori]	-	-	-	-	GO:0044451//nucleoplasm part	GO:0000977//RNA polymerase II regulatory region sequence-specific DNA binding;GO:0000982//transcription factor activity, RNA polymerase II core promoter proximal region sequence-specific binding;GO:0003712//transcription cofactor activity;GO:0043169//cation binding;GO:0046983//protein dimerization activity	GO:0002064//epithelial cell development;GO:0002681//somatic recombination of T cell receptor gene segments;GO:0006357//regulation of transcription from RNA polymerase II promoter;GO:0006629//lipid metabolic process;GO:0007411//axon guidance;GO:0010977//negative regulation of neuron projection development;GO:0018205//peptidyl-lysine modification;GO:0021877//forebrain neuron fate commitment;GO:0030…	zf-C2H2
MSTRG.48454	8585	7725	7496	2909	2907	2873	58.052	60.016	56.072	39.009	40.475	40.606	58.04666667	40.03	-0.536131607	1.69E-32	7.86E-31	Atm	serine-protein kinase ATM isoform X1 [Bombyx mori]	Human Diseases;Human Diseases;Human Diseases;Environmental Information Processing;Cellular Processes;Human Diseases;Human Diseases;Human Diseases;Cellular Processes;Cellular Processes;Cellular Processes;Human Diseases;Cellular Processes;Genetic Information Processing;Environmental Information Processing	Infectious disease: viral;Infectious disease: viral;Infectious disease: bacterial;Signal transduction;Cell growth and death;Cancer: overview;Infectious disease: viral;Cancer: overview;Cell growth and death;Cell growth and death;Cell growth and death;Drug resistance: antineoplastic;Cell growth and death;Replication and repair;Signal transduction	ko05165//Human papillomavirus infection;ko05166//Human T-cell leukemia virus 1 infection;ko05131//Shigellosis;ko04068//FoxO signaling pathway;ko04218//Cellular senescence;ko05202//Transcriptional misregulation in cancer;ko05170//Human immunodeficiency virus 1 infection;ko05206//MicroRNAs in cancer;ko04110//Cell cycle;ko04210//Apoptosis;ko04214//Apoptosis - fly;ko01524//Platinum drug resistance;ko…	K04728;K04728;K04728;K04728;K04728;K04728;K04728;K04728;K04728;K04728;K04728;K04728;K04728;K04728;K04728	-	-	-	--
BMSK0006342	4106	3606	3726	1331	1277	1283	39.718	40.077	39.87	25.532	25.434	25.94	39.88833333	25.63533333	-0.637833187	2.14E-32	9.94E-31	--	supervillin isoform X1 [Bombyx mori]	-	-	-	-	-	-	-	--
BMSK0006428	2628	2166	2352	732	665	727	20.944	19.831	20.736	11.569	10.905	12.101	20.50366667	11.525	-0.831115179	2.25E-32	1.04E-30	--	-	-	-	-	-	-	-	-	--
BMSK0004644	1578	1328	1371	347	376	356	12.665	12.248	12.176	5.519	6.216	5.978	12.363	5.904333333	-1.066182792	3.33E-32	1.54E-30	Ppcdc	phosphopantothenoylcysteine decarboxylase [Bombyx mandarina]	Metabolism;Metabolism	Global and overview maps;Metabolism of cofactors and vitamins	ko01100//Metabolic pathways;ko00770//Pantothenate and CoA biosynthesis	K01598;K01598	GO:0044444//cytoplasmic part	GO:0005488//binding;GO:0016831//carboxy-lyase activity	GO:0006575//cellular modified amino acid metabolic process;GO:0006766//vitamin metabolic process;GO:0009108//coenzyme biosynthetic process	--
BMSK0012486	408	345	383	530	425	525	2.839	2.758	2.948	7.313	6.089	7.635	2.848333333	7.012333333	1.299776585	3.63E-32	1.67E-30	Tet	DNA N6-methyl adenine demethylase isoform X2 [Bombyx mori]	-	-	-	-	-	-	GO:0006139//nucleobase-containing compound metabolic process;GO:0019538//protein metabolic process;GO:0030218//erythrocyte differentiation;GO:0043412//macromolecule modification;GO:0044260//cellular macromolecule metabolic process;GO:0055114//oxidation-reduction process;GO:0072527//pyrimidine-containing compound metabolic process	--
MSTRG.21010	3550	3191	3325	2639	2488	2463	76.084	78.575	78.832	112.164	109.795	110.333	77.83033333	110.764	0.509084618	3.83E-32	1.76E-30	LUC7L2	AAEL009145-PA, partial [Aedes aegypti]	-	-	-	-	GO:0005681//spliceosomal complex;GO:0097525//spliceosomal snRNP complex	GO:0019904//protein domain specific binding	GO:0000377//RNA splicing, via transesterification reactions with bulged adenosine as nucleophile;GO:0016202//regulation of striated muscle tissue development;GO:0022618//ribonucleoprotein complex assembly	--
BMSK0006344	4099	3345	3597	1290	1201	1177	39.605	37.133	38.446	24.718	23.893	23.77	38.39466667	24.127	-0.670257384	3.99E-32	1.83E-30	SVIL	supervillin isoform X1 [Bombyx mori]	-	-	-	-	-	-	-	--
BMSK0005920	234	162	204	356	289	348	6.657	5.295	6.42	20.085	16.929	20.693	6.124	19.23566667	1.651237643	5.00E-32	2.28E-30	MAN2B1	lysosomal alpha-mannosidase [Bombyx mori]	Cellular Processes;Metabolism	Transport and catabolism;Glycan biosynthesis and metabolism	ko04142//Lysosome;ko00511//Other glycan degradation	K12311;K12311	GO:0043227//membrane-bounded organelle	GO:0015923//mannosidase activity;GO:0030246//carbohydrate binding	GO:0005975//carbohydrate metabolic process;GO:0044699//single-organism process	--
BMSK0000422	6116	5046	5387	4007	3921	3871	38.627	36.616	37.637	50.187	50.99	51.101	37.62666667	50.75933333	0.431917634	8.15E-32	3.71E-30	Usp38	ubiquitin carboxyl-terminal hydrolase 35 isoform X1 [Bombyx mori]	-	-	-	-	-	-	-	--
BMSK0004329	3731	3289	3491	1207	1125	1168	69.056	69.941	71.477	44.303	42.874	45.185	70.158	44.12066667	-0.669153031	9.56E-32	4.33E-30	tarbp2	loquacious isoform X5 [Bombyx mori]	-	-	-	-	GO:0031332//RNAi effector complex	GO:0005488//binding	GO:0007549//dosage compensation;GO:0019827//stem cell population maintenance;GO:0034470//ncRNA processing;GO:0048477//oogenesis;GO:0048731//system development;GO:0070918//production of small RNA involved in gene silencing by RNA	--
BMSK0015668	6993	6429	6654	2485	2434	2376	184.886	195.274	194.589	130.307	132.521	131.294	191.583	131.374	-0.544289767	9.67E-32	4.37E-30	Hsp68	heat shock protein 68-like [Bombyx mandarina]	Environmental Information Processing;Cellular Processes;Genetic Information Processing;Genetic Information Processing;Organismal Systems;Organismal Systems;Human Diseases;Human Diseases;Human Diseases;Organismal Systems	Signal transduction;Transport and catabolism;Folding, sorting and degradation;Transcription;Aging;Endocrine system;Infectious disease: viral;Infectious disease: parasitic;Infectious disease: bacterial;Immune system	ko04010//MAPK signaling pathway;ko04144//Endocytosis;ko04141//Protein processing in endoplasmic reticulum;ko03040//Spliceosome;ko04213//Longevity regulating pathway - multiple species;ko04915//Estrogen signaling pathway;ko05162//Measles;ko05145//Toxoplasmosis;ko05134//Legionellosis;ko04612//Antigen processing and presentation	K03283;K03283;K03283;K03283;K03283;K03283;K03283;K03283;K03283;K03283	GO:0043231//intracellular membrane-bounded organelle;GO:0043232//intracellular non-membrane-bounded organelle;GO:0043234//protein complex	GO:0005515//protein binding;GO:0016628//oxidoreductase activity, acting on the CH-CH group of donors, NAD or NADP as acceptor;GO:0032550//purine ribonucleoside binding	GO:0001101//response to acid chemical;GO:0010259//multicellular organism aging;GO:0030154//cell differentiation;GO:0034605//cellular response to heat;GO:0044267//cellular protein metabolic process;GO:0044710//single-organism metabolic process	--
BMSK0006115	2318	2066	2032	1767	1680	1765	60.715	62.173	58.877	91.784	90.606	96.628	60.58833333	93.006	0.61828377	1.13E-31	5.11E-30	Gnl1	guanine nucleotide-binding protein-like 1 [Bombyx mori]	-	-	-	-	-	-	-	--
BMSK0014161	5553	4519	4468	1499	1569	1607	38.998	36.463	34.71	20.876	22.692	23.584	36.72366667	22.384	-0.714242244	1.29E-31	5.79E-30	--	Protein translocase subunit secA [Papilio machaon]	-	-	-	-	-	-	-	--
BMSK0014162	5553	4519	4468	1499	1569	1607	38.998	36.463	34.71	20.876	22.692	23.584	36.72366667	22.384	-0.714242244	1.29E-31	5.79E-30	SPBC2F12.05c	histone-lysine N-methyltransferase EHMT1-like [Bombyx mori]	-	-	-	-	GO:0043231//intracellular membrane-bounded organelle	GO:0005515//protein binding;GO:0008171//O-methyltransferase activity;GO:0008175//tRNA methyltransferase activity;GO:0008649//rRNA methyltransferase activity;GO:0018024//histone-lysine N-methyltransferase activity	GO:0006355//regulation of transcription, DNA-templated;GO:0034968//histone lysine methylation	--
BMSK0006812	3711	2979	2991	1051	896	995	62.319	57.478	55.559	34.999	30.966	34.914	58.452	33.62633333	-0.797660915	1.70E-31	7.60E-30	CG4968	ubiquitin thioesterase otubain-like [Bombyx mandarina]	-	-	-	-	GO:0031988//membrane-bounded vesicle;GO:0043231//intracellular membrane-bounded organelle	GO:0019783//ubiquitin-like protein-specific protease activity;GO:0032182//ubiquitin-like protein binding;GO:0036459//thiol-dependent ubiquitinyl hydrolase activity;GO:0044389//ubiquitin-like protein ligase binding	GO:0006302//double-strand break repair;GO:0016579//protein deubiquitination;GO:0019752//carboxylic acid metabolic process;GO:0033183//negative regulation of histone ubiquitination;GO:0070555//response to interleukin-1	--
BMSK0014800	2136	1776	1841	1582	1656	1757	25.843	24.689	24.645	37.966	41.265	44.427	25.059	41.21933333	0.717992328	1.89E-31	8.41E-30	--	CLUMA_CG008673, isoform A [Clunio marinus]	-	-	-	-	-	-	-	--
BMSK0006035	1295	1143	1093	303	243	266	61.326	62.211	57.258	28.455	23.694	26.329	60.265	26.15933333	-1.203994599	2.07E-31	9.21E-30	--	uncharacterized protein LOC101738918 [Bombyx mori]	-	-	-	-	-	-	-	--
MSTRG.19998	9520	8646	8748	3006	3284	3175	162.891	173.595	167.585	121.547	153.048	143.245	168.0236667	139.28	-0.270676347	2.47E-31	1.09E-29	--	gag and protease-like protein, partial [Bombyx mandarina]	-	-	-	-	-	-	-	--
MSTRG.10331	365	309	324	411	455	423	2.383	2.318	2.34	5.321	6.116	5.772	2.347	5.736333333	1.289311018	2.48E-31	1.10E-29	--	-	-	-	-	-	-	-	-	--
BMSK0001847	2870	2369	2276	2091	2320	2085	23.624	22.406	20.724	34.139	39.319	35.875	22.25133333	36.44433333	0.711802723	2.67E-31	1.18E-29	--	zinc finger protein Xfin isoform X1 [Bombyx mori]	Human Diseases	Infectious disease: viral	ko05168//Herpes simplex virus 1 infection	K09228	-	-	GO:0007423//sensory organ development;GO:0007444//imaginal disc development	zf-C2H2
MSTRG.34268	678	586	666	761	660	645	52.278	51.933	56.76	116.372	104.748	103.953	53.657	108.3576667	1.013962933	2.76E-31	1.21E-29	--	endonuclease and reverse transcriptase-like protein [Bombyx mori]	-	-	-	-	-	-	-	--
BMSK0013233	1955	1723	1778	508	534	491	28.975	29.339	29.151	14.931	16.296	15.21	29.155	15.479	-0.913431052	3.06E-31	1.34E-29	egr1	early growth response protein 3-like isoform X2 [Bombyx mandarina]	Human Diseases;Human Diseases;Human Diseases;Organismal Systems	Infectious disease: viral;Cancer: overview;Infectious disease: viral;Immune system	ko05166//Human T-cell leukemia virus 1 infection;ko05203//Viral carcinogenesis;ko05161//Hepatitis B;ko04625//C-type lectin receptor signaling pathway	K12496;K12496;K12496;K12496	-	-	-	zf-C2H2
BMSK0015191	6799	6082	6110	4506	4515	4613	88.049	90.494	87.533	115.739	120.385	124.869	88.692	120.331	0.440132477	3.09E-31	1.35E-29	mle	MLE protein [Bombyx mori]	-	-	-	-	-	-	-	--
BMSK0014668	1596	1437	1374	393	389	363	34.567	35.759	32.92	16.88	17.348	16.433	34.41533333	16.887	-1.027138429	3.69E-31	1.61E-29	arhgap19	rho GTPase-activating protein 11A isoform X1 [Bombyx mori]	-	-	-	-	-	-	GO:0007165//signal transduction	--
BMSK0014921	8302	7401	7503	2913	2845	2921	192.735	197.406	192.688	134.111	135.995	141.737	194.2763333	137.281	-0.500978196	3.89E-31	1.69E-29	GluProRS	bifunctional glutamate/proline--tRNA ligase isoform X1 [Bombyx mori]	Metabolism;Metabolism;Genetic Information Processing	Global and overview maps;Metabolism of cofactors and vitamins;Translation	ko01100//Metabolic pathways;ko00860//Porphyrin metabolism;ko00970//Aminoacyl-tRNA biosynthesis	K14163;K14163;K14163	GO:0043234//protein complex;GO:0044424//intracellular part	GO:0004812//aminoacyl-tRNA ligase activity;GO:0097159//organic cyclic compound binding;GO:1901363//heterocyclic compound binding	GO:0006418//tRNA aminoacylation for protein translation	--
BMSK0014151	1046	858	941	937	848	911	7.346	6.923	7.311	13.051	12.263	13.373	7.193333333	12.89566667	0.842153994	4.71E-31	2.04E-29	Rbp6	RNA-binding protein Musashi homolog Rbp6 isoform X1 [Bombyx mori]	Genetic Information Processing	Translation	ko03015//mRNA surveillance pathway	K14411	-	GO:0030371//translation repressor activity;GO:0036094//small molecule binding;GO:0044822//poly(A) RNA binding	GO:0001666//response to hypoxia;GO:0006396//RNA processing;GO:0006417//regulation of translation;GO:0007423//sensory organ development;GO:0017145//stem cell division;GO:0045165//cell fate commitment	--
BMSK0001510	2445	2287	2392	679	723	689	99.87	107.328	108.083	55.001	60.807	58.823	105.0936667	58.21033333	-0.852328546	5.38E-31	2.32E-29	GRHPR	glyoxylate reductase/hydroxypyruvate reductase [Bombyx mandarina]	Metabolism;Metabolism;Metabolism;Metabolism	Global and overview maps;Amino acid metabolism;Carbohydrate metabolism;Carbohydrate metabolism	ko01100//Metabolic pathways;ko00260//Glycine, serine and threonine metabolism;ko00620//Pyruvate metabolism;ko00630//Glyoxylate and dicarboxylate metabolism	K00049;K00049;K00049;K00049	GO:0031988//membrane-bounded vesicle;GO:0044439//peroxisomal part	GO:0000166//nucleotide binding;GO:0016616//oxidoreductase activity, acting on the CH-OH group of donors, NAD or NADP as acceptor;GO:0043168//anion binding;GO:0046983//protein dimerization activity	GO:0003008//system process;GO:0006081//cellular aldehyde metabolic process;GO:0006461//protein complex assembly;GO:0006807//nitrogen compound metabolic process;GO:0044281//small molecule metabolic process	--
MSTRG.22520	1341	1226	1245	258	325	282	95.561	100.377	98.144	36.46	47.687	42.002	98.02733333	42.04966667	-1.221089713	5.81E-31	2.50E-29	mRpL49	probable 39S ribosomal protein L49, mitochondrial [Bombyx mori]	-	-	-	-	-	-	-	--
BMSK0000783	851	726	783	768	802	764	5.467	5.353	5.565	9.781	10.609	10.249	5.461666667	10.213	0.902993538	6.23E-31	2.67E-29	--	pre-mRNA-splicing factor cwc25-like [Bicyclus anynana]	-	-	-	-	-	-	-	--
BMSK0002899	342	285	350	434	421	415	6.726	6.44	7.614	16.926	17.048	17.059	6.926666667	17.011	1.2962348	7.32E-31	3.13E-29	Oat	ornithine aminotransferase, mitochondrial [Bombyx mori]	Metabolism;Metabolism	Global and overview maps;Amino acid metabolism	ko01100//Metabolic pathways;ko00330//Arginine and proline metabolism	K00819;K00819	GO:0044429//mitochondrial part	GO:0008483//transaminase activity;GO:0043168//anion binding	GO:0006561//proline biosynthetic process;GO:0030154//cell differentiation;GO:0050953//sensory perception of light stimulus;GO:0051259//protein oligomerization	--
MSTRG.41096	11698	10520	10756	4136	4212	4194	99.421	102.726	101.127	69.711	73.701	74.504	101.0913333	72.63866667	-0.476849692	9.43E-31	4.02E-29	--	RNase H and integrase-like protein, partial [Bombyx mori]	-	-	-	-	-	-	-	--
MSTRG.56374	3214	2951	2898	2670	2270	2303	81.953	86.456	81.724	135.014	119.182	122.716	83.37766667	125.6373333	0.591532323	1.07E-30	4.56E-29	--	pol polyprotein, partial [Bombyx mori]	-	-	-	-	-	-	-	--
MSTRG.58730	3165	2993	2782	971	925	862	39.791	43.237	38.696	24.219	23.944	22.64	40.57466667	23.601	-0.781731253	1.23E-30	5.21E-29	--	polyprotein [Antheraea mylitta]	-	-	-	-	-	-	-	--
MSTRG.626	182	146	88	371	289	284	1.198	1.109	0.642	4.858	3.93	3.911	0.983	4.233	2.106417167	1.33E-30	5.62E-29	--	nuclear pore complex protein Nup153 isoform X2 [Bombyx mori]	Genetic Information Processing	Translation	ko03013//Nucleocytoplasmic transport	K14296	-	-	-	--
BMSK0013065	773	616	598	700	749	679	8.701	7.966	7.446	15.625	17.359	15.975	8.037666667	16.31966667	1.021762937	1.85E-30	7.82E-29	Cfap157	cilia- and flagella-associated protein 157 [Bombyx mandarina]	-	-	-	-	-	-	-	--
BMSK0002729	3012	2831	3034	2560	2351	2235	233.997	252.69	260.743	394.405	376.074	362.917	249.1433333	377.7986667	0.60064164	2.01E-30	8.47E-29	--	PREDICTED: homeotic protein female sterile-like [Papilio polytes]	-	-	-	-	-	-	-	--
BMSK0014941	4392	3746	4073	1409	1386	1403	74.872	73.368	76.806	47.626	48.652	50.002	75.01533333	48.76	-0.62148739	2.04E-30	8.54E-29	Fit1	unc-112-related protein-like [Bombyx mandarina]	-	-	-	-	GO:0005924//cell-substrate adherens junction;GO:0019897//extrinsic component of plasma membrane;GO:0031981//nuclear lumen;GO:0044444//cytoplasmic part	GO:1901981//phosphatidylinositol phosphate binding	GO:0006461//protein complex assembly;GO:0007178//transmembrane receptor protein serine/threonine kinase signaling pathway;GO:0010631//epithelial cell migration;GO:0030010//establishment of cell polarity;GO:0031589//cell-substrate adhesion;GO:0050673//epithelial cell proliferation	--
BMSK0002623	2192	1726	1839	566	515	432	61.363	55.514	56.95	31.422	29.685	25.277	57.94233333	28.79466667	-1.008816162	2.20E-30	9.20E-29	Tret1	facilitated trehalose transporter Tret1 [Bombyx mori]	-	-	-	-	-	-	GO:0044699//single-organism process;GO:0051234//establishment of localization	--
BMSK0005086	3279	2785	2724	900	912	935	22.545	21.999	20.718	12.267	12.915	13.44	21.754	12.874	-0.756820326	2.26E-30	9.43E-29	TTC21B	tetratricopeptide repeat protein 21B-like [Bombyx mandarina]	-	-	-	-	-	-	-	--
BMSK0003726	2469	1961	2136	1763	1804	1820	21.35	19.478	20.43	30.232	32.112	32.9	20.41933333	31.748	0.636729946	2.41E-30	1.00E-28	--	MAP7 domain-containing protein 1 [Bombyx mori]	-	-	-	-	GO:0044464//cell part	GO:0015631//tubulin binding	GO:0014904//myotube cell development;GO:0022402//cell cycle process;GO:0031109//microtubule polymerization or depolymerization;GO:0032886//regulation of microtubule-based process;GO:0040011//locomotion;GO:0051336//regulation of hydrolase activity;GO:0051647//nucleus localization	--
BMSK0008095	1287	1154	1177	279	265	314	16.168	16.656	16.356	6.95	6.854	8.245	16.39333333	7.349666667	-1.157358509	3.61E-30	1.50E-28	--	adhesive plaque matrix protein [Vanessa tameamea]	-	-	-	-	-	-	-	--
BMSK0002815	3387	2782	3063	2413	2290	2283	17.031	16.069	17.034	24.058	23.71	23.991	16.71133333	23.91966667	0.51737044	4.16E-30	1.72E-28	Ago2	argonaute 1 [Bombyx mori]	Organismal Systems	Development and regeneration	ko04361//Axon regeneration	K11593	GO:0043231//intracellular membrane-bounded organelle;GO:0043234//protein complex;GO:0044444//cytoplasmic part	GO:0005515//protein binding;GO:0008135//translation factor activity, RNA binding	GO:0006379//mRNA cleavage;GO:0006401//RNA catabolic process;GO:0006417//regulation of translation;GO:0007365//periodic partitioning;GO:0022618//ribonucleoprotein complex assembly;GO:0030718//germ-line stem cell population maintenance;GO:0031644//regulation of neurological system process;GO:0035194//posttranscriptional gene silencing by RNA;GO:0046958//nonassociative learning;GO:0048135//female ge…	--
BMSK0007774	2267	2075	2114	665	617	653	91.779	96.516	94.676	53.39	51.433	55.256	94.32366667	53.35966667	-0.821870147	4.35E-30	1.80E-28	EPHX4	epoxide hydrolase 4 isoform X2 [Bombyx mori]	-	-	-	-	-	-	-	--
MSTRG.32253	3386	2721	2625	2406	2297	2354	39.508	37.4	34.649	52.669	50.839	52.89	37.18566667	52.13266667	0.487441021	4.66E-30	1.92E-28	--	fungal protease inhibitor F-like [Bombyx mandarina]	-	-	-	-	-	-	-	--
MSTRG.12045	5106	4778	4620	3700	3429	3545	122.539	132.16	122.838	176.82	169.673	178.299	125.8456667	174.9306667	0.475127687	5.41E-30	2.22E-28	--	pol polyprotein, partial [Bombyx mori]	-	-	-	-	-	-	-	--
BMSK0004900	1724	1448	1555	1366	1290	1278	9.935	9.587	9.913	15.611	15.307	15.394	9.811666667	15.43733333	0.653853434	6.66E-30	2.73E-28	Zswim8	zinc finger SWIM domain-containing protein 8-like [Bombyx mandarina]	-	-	-	-	-	-	-	--
MSTRG.7915	277	257	263	360	390	344	0.671	0.715	0.703	1.727	1.942	1.741	0.696333333	1.803333333	1.372816102	7.41E-30	3.02E-28	--	Pol protein [Bombyx mori]	-	-	-	-	-	-	-	--
BMSK0008314	983	825	1022	202	195	191	16.583	15.99	19.072	6.758	6.773	6.735	17.215	6.755333333	-1.349567317	1.14E-29	4.65E-28	GAS2L3	growth arrest-specific protein 2 [Bombyx mori]	-	-	-	-	GO:0005874//microtubule;GO:0015629//actin cytoskeleton;GO:0044444//cytoplasmic part	-	GO:0000902//cell morphogenesis;GO:0002066//columnar/cuboidal epithelial cell development;GO:0007154//cell communication;GO:0012501//programmed cell death;GO:0022402//cell cycle process;GO:0022411//cellular component disassembly;GO:0048523//negative regulation of cellular process;GO:0051716//cellular response to stimulus	--
BMSK0010731	4331	3720	3840	1431	1340	1378	69.775	68.856	68.436	45.719	44.451	46.402	69.02233333	45.524	-0.600435919	1.18E-29	4.79E-28	MGME1	mitochondrial genome maintenance exonuclease 1 isoform X1 [Bombyx mori]	-	-	-	-	-	-	-	--
BMSK0006764	14078	11506	12197	8626	8280	8379	80.815	75.887	77.454	98.199	97.869	100.535	78.052	98.86766667	0.341063184	1.41E-29	5.73E-28	Fasn	fatty acid synthase [Bombyx mandarina]	Metabolism;Organismal Systems;Environmental Information Processing;Metabolism;Metabolism	Global and overview maps;Endocrine system;Signal transduction;Global and overview maps;Lipid metabolism	ko01100//Metabolic pathways;ko04910//Insulin signaling pathway;ko04152//AMPK signaling pathway;ko01212//Fatty acid metabolism;ko00061//Fatty acid biosynthesis	K00665;K00665;K00665;K00665;K00665	GO:0043232//intracellular non-membrane-bounded organelle	GO:0003676//nucleic acid binding;GO:0016297//acyl-[acyl-carrier-protein] hydrolase activity;GO:0016491//oxidoreductase activity;GO:0036094//small molecule binding;GO:0043167//ion binding	GO:0006633//fatty acid biosynthetic process	--
MSTRG.23241	2060	1731	1727	1677	1491	1442	32.877	31.756	30.503	53.082	49.006	48.101	31.712	50.063	0.658715879	1.61E-29	6.51E-28	--	pol polyprotein, partial [Bombyx mori]	-	-	-	-	-	-	-	--
BMSK0002727	27	34	29	120	126	113	0.321	0.465	0.381	2.83	3.085	2.808	0.389	2.907666667	2.902019829	2.27E-29	9.14E-28	--	wing disc-specific protein [Bombyx mori]	Organismal Systems;Organismal Systems;Organismal Systems;Human Diseases;Human Diseases	Digestive system;Immune system;Endocrine system;Endocrine and metabolic disease;Infectious disease: parasitic	ko04974//Protein digestion and absorption;ko04611//Platelet activation;ko04926//Relaxin signaling pathway;ko04933//AGE-RAGE signaling pathway in diabetic complications;ko05146//Amoebiasis	K19720;K19720;K19720;K19720;K19720	-	-	-	--
BMSK0003305	12999	11831	11831	4922	4702	4784	114.08	119.293	114.857	85.661	84.96	87.756	116.0766667	86.12566667	-0.430562845	2.42E-29	9.74E-28	HNRNP	heterogeneous nuclear ribonucleoprotein 87F [Bombyx mori]	Genetic Information Processing	Transcription	ko03040//Spliceosome	K12741	GO:0005700//polytene chromosome;GO:0005875//microtubule associated complex;GO:0016607//nuclear speck;GO:0044423//virion part	GO:0003677//DNA binding;GO:0003729//mRNA binding;GO:0003774//motor activity;GO:0016491//oxidoreductase activity;GO:0036094//small molecule binding	GO:0000280//nuclear division;GO:0006417//regulation of translation;GO:0006950//response to stress;GO:0007017//microtubule-based process;GO:0007281//germ cell development;GO:0008406//gonad development;GO:0010629//negative regulation of gene expression;GO:0030718//germ-line stem cell population maintenance;GO:0048024//regulation of mRNA splicing, via spliceosome;GO:0048592//eye morphogenesis	--
BMSK0005025	3689	3180	3209	1209	1090	1043	44.652	44.224	42.968	29.021	27.166	26.387	43.948	27.52466667	-0.67507242	2.46E-29	9.86E-28	Gnaq	guanine nucleotide-binding protein G(q) subunit alpha isoform X5 [Manduca sexta]	Human Diseases;Human Diseases;Human Diseases;Organismal Systems;Environmental Information Processing;Environmental Information Processing;Human Diseases;Organismal Systems;Environmental Information Processing;Human Diseases;Organismal Systems;Organismal Systems;Organismal Systems;Organismal Systems;Organismal Systems;Organismal Systems;Organismal Systems;Human Diseases;Organismal Systems;Organism…	Neurodegenerative disease;Cancer: overview;Neurodegenerative disease;Digestive system;Signal transduction;Signal transduction;Endocrine and metabolic disease;Nervous system;Signal transduction;Infectious disease: viral;Circulatory system;Endocrine system;Nervous system;Development and regeneration;Endocrine system;Circulatory system;Endocrine system;Infectious disease: viral;Immune system;Endocri…	ko05010//Alzheimer disease;ko05200//Pathways in cancer;ko05016//Huntington disease;ko04972//Pancreatic secretion;ko04015//Rap1 signaling pathway;ko04020//Calcium signaling pathway;ko04934//Cushing syndrome;ko04723//Retrograde endocannabinoid signaling;ko04022//cGMP-PKG signaling pathway;ko05163//Human cytomegalovirus infection;ko04261//Adrenergic signaling in cardiomyocytes;ko04925//Aldosterone s…	K04634;K04634;K04634;K04634;K04634;K04634;K04634;K04634;K04634;K04634;K04634;K04634;K04634;K04634;K04634;K04634;K04634;K04634;K04634;K04634;K04634;K04634;K04634;K04634;K04634;K04634;K04634;K04634;K04634;K04634;K04634;K04634;K04634;K04634;K04634;K04634;K04634;K04634;K04634;K04634;K04634;K04634;K04634;K04634;K04634;K04634;K04634	-	-	-	--
MSTRG.42321	951	868	838	881	846	792	9.031	9.442	8.623	16.192	16.376	15.55	9.032	16.03933333	0.828496787	2.95E-29	1.18E-27	--	endonuclease-reverse transcriptase [Bombyx mori]	-	-	-	-	-	-	-	--
BMSK0012341	728	642	677	123	124	134	25.184	25.517	25.907	8.438	8.832	9.689	25.536	8.986333333	-1.506728074	3.53E-29	1.41E-27	CYP4C1	cytochrome P450 [Bombyx mori]	-	-	-	-	GO:0016020//membrane;GO:0043231//intracellular membrane-bounded organelle	GO:0016491//oxidoreductase activity;GO:0046872//metal ion binding	GO:0055114//oxidation-reduction process	--
BMSK0010577	1307	1186	1210	337	302	302	23.291	24.283	23.853	11.91	11.081	11.249	23.809	11.41333333	-1.060786826	3.79E-29	1.50E-27	Prc1	protein regulator of cytokinesis 1 isoform X1 [Bombyx mori]	-	-	-	-	-	-	-	--
BMSK0013744	5707	4972	5180	1833	1888	1912	139.415	139.538	139.962	88.783	94.948	97.619	139.6383333	93.78333333	-0.57429158	3.87E-29	1.53E-27	--	ribosomal RNA processing protein 1 homolog [Bombyx mori]	-	-	-	-	-	-	-	--
BMSK0002726	3148	2653	2773	2227	2096	2124	69.55	67.343	67.773	97.573	95.35	98.083	68.222	97.002	0.507777444	3.97E-29	1.57E-27	Ars2	serrate RNA effector molecule homolog isoform X2 [Bombyx mori]	-	-	-	-	GO:0031981//nuclear lumen	-	GO:0034470//ncRNA processing;GO:0035194//posttranscriptional gene silencing by RNA	--
BMSK0014874	10597	8995	9468	3900	3807	3687	182.501	177.982	180.371	133.207	135.011	132.706	180.2846667	133.6413333	-0.431910418	4.05E-29	1.60E-27	Atpalpha	sodium/potassium-transporting ATPase subunit alpha isoform X7 [Galleria mellonella]	Organismal Systems;Environmental Information Processing;Organismal Systems;Environmental Information Processing;Organismal Systems;Organismal Systems;Organismal Systems;Organismal Systems;Organismal Systems;Organismal Systems;Organismal Systems;Organismal Systems;Organismal Systems;Organismal Systems;Organismal Systems;Organismal Systems;Organismal Systems;Organismal Systems	Digestive system;Signal transduction;Digestive system;Signal transduction;Circulatory system;Endocrine system;Endocrine system;Endocrine system;Digestive system;Digestive system;Digestive system;Circulatory system;Excretory system;Endocrine system;Digestive system;Excretory system;Digestive system;Excretory system	ko04972//Pancreatic secretion;ko04024//cAMP signaling pathway;ko04974//Protein digestion and absorption;ko04022//cGMP-PKG signaling pathway;ko04261//Adrenergic signaling in cardiomyocytes;ko04925//Aldosterone synthesis and secretion;ko04911//Insulin secretion;ko04919//Thyroid hormone signaling pathway;ko04976//Bile secretion;ko04970//Salivary secretion;ko04971//Gastric acid secretion;ko04260//Car…	K01539;K01539;K01539;K01539;K01539;K01539;K01539;K01539;K01539;K01539;K01539;K01539;K01539;K01539;K01539;K01539;K01539;K01539	GO:0031224//intrinsic component of membrane;GO:0043231//intracellular membrane-bounded organelle;GO:0044459//plasma membrane part;GO:0070160//occluding junction	GO:0008556//potassium-transporting ATPase activity;GO:0032550//purine ribonucleoside binding;GO:0043169//cation binding	GO:0006814//sodium ion transport;GO:0007043//cell-cell junction assembly;GO:0007267//cell-cell signaling;GO:0007416//synapse assembly;GO:0008344//adult locomotory behavior;GO:0009605//response to external stimulus;GO:0009628//response to abiotic stimulus;GO:0009792//embryo development ending in birth or egg hatching;GO:0009887//organ morphogenesis;GO:0010259//multicellular organism aging;GO:00226…	--
BMSK0013972	3788	3341	3578	2692	2639	2561	85.308	86.446	89.137	120.226	122.372	120.549	86.96366667	121.049	0.477106486	6.45E-29	2.54E-27	VhaAC45	V-type proton ATPase subunit S1 [Bombyx mori]	Metabolism;Human Diseases;Cellular Processes;Metabolism;Cellular Processes;Human Diseases;Human Diseases;Human Diseases;Human Diseases;Human Diseases	Global and overview maps;Infectious disease: viral;Transport and catabolism;Energy metabolism;Transport and catabolism;Infectious disease: viral;Infectious disease: bacterial;Infectious disease: bacterial;Infectious disease: bacterial;Immune disease	ko01100//Metabolic pathways;ko05165//Human papillomavirus infection;ko04142//Lysosome;ko00190//Oxidative phosphorylation;ko04145//Phagosome;ko05161//Hepatitis B;ko05152//Tuberculosis;ko05120//Epithelial cell signaling in Helicobacter pylori infection;ko05110//Vibrio cholerae infection;ko05323//Rheumatoid arthritis	K03662;K03662;K03662;K03662;K03662;K03662;K03662;K03662;K03662;K03662	GO:0033176//proton-transporting V-type ATPase complex	GO:0015078//hydrogen ion transmembrane transporter activity;GO:0019829//cation-transporting ATPase activity	GO:0044699//single-organism process	--
BMSK0010240	48909	42628	45079	19475	19256	18213	1119.269	1120.811	1141.199	883.831	907.352	871.167	1127.093	887.45	-0.344868818	6.66E-29	2.61E-27	eIF3-S9	eukaryotic translation initiation factor 3 subunit B [Bombyx mandarina]	Genetic Information Processing	Translation	ko03013//Nucleocytoplasmic transport	K03253	-	-	-	--
BMSK0009745	3464	2891	2989	2423	2310	2242	24.389	23.386	23.28	33.832	33.489	32.994	23.685	33.43833333	0.497529269	6.86E-29	2.68E-27	TSC2	tuberin isoform X6 [Bombyx mandarina]	Organismal Systems;Human Diseases;Human Diseases;Environmental Information Processing;Organismal Systems;Environmental Information Processing;Environmental Information Processing;Cellular Processes;Human Diseases;Environmental Information Processing;Human Diseases;Organismal Systems;Cellular Processes;Organismal Systems;Cellular Processes	Environmental adaptation;Infectious disease: viral;Infectious disease: viral;Signal transduction;Endocrine system;Signal transduction;Signal transduction;Transport and catabolism;Infectious disease: viral;Signal transduction;Cancer: overview;Aging;Cell growth and death;Endocrine system;Cell growth and death	ko04714//Thermogenesis;ko05165//Human papillomavirus infection;ko05168//Herpes simplex virus 1 infection;ko04151//PI3K-Akt signaling pathway;ko04910//Insulin signaling pathway;ko04152//AMPK signaling pathway;ko04150//mTOR signaling pathway;ko04140//Autophagy - animal;ko05163//Human cytomegalovirus infection;ko04072//Phospholipase D signaling pathway;ko05231//Choline metabolism in cancer;ko04211//…	K07207;K07207;K07207;K07207;K07207;K07207;K07207;K07207;K07207;K07207;K07207;K07207;K07207;K07207;K07207	-	-	-	--
BMSK0000297	14129	11601	12412	5215	4994	4896	161.917	152.748	157.353	118.519	117.833	117.285	157.3393333	117.879	-0.416572649	9.51E-29	3.71E-27	AAEL002956	probable citrate synthase 2, mitochondrial [Bombyx mori]	Metabolism;Metabolism;Metabolism;Metabolism;Metabolism;Metabolism	Global and overview maps;Global and overview maps;Global and overview maps;Carbohydrate metabolism;Carbohydrate metabolism;Global and overview maps	ko01100//Metabolic pathways;ko01200//Carbon metabolism;ko01230//Biosynthesis of amino acids;ko00020//Citrate cycle (TCA cycle);ko00630//Glyoxylate and dicarboxylate metabolism;ko01210//2-Oxocarboxylic acid metabolism	K01647;K01647;K01647;K01647;K01647;K01647	GO:0031988//membrane-bounded vesicle;GO:0043234//protein complex;GO:0044429//mitochondrial part	GO:0003723//RNA binding;GO:0036440//citrate synthase activity	GO:0005975//carbohydrate metabolic process;GO:0006101//citrate metabolic process;GO:0006637//acyl-CoA metabolic process;GO:0043648//dicarboxylic acid metabolic process;GO:0050896//response to stimulus	--
BMSK0001360	2455	2015	2070	623	648	666	46.422	43.776	43.3	23.362	25.23	26.322	44.49933333	24.97133333	-0.833510867	1.01E-28	3.92E-27	--	myosin heavy chain, clone 203 isoform X2 [Bombyx mori]	-	-	-	-	-	-	GO:0007617//mating behavior;GO:0045168//cell-cell signaling involved in cell fate commitment	--
BMSK0015170	3091	2749	2801	984	932	942	20.136	20.575	20.185	12.712	12.501	12.826	20.29866667	12.67966667	-0.678868147	1.02E-28	3.98E-27	Adam12	disintegrin and metalloproteinase domain-containing protein 12 [Bombyx mandarina]	-	-	-	-	GO:0005576//extracellular region	GO:0004175//endopeptidase activity;GO:0005515//protein binding	GO:0006461//protein complex assembly;GO:0033619//membrane protein proteolysis	--
BMSK0011260	1861	1605	1666	500	459	506	45.31	44.896	44.871	24.142	23.011	25.75	45.02566667	24.301	-0.889731955	1.55E-28	5.99E-27	Znf608	zinc finger protein 608 isoform X2 [Bombyx mori]	-	-	-	-	-	-	-	--
BMSK0000743	4905	4244	4312	1598	1633	1491	93.046	92.496	90.485	60.115	63.783	59.117	92.009	61.005	-0.592847496	1.72E-28	6.66E-27	CG3107	LOW QUALITY PROTEIN: presequence protease, mitochondrial [Bombyx mori]	-	-	-	-	GO:0044429//mitochondrial part	GO:0004175//endopeptidase activity	GO:0019538//protein metabolic process	--
MSTRG.38145	5219	4518	4741	3455	3481	3619	79.35	79.104	79.413	100.509	105.197	110.969	79.289	105.5583333	0.412847842	1.82E-28	7.00E-27	RBM25	RNA-binding protein 25 isoform X2 [Bombyx mori]	Genetic Information Processing	Transcription	ko03040//Spliceosome	K12822	GO:0043231//intracellular membrane-bounded organelle	GO:0003676//nucleic acid binding	GO:0006396//RNA processing;GO:0012501//programmed cell death	--
BMSK0013848	623	509	504	603	549	634	6.985	6.552	6.255	13.413	12.682	14.845	6.597333333	13.64666667	1.048593697	2.98E-28	1.15E-26	gek	serine/threonine-protein kinase Genghis Khan isoform X4 [Bombyx mandarina]	-	-	-	-	GO:0031988//membrane-bounded vesicle;GO:0044430//cytoskeletal part	GO:0004672//protein kinase activity;GO:0005515//protein binding;GO:0032550//purine ribonucleoside binding;GO:0046872//metal ion binding	GO:0006464//cellular protein modification process;GO:0030036//actin cytoskeleton organization;GO:0048870//cell motility	--
BMSK0014950	2542	2227	2145	638	659	721	40.094	40.357	37.426	19.956	21.402	23.769	39.29233333	21.709	-0.855954572	2.99E-28	1.15E-26	kif4	chromosome-associated kinesin KIF4 isoform X2 [Bombyx mori]	-	-	-	-	-	-	-	--
BMSK0013533	6615	5595	5733	2280	2241	2137	111.434	108.288	106.835	76.168	77.731	75.243	108.8523333	76.38066667	-0.511092916	3.44E-28	1.31E-26	e(r)	enhancer of rudimentary homolog [Bombyx mori]	-	-	-	-	GO:0031224//intrinsic component of membrane;GO:0043231//intracellular membrane-bounded organelle	GO:0003723//RNA binding;GO:0004888//transmembrane signaling receptor activity	GO:0001503//ossification;GO:0006220//pyrimidine nucleotide metabolic process;GO:0008593//regulation of Notch signaling pathway	--
BMSK0004228	1231	1021	1032	985	1024	952	11.316	10.778	10.494	17.95	19.383	18.296	10.86266667	18.543	0.771496358	3.44E-28	1.31E-26	GART	trifunctional purine biosynthetic protein adenosine-3 [Bombyx mandarina]	Metabolism;Metabolism;Human Diseases;Metabolism	Global and overview maps;Nucleotide metabolism;Drug resistance: antineoplastic;Metabolism of cofactors and vitamins	ko01100//Metabolic pathways;ko00230//Purine metabolism;ko01523//Antifolate resistance;ko00670//One carbon pool by folate	K11787;K11787;K11787;K11787	GO:0031988//membrane-bounded vesicle;GO:0044444//cytoplasmic part	GO:0016742//hydroxymethyl-, formyl- and related transferase activity;GO:0016882//cyclo-ligase activity;GO:0036094//small molecule binding;GO:0097159//organic cyclic compound binding;GO:1901363//heterocyclic compound binding	GO:0001654//eye development;GO:0006144//purine nucleobase metabolic process;GO:0006188//IMP biosynthetic process	--
BMSK0012124	2517	2195	2369	1874	1777	1857	13.798	13.826	14.365	20.376	20.056	21.281	13.99633333	20.571	0.555562999	3.98E-28	1.51E-26	Creb3l3	cyclic AMP-responsive element-binding protein 3-like protein 3-B isoform X3 [Bombyx mori]	Human Diseases;Organismal Systems;Human Diseases;Environmental Information Processing;Environmental Information Processing;Environmental Information Processing;Human Diseases;Human Diseases;Human Diseases;Environmental Information Processing;Human Diseases;Organismal Systems;Human Diseases;Organismal Systems;Organismal Systems;Organismal Systems;Organismal Systems;Human Diseases;Organismal System…	Neurodegenerative disease;Environmental adaptation;Infectious disease: viral;Signal transduction;Signal transduction;Signal transduction;Infectious disease: viral;Cancer: overview;Endocrine and metabolic disease;Signal transduction;Infectious disease: viral;Aging;Substance dependence;Circulatory system;Endocrine system;Nervous system;Endocrine system;Endocrine and metabolic disease;Endocrine syst…	ko05016//Huntington disease;ko04714//Thermogenesis;ko05165//Human papillomavirus infection;ko04024//cAMP signaling pathway;ko04151//PI3K-Akt signaling pathway;ko04152//AMPK signaling pathway;ko05166//Human T-cell leukemia virus 1 infection;ko05203//Viral carcinogenesis;ko04934//Cushing syndrome;ko04022//cGMP-PKG signaling pathway;ko05163//Human cytomegalovirus infection;ko04211//Longevity regulat…	K09048;K09048;K09048;K09048;K09048;K09048;K09048;K09048;K09048;K09048;K09048;K09048;K09048;K09048;K09048;K09048;K09048;K09048;K09048;K09048;K09048;K09048;K09048;K09048;K09048;K09048;K09048;K09048;K09048;K09048;K09048;K09048;K09048	GO:0043231//intracellular membrane-bounded organelle;GO:0044425//membrane part	GO:0000976//transcription regulatory region sequence-specific DNA binding;GO:0000981//RNA polymerase II transcription factor activity, sequence-specific DNA binding;GO:0046983//protein dimerization activity	GO:0002673//regulation of acute inflammatory response;GO:0006357//regulation of transcription from RNA polymerase II promoter;GO:0007165//signal transduction;GO:0034976//response to endoplasmic reticulum stress;GO:0035966//response to topologically incorrect protein	--
BMSK0013714	7852	6642	6987	5021	4722	4823	150.583	146.348	148.227	190.956	186.46	193.325	148.386	190.247	0.358518722	4.11E-28	1.56E-26	Pex19	peroxisomal biogenesis factor 19 [Bombyx mori]	Cellular Processes	Transport and catabolism	ko04146//Peroxisome	K13337	GO:0005903//brush border;GO:0031224//intrinsic component of membrane;GO:0032991//macromolecular complex;GO:0044439//peroxisomal part	GO:0019899//enzyme binding;GO:0033328//peroxisome membrane targeting sequence binding	GO:0006457//protein folding;GO:0006625//protein targeting to peroxisome;GO:0031647//regulation of protein stability;GO:0051100//negative regulation of binding	--
BMSK0002433	3142	2708	2839	975	933	972	71.083	70.388	71.05	43.743	43.461	45.962	70.84033333	44.38866667	-0.674379627	4.12E-28	1.56E-26	Igbp1b	immunoglobulin-binding protein 1 [Bombyx mori]	Cellular Processes;Cellular Processes	Transport and catabolism;Transport and catabolism	ko04140//Autophagy - animal;ko04136//Autophagy - other	K17606;K17606	-	-	-	--
BMSK0014114	467	417	496	554	509	508	6.071	6.228	7.132	14.281	13.624	13.802	6.477	13.90233333	1.101929392	4.59E-28	1.73E-26	ppp1r3c	protein phosphatase 1 regulatory subunit 3C [Bombyx mori]	Organismal Systems;Human Diseases	Endocrine system;Endocrine and metabolic disease	ko04910//Insulin signaling pathway;ko04931//Insulin resistance	K07189;K07189	-	-	-	--
MSTRG.42873	1877	1514	1643	1400	1366	1360	40.613	37.643	39.327	60.083	60.867	61.51	39.19433333	60.82	0.63390073	4.79E-28	1.80E-26	--	hornerin-like, partial [Bombyx mori]	-	-	-	-	-	-	-	--
BMSK0003398	5462	4485	4921	1855	1683	1768	81.541	76.927	81.268	54.918	51.734	55.167	79.912	53.93966667	-0.567065556	4.95E-28	1.86E-26	Pxd	peroxidase isoform X1 [Bombyx mori]	-	-	-	-	-	-	-	--
MSTRG.11616	18071	15215	15083	5847	6090	6172	121.309	117.333	112.001	77.856	84.2	86.585	116.881	82.88033333	-0.495938716	6.42E-28	2.41E-26	--	mucin-3A isoform X7 [Bombyx mori]	-	-	-	-	-	-	-	--
BMSK0005657	2136	1961	2092	1687	1668	1606	77.312	81.548	83.762	121.089	124.31	121.497	80.874	122.2986667	0.596660802	7.91E-28	2.96E-26	Idh1	isocitrate dehydrogenase [Bombyx mori]	Metabolism;Metabolism;Cellular Processes;Metabolism;Metabolism;Metabolism;Metabolism	Global and overview maps;Global and overview maps;Transport and catabolism;Global and overview maps;Metabolism of other amino acids;Carbohydrate metabolism;Global and overview maps	ko01100//Metabolic pathways;ko01200//Carbon metabolism;ko04146//Peroxisome;ko01230//Biosynthesis of amino acids;ko00480//Glutathione metabolism;ko00020//Citrate cycle (TCA cycle);ko01210//2-Oxocarboxylic acid metabolism	K00031;K00031;K00031;K00031;K00031;K00031;K00031	GO:0031988//membrane-bounded vesicle;GO:0042579//microbody;GO:0043232//intracellular non-membrane-bounded organelle	GO:0000166//nucleotide binding;GO:0004448//isocitrate dehydrogenase activity;GO:0046872//metal ion binding;GO:0046983//protein dimerization activity	GO:0006101//citrate metabolic process;GO:0006790//sulfur compound metabolic process;GO:0006950//response to stress;GO:0008406//gonad development;GO:0009062//fatty acid catabolic process;GO:0009725//response to hormone;GO:0031326//regulation of cellular biosynthetic process;GO:0031329//regulation of cellular catabolic process;GO:0043648//dicarboxylic acid metabolic process;GO:0044262//cellular car…	--
BMSK0007342	45	56	41	138	154	135	0.609	0.858	0.613	3.669	4.245	3.769	0.693333333	3.894333333	2.489755348	9.34E-28	3.48E-26	Sidt1	sid-1-related gene3 precursor [Bombyx mori]	-	-	-	-	GO:0005774//vacuolar membrane	-	GO:0002068//glandular epithelial cell development;GO:0008283//cell proliferation;GO:0009746//response to hexose;GO:0033500//carbohydrate homeostasis;GO:0050796//regulation of insulin secretion	--
BMSK0002708	5153	4440	4254	1604	1491	1628	141.783	140.358	129.48	87.521	84.471	93.625	137.207	88.539	-0.631969102	1.03E-27	3.83E-26	--	zinc finger protein on ecdysone puffs [Bombyx mori]	-	-	-	-	-	-	-	--
MSTRG.6019	596	523	551	625	586	538	29.789	28.786	29.278	63.791	60.673	55.656	29.28433333	60.04	1.035794926	1.04E-27	3.85E-26	pol	reverse transcriptase [Bombyx mori]	-	-	-	-	-	GO:0003824//catalytic activity	GO:0009987//cellular process	--
BMSK0008750	1377	1120	1149	1089	1114	1015	16.514	15.429	15.239	25.898	27.494	25.441	15.72733333	26.27766667	0.740563103	1.05E-27	3.88E-26	NNT	NAD(P) transhydrogenase, mitochondrial [Bombyx mori]	Metabolism;Metabolism	Global and overview maps;Metabolism of cofactors and vitamins	ko01100//Metabolic pathways;ko00760//Nicotinate and nicotinamide metabolism	K00323;K00323	GO:0019866//organelle inner membrane;GO:0031224//intrinsic component of membrane;GO:0044455//mitochondrial membrane part	GO:0000166//nucleotide binding;GO:0008746//NAD(P)+ transhydrogenase activity	GO:0006101//citrate metabolic process;GO:0015992//proton transport	--
MSTRG.24869	1884	1715	1613	447	460	510	60.491	63.266	57.291	28.462	30.411	34.226	60.34933333	31.033	-0.959534663	1.31E-27	4.82E-26	Cks30A	cyclin-dependent kinases regulatory subunit [Bombyx mori]	-	-	-	-	-	GO:0004674//protein serine/threonine kinase activity;GO:0005488//binding;GO:0019887//protein kinase regulator activity	GO:0001932//regulation of protein phosphorylation;GO:0007056//spindle assembly involved in female meiosis;GO:0007127//meiosis I;GO:0007560//imaginal disc morphogenesis;GO:0030071//regulation of mitotic metaphase/anaphase transition;GO:0033301//cell cycle comprising mitosis without cytokinesis	--
MSTRG.56838	1306	1258	1226	1108	1188	1102	13.971	15.462	14.508	23.507	26.165	24.635	14.647	24.769	0.757930422	1.39E-27	5.11E-26	RTase	transposase [Bombyx mori]	Genetic Information Processing	Folding, sorting and degradation	ko04122//Sulfur relay system	K14169	-	-	-	--
BMSK0007626	3247	2736	2878	1054	949	888	113.381	109.765	111.171	72.987	68.232	64.81	111.439	68.67633333	-0.698369297	1.42E-27	5.22E-26	SEMA-2A	semaphorin-2A isoform X2 [Bombyx mori]	-	-	-	-	GO:0031224//intrinsic component of membrane;GO:0044444//cytoplasmic part	GO:0005488//binding;GO:0060089//molecular transducer activity	GO:0006974//cellular response to DNA damage stimulus;GO:0007411//axon guidance;GO:0007631//feeding behavior;GO:0009416//response to light stimulus;GO:0035272//exocrine system development;GO:0050918//positive chemotaxis;GO:0050919//negative chemotaxis	--
BMSK0002871	879	756	811	815	721	793	16.079	15.879	16.397	29.555	27.159	30.299	16.11833333	29.00433333	0.847565885	1.47E-27	5.38E-26	bwa	alkaline ceramidase isoform X2 [Bombyx mandarina]	Metabolism;Environmental Information Processing;Metabolism	Global and overview maps;Signal transduction;Lipid metabolism	ko01100//Metabolic pathways;ko04071//Sphingolipid signaling pathway;ko00600//Sphingolipid metabolism	K01441;K01441;K01441	GO:0031228//intrinsic component of Golgi membrane	GO:0004553//hydrolase activity, hydrolyzing O-glycosyl compounds;GO:0016811//hydrolase activity, acting on carbon-nitrogen (but not peptide) bonds, in linear amides	GO:0001101//response to acid chemical;GO:0001952//regulation of cell-matrix adhesion;GO:0006670//sphingosine metabolic process;GO:0006672//ceramide metabolic process;GO:0007162//negative regulation of cell adhesion;GO:0042127//regulation of cell proliferation;GO:0042493//response to drug;GO:0043280//positive regulation of cysteine-type endopeptidase activity involved in apoptotic process;GO:00600…	--
BMSK0008387	3094	2972	2824	902	973	905	60.19	66.427	60.773	34.798	38.975	36.798	62.46333333	36.857	-0.761070914	1.79E-27	6.53E-26	EFTUD2	116 kDa U5 small nuclear ribonucleoprotein component [Bombyx mori]	Genetic Information Processing	Transcription	ko03040//Spliceosome	K12852	GO:0005681//spliceosomal complex;GO:0016604//nuclear body;GO:0044423//virion part;GO:0097525//spliceosomal snRNP complex	GO:0008135//translation factor activity, RNA binding;GO:0017111//nucleoside-triphosphatase activity;GO:0032550//purine ribonucleoside binding	GO:0000377//RNA splicing, via transesterification reactions with bulged adenosine as nucleophile;GO:0034645//cellular macromolecule biosynthetic process;GO:0043410//positive regulation of MAPK cascade;GO:0046578//regulation of Ras protein signal transduction	--
BMSK0001443	2515	2160	2270	751	711	744	25.037	24.705	24.998	14.826	14.574	15.481	24.91333333	14.96033333	-0.735775743	2.12E-27	7.74E-26	ARFGEF3	brefeldin A-inhibited guanine nucleotide-exchange protein 3 isoform X3 [Bombyx mori]	-	-	-	-	-	-	-	--
BMSK0004934	2328	1869	2052	637	581	646	65.013	59.972	63.391	35.284	33.393	37.719	62.792	35.46533333	-0.824171257	2.13E-27	7.74E-26	--	protein draper [Bombyx mori]	-	-	-	-	GO:0016020//membrane	GO:0005488//binding	GO:0006911//phagocytosis, engulfment;GO:0006950//response to stress;GO:0009888//tissue development;GO:0048468//cell development;GO:0048513//animal organ development;GO:0050789//regulation of biological process	--
MSTRG.59450	373	330	349	432	446	388	8.066	8.184	8.346	18.501	19.827	17.537	8.198666667	18.62166667	1.183520991	2.28E-27	8.29E-26	--	activity-regulated cytoskeleton associated protein 1-like [Papilio machaon]	-	-	-	-	GO:0031224//intrinsic component of membrane	GO:0004888//transmembrane signaling receptor activity	GO:0007166//cell surface receptor signaling pathway	--
BMSK0001382	3598	3102	3230	1062	1138	1105	36.639	36.286	36.385	21.442	23.868	23.507	36.43666667	22.939	-0.667588483	3.01E-27	1.09E-25	--	PREDICTED: kinase-interacting protein 1-like [Plutella xylostella]	-	-	-	-	-	-	-	--
BMSK0012694	1813	1630	1621	441	510	415	21	21.692	20.77	10.13	12.163	10.047	21.154	10.78	-0.97257331	3.05E-27	1.10E-25	Gldc	glycine dehydrogenase (decarboxylating), mitochondrial isoform X1 [Bombyx mori]	Metabolism;Metabolism;Metabolism;Metabolism	Global and overview maps;Global and overview maps;Amino acid metabolism;Carbohydrate metabolism	ko01100//Metabolic pathways;ko01200//Carbon metabolism;ko00260//Glycine, serine and threonine metabolism;ko00630//Glyoxylate and dicarboxylate metabolism	K00281;K00281;K00281;K00281	GO:0043231//intracellular membrane-bounded organelle;GO:0044444//cytoplasmic part	GO:0016597//amino acid binding;GO:0016628//oxidoreductase activity, acting on the CH-CH group of donors, NAD or NADP as acceptor;GO:0016642//oxidoreductase activity, acting on the CH-NH2 group of donors, disulfide as acceptor;GO:0046983//protein dimerization activity	GO:0006546//glycine catabolic process	--
BMSK0000544	394	361	405	449	460	448	12.133	12.772	13.796	27.419	29.166	28.835	12.90033333	28.47333333	1.142203053	3.41E-27	1.23E-25	--	PREDICTED: E3 ubiquitin-protein ligase sina-like, partial [Plutella xylostella]	-	-	-	-	GO:0043234//protein complex;GO:0044444//cytoplasmic part	GO:0004842//ubiquitin-protein transferase activity;GO:0005515//protein binding;GO:0016881//acid-amino acid ligase activity;GO:0046914//transition metal ion binding	GO:0001751//compound eye photoreceptor cell differentiation;GO:0006511//ubiquitin-dependent protein catabolic process;GO:0042981//regulation of apoptotic process;GO:0046532//regulation of photoreceptor cell differentiation;GO:0048523//negative regulation of cellular process;GO:0097193//intrinsic apoptotic signaling pathway	--
BMSK0014776	5286	4612	4794	1817	1812	1754	71.156	71.329	71.388	48.505	50.224	49.348	71.291	49.359	-0.530406792	3.54E-27	1.27E-25	AQR	intron-binding protein aquarius isoform X1 [Bombyx mori]	Genetic Information Processing	Transcription	ko03040//Spliceosome	K12874	GO:0005681//spliceosomal complex;GO:0031981//nuclear lumen	GO:0003723//RNA binding	GO:0000377//RNA splicing, via transesterification reactions with bulged adenosine as nucleophile	--
BMSK0001401	4376	3922	4135	3008	3085	2974	35.47	36.525	37.078	48.353	51.489	50.386	36.35766667	50.076	0.461859712	3.70E-27	1.33E-25	Pgant5	polypeptide N-acetylgalactosaminyltransferase 5 [Bombyx mori]	Metabolism;Metabolism;Metabolism	Global and overview maps;Glycan biosynthesis and metabolism;Glycan biosynthesis and metabolism	ko01100//Metabolic pathways;ko00514//Other types of O-glycan biosynthesis;ko00512//Mucin type O-glycan biosynthesis	K00710;K00710;K00710	GO:0005794//Golgi apparatus;GO:0031224//intrinsic component of membrane	GO:0000030//mannosyltransferase activity;GO:0008376//acetylgalactosaminyltransferase activity;GO:0008378//galactosyltransferase activity;GO:0008417//fucosyltransferase activity;GO:0019112//phenanthrol glycosyltransferase activity;GO:0035251//UDP-glucosyltransferase activity;GO:0043169//cation binding	GO:0006493//protein O-linked glycosylation;GO:0009311//oligosaccharide metabolic process	--
BMSK0007867	560	513	498	74	66	95	22.412	23.588	22.048	5.873	5.439	7.947	22.68266667	6.419666667	-1.821019965	3.77E-27	1.35E-25	--	HORMA domain-containing protein 1-like [Trichoplusia ni]	-	-	-	-	-	GO:0005488//binding	GO:0000280//nuclear division;GO:0007059//chromosome segregation;GO:1902589//single-organism organelle organization;GO:1903046//meiotic cell cycle process	--
BMSK0003096	36	26	30	132	130	92	1.371	1.137	1.264	9.966	10.191	7.321	1.257333333	9.159333333	2.86487542	3.90E-27	1.39E-25	Sv2c	synaptic vesicle 2-related protein isoform X2 [Bombyx mori]	-	-	-	-	-	-	-	--
MSTRG.15311	1079	879	962	898	865	863	16.389	15.333	16.158	27.033	27.038	27.4	15.96	27.157	0.766863464	4.57E-27	1.63E-25	Tf2-11	Down syndrome cell adhesion molecule-like protein Dscam2 [Bombyx mandarina]	-	-	-	-	-	-	-	--
BMSK0013411	710	629	604	128	107	127	37.575	38.245	35.36	13.434	11.66	14.048	37.06	13.04733333	-1.506107908	4.63E-27	1.65E-25	--	uncharacterized protein LOC101742706 [Bombyx mori]	-	-	-	-	-	-	-	--
BMSK0010234	1719	1385	1487	1332	1285	1202	20.177	18.673	19.312	31.004	31.05	29.493	19.38733333	30.51566667	0.65443573	5.18E-27	1.84E-25	dpyd	dihydropyrimidine dehydrogenase [NADP(+)] [Bombyx mori]	Metabolism;Metabolism;Metabolism;Metabolism;Metabolism	Global and overview maps;Xenobiotics biodegradation and metabolism;Nucleotide metabolism;Metabolism of other amino acids;Metabolism of cofactors and vitamins	ko01100//Metabolic pathways;ko00983//Drug metabolism - other enzymes;ko00240//Pyrimidine metabolism;ko00410//beta-Alanine metabolism;ko00770//Pantothenate and CoA biosynthesis	K00207;K00207;K00207;K00207;K00207	-	-	-	--
BMSK0003866	2243	1955	1962	628	627	638	36.402	36.453	35.224	20.212	20.952	21.642	36.02633333	20.93533333	-0.783111937	5.46E-27	1.93E-25	AMT	aminomethyltransferase, mitochondrial [Bombyx mori]	Metabolism;Metabolism;Metabolism;Metabolism;Metabolism	Global and overview maps;Global and overview maps;Amino acid metabolism;Carbohydrate metabolism;Metabolism of cofactors and vitamins	ko01100//Metabolic pathways;ko01200//Carbon metabolism;ko00260//Glycine, serine and threonine metabolism;ko00630//Glyoxylate and dicarboxylate metabolism;ko00670//One carbon pool by folate	K00605;K00605;K00605;K00605;K00605	GO:0043231//intracellular membrane-bounded organelle;GO:0043232//intracellular non-membrane-bounded organelle;GO:0044444//cytoplasmic part	GO:0016740//transferase activity	GO:0006544//glycine metabolic process	--
BMSK0005419	20918	18542	19660	8479	7725	7926	949.001	966.484	986.669	762.847	721.62	751.579	967.3846667	745.3486667	-0.376174209	6.40E-27	2.26E-25	Ran	GTP-binding nuclear protein Ran [Bombyx mori]	Genetic Information Processing;Human Diseases;Genetic Information Processing	Translation;Infectious disease: viral;Translation	ko03013//Nucleocytoplasmic transport;ko05166//Human T-cell leukemia virus 1 infection;ko03008//Ribosome biogenesis in eukaryotes	K07936;K07936;K07936	-	-	-	--
MSTRG.49723	6712	5258	6055	2207	2152	2032	90.024	80.967	89.656	57.909	59.099	56.519	86.88233333	57.84233333	-0.586937098	7.64E-27	2.69E-25	ACSL4	long-chain-fatty-acid--CoA ligase 4 isoform X4 [Bombyx mori]	Metabolism;Organismal Systems;Metabolism;Cellular Processes;Organismal Systems;Metabolism;Metabolism;Organismal Systems;Cellular Processes	Global and overview maps;Environmental adaptation;Global and overview maps;Transport and catabolism;Endocrine system;Lipid metabolism;Lipid metabolism;Endocrine system;Cell growth and death	ko01100//Metabolic pathways;ko04714//Thermogenesis;ko01212//Fatty acid metabolism;ko04146//Peroxisome;ko03320//PPAR signaling pathway;ko00061//Fatty acid biosynthesis;ko00071//Fatty acid degradation;ko04920//Adipocytokine signaling pathway;ko04216//Ferroptosis	K01897;K01897;K01897;K01897;K01897;K01897;K01897;K01897;K01897	GO:0043005//neuron projection;GO:0043231//intracellular membrane-bounded organelle;GO:0043232//intracellular non-membrane-bounded organelle	GO:0015645//fatty acid ligase activity	GO:0003002//regionalization;GO:0006631//fatty acid metabolic process;GO:0007267//cell-cell signaling;GO:0008582//regulation of synaptic growth at neuromuscular junction;GO:0010884//positive regulation of lipid storage;GO:0016192//vesicle-mediated transport;GO:0030510//regulation of BMP signaling pathway;GO:0097485//neuron projection guidance	--
BMSK0014201	11869	10167	10780	4344	4320	4339	210.44	207.109	211.439	152.739	157.711	160.797	209.6626667	157.0823333	-0.416549059	8.78E-27	3.09E-25	Fib	rRNA 2'-O-methyltransferase fibrillarin [Bombyx mori]	Genetic Information Processing	Translation	ko03008//Ribosome biogenesis in eukaryotes	K14563	-	-	-	--
MSTRG.25511	1510	1309	1368	399	373	390	17.413	17.342	17.458	9.123	8.868	9.404	17.40433333	9.131666667	-0.93049645	9.50E-27	3.33E-25	--	polyprotein [Antheraea mylitta]	-	-	-	-	-	-	-	--
BMSK0007032	4763	3856	4195	3111	3103	3019	21.859	20.33	21.296	28.314	29.323	28.955	21.16166667	28.864	0.447817987	1.06E-26	3.69E-25	WDFY3	lateral signaling target protein 2 homolog [Bombyx mori]	-	-	-	-	-	-	-	--
BMSK0002313	1818	1480	1679	504	443	471	23.4	21.889	23.909	12.872	11.744	12.677	23.066	12.431	-0.891825483	1.23E-26	4.30E-25	PLA2G15	group XV phospholipase A2 [Bombyx mori]	Cellular Processes;Metabolism	Transport and catabolism;Lipid metabolism	ko04142//Lysosome;ko00564//Glycerophospholipid metabolism	K06129;K06129	GO:0031988//membrane-bounded vesicle;GO:0043231//intracellular membrane-bounded organelle;GO:0044444//cytoplasmic part	GO:0004620//phospholipase activity;GO:0008289//lipid binding;GO:0016746//transferase activity, transferring acyl groups;GO:0052689//carboxylic ester hydrolase activity	GO:0006631//fatty acid metabolic process	--
BMSK0002146	1790	1487	1509	434	451	461	29.518	28.173	27.525	14.189	15.323	15.875	28.40533333	15.129	-0.908845202	1.27E-26	4.42E-25	Amacr	alpha-methylacyl-CoA racemase [Bombyx mandarina]	Metabolism;Cellular Processes;Metabolism	Global and overview maps;Transport and catabolism;Lipid metabolism	ko01100//Metabolic pathways;ko04146//Peroxisome;ko00120//Primary bile acid biosynthesis	K01796;K01796;K01796	GO:0042579//microbody	GO:0005515//protein binding;GO:0016854//racemase and epimerase activity	GO:0006694//steroid biosynthetic process;GO:0006720//isoprenoid metabolic process;GO:0032787//monocarboxylic acid metabolic process;GO:0044242//cellular lipid catabolic process	--
BMSK0000766	2687	2197	2262	1855	1824	1926	22.07	20.732	20.552	30.214	30.847	33.063	21.118	31.37466667	0.571126922	1.48E-26	5.16E-25	L	RNA-directed RNA polymerase L [Papilio machaon]	-	-	-	-	-	-	-	--
BMSK0014375	1765	1448	1671	483	415	462	12.664	11.938	13.265	6.873	6.134	6.93	12.62233333	6.645666667	-0.925492791	1.50E-26	5.20E-25	Pank1	pantothenate kinase 3 isoform X1 [Bombyx mori]	Metabolism;Metabolism	Global and overview maps;Metabolism of cofactors and vitamins	ko01100//Metabolic pathways;ko00770//Pantothenate and CoA biosynthesis	K09680;K09680	GO:0005768//endosome;GO:0015630//microtubule cytoskeleton;GO:0030117//membrane coat;GO:0031970//organelle envelope lumen	GO:0016301//kinase activity;GO:0036094//small molecule binding;GO:0097159//organic cyclic compound binding;GO:1901363//heterocyclic compound binding	GO:0000280//nuclear division;GO:0006575//cellular modified amino acid metabolic process;GO:0006766//vitamin metabolic process;GO:0006796//phosphate-containing compound metabolic process;GO:0006950//response to stress;GO:0007281//germ cell development;GO:0007626//locomotory behavior;GO:0009108//coenzyme biosynthetic process;GO:0010332//response to gamma radiation;GO:0022402//cell cycle process;GO:…	--
BMSK0005503	3250	2563	2517	820	831	873	63.081	57.155	54.043	31.563	33.211	35.416	58.093	33.39666667	-0.798660221	1.58E-26	5.46E-25	ncd	kinesin-like protein Ncd [Bombyx mori]	-	-	-	-	-	-	-	--
BMSK0000859	2344	2150	2216	1916	1684	1689	164.666	173.531	172.21	266.925	243.587	248	170.1356667	252.8373333	0.57152389	2.08E-26	7.17E-25	--	protein CDV3 homolog [Bombyx mandarina]	-	-	-	-	-	-	-	--
BMSK0007063	3813	3229	3613	2689	2633	2516	31.512	30.656	33.025	44.071	44.794	43.453	31.731	44.106	0.475081939	2.17E-26	7.48E-25	--	signal-induced proliferation-associated 1-like protein 2 isoform X2 [Bombyx mandarina]	-	-	-	-	-	-	-	--
BMSK0010189	2602	2317	2330	775	797	757	40.703	41.634	40.312	24.037	25.666	24.746	40.883	24.81633333	-0.720211095	2.23E-26	7.67E-25	CG31145	extracellular serine/threonine protein CG31145 isoform X2 [Bombyx mori]	-	-	-	-	GO:0031988//membrane-bounded vesicle;GO:0043231//intracellular membrane-bounded organelle;GO:0044421//extracellular region part	GO:0004672//protein kinase activity;GO:0046872//metal ion binding	GO:0006464//cellular protein modification process;GO:0006796//phosphate-containing compound metabolic process;GO:0009966//regulation of signal transduction;GO:0030282//bone mineralization;GO:0030855//epithelial cell differentiation;GO:0031323//regulation of cellular metabolic process;GO:0034505//tooth mineralization;GO:0042475//odontogenesis of dentin-containing tooth;GO:0045597//positive regulat…	--
BMSK0009427	5347	4410	4562	1666	1668	1736	152.413	144.425	143.85	94.174	97.897	103.427	146.896	98.49933333	-0.576609246	2.45E-26	8.41E-25	CG3224	zinc finger protein 593 homolog [Bombyx mandarina]	-	-	-	-	GO:0043231//intracellular membrane-bounded organelle;GO:0043232//intracellular non-membrane-bounded organelle	GO:0003712//transcription cofactor activity;GO:0046914//transition metal ion binding	GO:0006357//regulation of transcription from RNA polymerase II promoter;GO:0010506//regulation of autophagy;GO:0030154//cell differentiation	--
MSTRG.59248	3158	2489	2849	982	776	807	53.64	48.572	53.531	33.077	27.139	28.65	51.91433333	29.622	-0.809463865	2.55E-26	8.71E-25	drpr	protein draper isoform X3 [Bombyx mori]	-	-	-	-	-	GO:0005488//binding	GO:0006911//phagocytosis, engulfment;GO:0006950//response to stress;GO:0009888//tissue development;GO:0048468//cell development;GO:0048513//animal organ development;GO:0050789//regulation of biological process	--
BMSK0009818	1449	1211	1334	379	338	366	10.272	9.863	10.461	5.324	4.927	5.421	10.19866667	5.224	-0.96515375	3.72E-26	1.27E-24	--	DNA excision repair protein ERCC-6-like [Papilio machaon]	-	-	-	-	-	-	-	--
BMSK0002438	2135	1945	1923	584	625	603	65.391	68.456	65.175	35.473	39.43	38.582	66.34066667	37.82833333	-0.810426296	3.97E-26	1.35E-24	dph2	2-(3-amino-3-carboxypropyl)histidine synthase subunit 2 [Bombyx mandarina]	-	-	-	-	-	-	-	--
BMSK0008828	1396	1213	1257	375	304	257	72.906	72.783	72.619	38.838	32.69	28.053	72.76933333	33.19366667	-1.132422591	5.04E-26	1.71E-24	pin4	peptidyl-prolyl cis-trans isomerase isoform X1 [Bombyx mori]	-	-	-	-	GO:0015630//microtubule cytoskeleton;GO:0030529//intracellular ribonucleoprotein complex;GO:0031988//membrane-bounded vesicle;GO:0044429//mitochondrial part	GO:0003723//RNA binding;GO:0016859//cis-trans isomerase activity;GO:0043566//structure-specific DNA binding	GO:0016072//rRNA metabolic process	--
BMSK0010568	2347	2021	2114	694	687	680	50.963	50.416	50.78	29.904	30.716	30.862	50.71966667	30.494	-0.734019858	5.05E-26	1.71E-24	--	diphthine--ammonia ligase [Bombyx mori]	-	-	-	-	-	-	-	--
BMSK0005928	5204	4829	4927	1770	1841	1626	79.574	84.825	83.338	53.677	57.961	51.948	82.579	54.52866667	-0.598760069	5.88E-26	1.99E-24	MAN2B1	lysosomal alpha-mannosidase-like isoform X1 [Bombyx mandarina]	Cellular Processes;Metabolism	Transport and catabolism;Glycan biosynthesis and metabolism	ko04142//Lysosome;ko00511//Other glycan degradation	K12311;K12311	-	GO:0016787//hydrolase activity	-	--
BMSK0010260	8	8	11	77	69	96	0.388	0.446	0.59	7.402	6.887	9.727	0.474666667	8.005333333	4.075974831	7.05E-26	2.38E-24	--	uncharacterized LOC106121074 precursor [Papilio xuthus]	-	-	-	-	-	-	-	--
BMSK0008637	1613	1446	1418	441	427	362	29.28	30.158	28.475	15.875	15.96	13.735	29.30433333	15.19	-0.947992147	7.23E-26	2.43E-24	IntS8	integrator complex subunit 8 [Bombyx mandarina]	-	-	-	-	-	-	-	--
MSTRG.52099	141	107	119	212	214	205	1.363	1.188	1.273	4.064	4.26	4.142	1.274666667	4.155333333	1.704844189	9.55E-26	3.21E-24	--	-	-	-	-	-	-	-	-	--
BMSK0006856	1924	1642	1780	510	559	484	87.421	85.719	89.469	45.954	52.298	45.965	87.53633333	48.07233333	-0.864675124	9.59E-26	3.22E-24	Agk	acylglycerol kinase, mitochondrial isoform X1 [Bombyx mori]	Metabolism;Metabolism	Global and overview maps;Lipid metabolism	ko01100//Metabolic pathways;ko00561//Glycerolipid metabolism	K09881;K09881	GO:0043231//intracellular membrane-bounded organelle	GO:0001727//lipid kinase activity	GO:0006672//ceramide metabolic process;GO:0016310//phosphorylation	--
BMSK0010083	1514	1081	1185	345	274	259	16.115	13.223	13.946	7.29	5.995	5.767	14.428	6.350666667	-1.183891375	9.62E-26	3.22E-24	--	kinetochore protein Spc25-like [Danaus plexippus plexippus]	-	-	-	-	-	-	-	--
BMSK0007759	3036	2798	2753	1015	870	931	69.158	73.229	69.373	45.852	40.806	44.327	70.58666667	43.66166667	-0.693028492	1.08E-25	3.59E-24	CG4679	protein PTCD3 homolog, mitochondrial [Bombyx mori]	-	-	-	-	GO:0043231//intracellular membrane-bounded organelle	GO:0003723//RNA binding	-	--
BMSK0013162	2749	2338	2430	788	819	823	36.566	35.731	35.756	20.786	22.431	22.881	36.01766667	22.03266667	-0.709060604	1.10E-25	3.65E-24	Toll-7	18 wheeler precursor [Bombyx mori]	-	-	-	-	GO:0031224//intrinsic component of membrane;GO:0044424//intracellular part;GO:0044459//plasma membrane part	GO:0005488//binding;GO:0016787//hydrolase activity;GO:0038023//signaling receptor activity	GO:0002220//innate immune response activating cell surface receptor signaling pathway;GO:0002697//regulation of immune effector process;GO:0006959//humoral immune response;GO:0009653//anatomical structure morphogenesis;GO:0010506//regulation of autophagy;GO:0022610//biological adhesion;GO:0042742//defense response to bacterium;GO:0044707//single-multicellular organism process	--
BMSK0000025	1087	928	964	263	230	243	47.783	46.868	46.877	22.927	20.818	22.327	47.176	22.024	-1.098976584	1.30E-25	4.31E-24	--	haloacid dehalogenase [Bombyx mori]	-	-	-	-	-	GO:0003824//catalytic activity	-	--
BMSK0010719	6499	5661	6214	4397	4218	4092	308.257	308.497	326.046	413.589	411.943	405.673	314.2666667	410.4016667	0.385047332	1.33E-25	4.42E-24	PHB2	mitochondrial prohibitin complex protein 2 [Bombyx mori]	-	-	-	-	GO:0019866//organelle inner membrane;GO:0031988//membrane-bounded vesicle;GO:0032991//macromolecular complex;GO:0043232//intracellular non-membrane-bounded organelle;GO:0044428//nuclear part	GO:0035258//steroid hormone receptor binding	GO:0003006//developmental process involved in reproduction;GO:0006355//regulation of transcription, DNA-templated;GO:0033144//negative regulation of intracellular steroid hormone receptor signaling pathway;GO:0033599//regulation of mammary gland epithelial cell proliferation;GO:0060688//regulation of morphogenesis of a branching structure	--
MSTRG.20180	684	615	604	621	686	614	8.553	8.838	8.357	15.393	17.66	16.055	8.582666667	16.36933333	0.931497694	1.36E-25	4.49E-24	pol	Down syndrome cell adhesion molecule-like protein Dscam2 [Bombyx mandarina]	-	-	-	-	-	-	-	--
BMSK0003679	4401	3538	3899	1405	1363	1386	153.587	141.858	150.521	97.236	97.941	101.097	148.6553333	98.758	-0.590001699	1.68E-25	5.55E-24	Tktl2	transketolase [Bombyx mori]	Metabolism;Metabolism;Metabolism;Metabolism	Global and overview maps;Global and overview maps;Global and overview maps;Carbohydrate metabolism	ko01100//Metabolic pathways;ko01200//Carbon metabolism;ko01230//Biosynthesis of amino acids;ko00030//Pentose phosphate pathway	K00615;K00615;K00615;K00615	GO:0031982//vesicle;GO:0043227//membrane-bounded organelle;GO:0043232//intracellular non-membrane-bounded organelle;GO:0043234//protein complex;GO:0044444//cytoplasmic part	GO:0016744//transferase activity, transferring aldehyde or ketonic groups;GO:0043169//cation binding	GO:0000226//microtubule cytoskeleton organization;GO:0006355//regulation of transcription, DNA-templated	--
BMSK0006105	1142	1081	1112	1159	1005	917	6.503	7.071	7.005	13.08	11.783	10.911	6.859666667	11.92466667	0.797738561	1.74E-25	5.75E-24	--	myoneurin isoform X1 [Bombyx mori]	-	-	-	-	-	-	-	zf-C2H2
BMSK0012509	26211	23320	23586	15706	15450	15174	648.257	662.65	645.297	770.328	786.785	784.401	652.068	780.5046667	0.259384836	1.88E-25	6.19E-24	crt	calreticulin [Bombyx mori]	Human Diseases;Genetic Information Processing;Human Diseases;Human Diseases;Cellular Processes;Human Diseases;Human Diseases;Human Diseases;Organismal Systems	Infectious disease: viral;Folding, sorting and degradation;Infectious disease: viral;Infectious disease: viral;Transport and catabolism;Infectious disease: viral;Infectious disease: viral;Infectious disease: parasitic;Immune system	ko05168//Herpes simplex virus 1 infection;ko04141//Protein processing in endoplasmic reticulum;ko05166//Human T-cell leukemia virus 1 infection;ko05163//Human cytomegalovirus infection;ko04145//Phagosome;ko05170//Human immunodeficiency virus 1 infection;ko05169//Epstein-Barr virus infection;ko05142//Chagas disease;ko04612//Antigen processing and presentation	K08057;K08057;K08057;K08057;K08057;K08057;K08057;K08057;K08057	GO:0005788//endoplasmic reticulum lumen;GO:0005924//cell-substrate adherens junction;GO:0030141//secretory granule;GO:0030529//intracellular ribonucleoprotein complex;GO:0043232//intracellular non-membrane-bounded organelle;GO:0043234//protein complex;GO:0044421//extracellular region part;GO:0044459//plasma membrane part	GO:0000977//RNA polymerase II regulatory region sequence-specific DNA binding;GO:0001071//nucleic acid binding transcription factor activity;GO:0001085//RNA polymerase II transcription factor binding;GO:0001104//RNA polymerase II transcription cofactor activity;GO:0033218//amide binding;GO:0035258//steroid hormone receptor binding;GO:0044389//ubiquitin-like protein ligase binding;GO:0044822//poly…	GO:0002397//MHC class I protein complex assembly;GO:0002407//dendritic cell chemotaxis;GO:0005984//disaccharide metabolic process;GO:0006275//regulation of DNA replication;GO:0006357//regulation of transcription from RNA polymerase II promoter;GO:0006417//regulation of translation;GO:0006457//protein folding;GO:0006639//acylglycerol metabolic process;GO:0006886//intracellular protein transport;GO…	--
BMSK0003872	1552	1360	1441	447	404	382	82.725	83.286	84.967	47.249	44.339	42.558	83.65933333	44.71533333	-0.903756871	2.26E-25	7.40E-24	ial	aurora kinase B-like [Bombyx mori]	-	-	-	-	-	-	-	--
BMSK0005351	3603	3184	3088	1171	1093	1130	82.804	84.075	78.502	53.36	51.737	54.288	81.79366667	53.12833333	-0.622507683	2.79E-25	9.14E-24	--	Transposon Tf2-9 polyprotein [Araneus ventricosus]	-	-	-	-	-	-	-	--
BMSK0003192	1603	1473	1494	431	439	443	34.368	36.284	35.434	18.325	19.38	19.852	35.362	19.18566667	-0.882170976	3.64E-25	1.19E-23	Lsd-1	lipid storage droplets surface-binding protein 1 isoform X1 [Bombyx mandarina]	Organismal Systems	Endocrine system	ko03320//PPAR signaling pathway	K17284	GO:0032991//macromolecular complex;GO:0043232//intracellular non-membrane-bounded organelle	-	GO:0006996//organelle organization;GO:0010896//regulation of triglyceride catabolic process;GO:0030154//cell differentiation;GO:0032879//regulation of localization;GO:0033365//protein localization to organelle	--
BMSK0013574	5748	4665	4904	1900	1802	1884	88.754	82.759	83.765	58.179	57.291	60.803	85.09266667	58.75766667	-0.534257699	3.83E-25	1.25E-23	ACAC	acetyl-CoA carboxylase isoform X4 [Bombyx mori]	-	-	-	-	GO:0043232//intracellular non-membrane-bounded organelle	GO:0016421//CoA carboxylase activity;GO:0043167//ion binding	GO:0008152//metabolic process;GO:0032989//cellular component morphogenesis	--
BMSK0006474	4501	3799	3908	1502	1388	1479	85.542	82.948	82.155	56.612	54.305	58.737	83.54833333	56.55133333	-0.563050009	4.21E-25	1.37E-23	grin2b	glutamate receptor ionotropic, NMDA 2B isoform X1 [Bombyx mandarina]	Human Diseases;Human Diseases;Environmental Information Processing;Environmental Information Processing;Environmental Information Processing;Environmental Information Processing;Human Diseases;Organismal Systems;Organismal Systems;Organismal Systems;Human Diseases;Human Diseases;Organismal Systems;Human Diseases;Human Diseases;Human Diseases;Human Diseases	Neurodegenerative disease;Neurodegenerative disease;Signal transduction;Signal transduction;Signal transduction;Signaling molecules and interaction;Substance dependence;Nervous system;Environmental adaptation;Nervous system;Substance dependence;Neurodegenerative disease;Nervous system;Substance dependence;Neurodegenerative disease;Immune disease;Substance dependence	ko05010//Alzheimer disease;ko05016//Huntington disease;ko04024//cAMP signaling pathway;ko04015//Rap1 signaling pathway;ko04014//Ras signaling pathway;ko04080//Neuroactive ligand-receptor interaction;ko05034//Alcoholism;ko04728//Dopaminergic synapse;ko04713//Circadian entrainment;ko04724//Glutamatergic synapse;ko05031//Amphetamine addiction;ko05017//Spinocerebellar ataxia;ko04720//Long-term potent…	K05210;K05210;K05210;K05210;K05210;K05210;K05210;K05210;K05210;K05210;K05210;K05210;K05210;K05210;K05210;K05210;K05210	GO:0005887//integral component of plasma membrane;GO:0097060//synaptic membrane	GO:0004970//ionotropic glutamate receptor activity;GO:0005231//excitatory extracellular ligand-gated ion channel activity	GO:0006811//ion transport;GO:0007215//glutamate receptor signaling pathway;GO:0007613//memory;GO:0050954//sensory perception of mechanical stimulus	--
BMSK0002097	1512	1228	1123	1150	1148	1263	32.401	30.216	26.61	48.873	50.634	56.562	29.74233333	52.023	0.806631764	4.58E-25	1.49E-23	otud6b	OTU domain-containing protein 6B [Bombyx mori]	-	-	-	-	-	GO:0016787//hydrolase activity	-	--
MSTRG.45331	789	680	698	677	675	700	16.336	16.185	16.002	27.806	28.808	30.301	16.17433333	28.97166667	0.840936433	4.90E-25	1.59E-23	--	uncharacterized protein LOC101740589 [Bombyx mori]	-	-	-	-	-	-	-	--
BMSK0005675	4275	3640	3896	1422	1428	1390	31.205	30.527	31.459	20.584	21.462	21.207	31.06366667	21.08433333	-0.559056726	5.76E-25	1.86E-23	--	zinc finger protein 91-like [Bombyx mandarina]	Human Diseases	Infectious disease: viral	ko05168//Herpes simplex virus 1 infection	K09228	-	-	-	zf-C2H2
BMSK0014889	981	953	944	882	872	843	30.979	34.577	32.977	55.235	56.699	55.642	32.84433333	55.85866667	0.766136655	6.04E-25	1.95E-23	Mal-A1	neutral and basic amino acid transport protein rBAT isoform X2 [Bombyx mori]	Organismal Systems;Environmental Information Processing;Cellular Processes	Digestive system;Signal transduction;Cell growth and death	ko04974//Protein digestion and absorption;ko04150//mTOR signaling pathway;ko04216//Ferroptosis	K06519;K06519;K06519	-	-	-	--
BMSK0000265	2916	2474	2608	2029	1935	1924	24.097	23.489	23.841	33.25	32.924	33.231	23.809	33.135	0.476848892	7.80E-25	2.51E-23	Man1b1	endoplasmic reticulum mannosyl-oligosaccharide 1,2-alpha-mannosidase [Bombyx mori]	Metabolism;Genetic Information Processing;Metabolism;Metabolism	Global and overview maps;Folding, sorting and degradation;Glycan biosynthesis and metabolism;Glycan biosynthesis and metabolism	ko01100//Metabolic pathways;ko04141//Protein processing in endoplasmic reticulum;ko00513//Various types of N-glycan biosynthesis;ko00510//N-Glycan biosynthesis	K23741;K23741;K23741;K23741	GO:0043226//organelle	GO:0046872//metal ion binding;GO:0070011//peptidase activity, acting on L-amino acid peptides	GO:0002252//immune effector process;GO:0006508//proteolysis	--
BMSK0009675	21258	18488	19373	8551	8285	7934	275.49	275.274	277.729	219.758	221.075	214.916	276.1643333	218.583	-0.337345806	9.03E-25	2.90E-23	14-3-3epsilon	14-3-3 epsilon protein [Bombyx mori]	Environmental Information Processing;Human Diseases;Cellular Processes;Environmental Information Processing;Environmental Information Processing;Cellular Processes;Organismal Systems;Human Diseases;Organismal Systems	Signal transduction;Cancer: overview;Cell growth and death;Signal transduction;Signal transduction;Cell growth and death;Nervous system;Infectious disease: viral;Immune system	ko04151//PI3K-Akt signaling pathway;ko05203//Viral carcinogenesis;ko04114//Oocyte meiosis;ko04390//Hippo signaling pathway;ko04391//Hippo signaling pathway - fly;ko04110//Cell cycle;ko04722//Neurotrophin signaling pathway;ko05160//Hepatitis C;ko04621//NOD-like receptor signaling pathway	K06630;K06630;K06630;K06630;K06630;K06630;K06630;K06630;K06630	GO:0005815//microtubule organizing center;GO:0005875//microtubule associated complex;GO:0005924//cell-substrate adherens junction;GO:0016020//membrane;GO:0031981//nuclear lumen;GO:0043005//neuron projection;GO:0045171//intercellular bridge;GO:0048770//pigment granule	GO:0003723//RNA binding;GO:0016247//channel regulator activity;GO:0016491//oxidoreductase activity;GO:0016597//amino acid binding;GO:0019899//enzyme binding;GO:0023023//MHC protein complex binding;GO:0030291//protein serine/threonine kinase inhibitor activity;GO:0046983//protein dimerization activity	GO:0003006//developmental process involved in reproduction;GO:0006469//negative regulation of protein kinase activity;GO:0006886//intracellular protein transport;GO:0007017//microtubule-based process;GO:0007346//regulation of mitotic cell cycle;GO:0007450//dorsal/ventral pattern formation, imaginal disc;GO:0008354//germ cell migration;GO:0009416//response to light stimulus;GO:0010259//multicellul…	--
BMSK0006475	2678	2156	2059	738	681	679	49.29	45.592	41.923	26.937	25.808	26.121	45.60166667	26.28866667	-0.794645582	1.04E-24	3.34E-23	ecd	protein ecdysoneless [Bombyx mori]	-	-	-	-	GO:0044424//intracellular part	-	GO:0009791//post-embryonic development;GO:0010467//gene expression;GO:0016070//RNA metabolic process;GO:0019222//regulation of metabolic process;GO:0030154//cell differentiation;GO:0044249//cellular biosynthetic process;GO:0048513//animal organ development;GO:0048598//embryonic morphogenesis;GO:0051704//multi-organism process;GO:1901362//organic cyclic compound biosynthetic process	--
BMSK0006457	720	713	694	742	664	661	11.494	13.077	12.255	23.49	21.825	22.055	12.27533333	22.45666667	0.871381598	1.06E-24	3.37E-23	ringer	TPPP family protein CG45057 [Bombyx mori]	-	-	-	-	GO:0015630//microtubule cytoskeleton;GO:0031988//membrane-bounded vesicle;GO:0043231//intracellular membrane-bounded organelle;GO:0044444//cytoplasmic part	GO:0008092//cytoskeletal protein binding	GO:0031109//microtubule polymerization or depolymerization;GO:0031334//positive regulation of protein complex assembly;GO:0048858//cell projection morphogenesis	--
BMSK0013608	792	777	771	186	169	154	7.263	8.186	7.821	3.382	3.191	2.952	7.756666667	3.175	-1.288680213	1.07E-24	3.41E-23	Oca2	P protein isoform X2 [Bombyx mori]	-	-	-	-	GO:0016020//membrane	GO:0008324//cation transmembrane transporter activity	GO:0044763//single-organism cellular process;GO:0051234//establishment of localization	--
BMSK0011614	3272	2729	2899	1068	1016	970	73.215	70.159	71.759	47.392	46.811	45.367	71.711	46.52333333	-0.624239968	1.16E-24	3.68E-23	ELOC	transcription elongation factor B polypeptide 1 [Bombyx mori]	Human Diseases;Environmental Information Processing;Human Diseases;Genetic Information Processing;Human Diseases	Cancer: overview;Signal transduction;Infectious disease: viral;Folding, sorting and degradation;Cancer: specific types	ko05200//Pathways in cancer;ko04066//HIF-1 signaling pathway;ko05170//Human immunodeficiency virus 1 infection;ko04120//Ubiquitin mediated proteolysis;ko05211//Renal cell carcinoma	K03872;K03872;K03872;K03872;K03872	GO:0000153//cytoplasmic ubiquitin ligase complex;GO:0005700//polytene chromosome;GO:0005875//microtubule associated complex;GO:0008023//transcription elongation factor complex;GO:0031461//cullin-RING ubiquitin ligase complex	GO:0003774//motor activity;GO:0008135//translation factor activity, RNA binding;GO:0015631//tubulin binding;GO:0032550//purine ribonucleoside binding	GO:0001666//response to hypoxia;GO:0003002//regionalization;GO:0007017//microtubule-based process;GO:0019941//modification-dependent protein catabolic process;GO:0032786//positive regulation of DNA-templated transcription, elongation;GO:0043618//regulation of transcription from RNA polymerase II promoter in response to stress;GO:0044403//symbiosis, encompassing mutualism through parasitism;GO:004…	--
BMSK0015205	1673	1491	1545	1301	1209	1295	13.608	13.934	13.908	20.997	20.249	22.02	13.81666667	21.08866667	0.610058282	1.24E-24	3.95E-23	PGM3	phosphoacetylglucosamine mutase [Bombyx mori]	Metabolism;Metabolism	Global and overview maps;Carbohydrate metabolism	ko01100//Metabolic pathways;ko00520//Amino sugar and nucleotide sugar metabolism	K01836;K01836	-	-	-	--
BMSK0011718	375	385	403	58	44	49	11.082	13.056	13.169	3.387	2.685	3.024	12.43566667	3.032	-2.036142193	1.33E-24	4.20E-23	--	probable sodium-coupled neutral amino acid transporter 6 [Bombyx mori]	Organismal Systems;Human Diseases;Organismal Systems;Organismal Systems;Human Diseases	Nervous system;Substance dependence;Nervous system;Nervous system;Substance dependence	ko04723//Retrograde endocannabinoid signaling;ko05032//Morphine addiction;ko04727//GABAergic synapse;ko04721//Synaptic vesicle cycle;ko05033//Nicotine addiction	K15015;K15015;K15015;K15015;K15015	-	-	-	--
BMSK0010518	2513	2088	2064	593	689	674	40.629	38.785	36.914	19.013	22.936	22.776	38.776	21.575	-0.845803428	1.34E-24	4.25E-23	--	dentin sialophosphoprotein-like isoform X1 [Helicoverpa armigera]	-	-	-	-	GO:0043231//intracellular membrane-bounded organelle;GO:0043234//protein complex	GO:0005488//binding	GO:0006351//transcription, DNA-templated;GO:0006974//cellular response to DNA damage stimulus;GO:0019219//regulation of nucleobase-containing compound metabolic process;GO:0031058//positive regulation of histone modification;GO:0034968//histone lysine methylation;GO:0044707//single-multicellular organism process;GO:0044767//single-organism developmental process;GO:0048856//anatomical structure de…	--
BMSK0006641	1838	1629	1624	483	478	530	46.722	47.576	45.667	24.348	25.019	28.159	46.655	25.842	-0.852313973	1.44E-24	4.56E-23	Thoc1	THO complex subunit 1 [Bombyx mori]	Genetic Information Processing;Genetic Information Processing	Translation;Transcription	ko03013//Nucleocytoplasmic transport;ko03040//Spliceosome	K12878;K12878	GO:0000346//transcription export complex;GO:0031981//nuclear lumen;GO:0044421//extracellular region part	GO:0005488//binding	GO:0000077//DNA damage checkpoint;GO:0006406//mRNA export from nucleus;GO:0006915//apoptotic process;GO:0032784//regulation of DNA-templated transcription, elongation;GO:0045829//negative regulation of isotype switching	--
BMSK0001096	443	411	468	74	66	57	6.63	7.067	7.748	2.196	2.034	1.783	7.148333333	2.004333333	-1.834484452	1.84E-24	5.80E-23	--	nucleolar protein dao-5-like [Trichoplusia ni]	-	-	-	-	-	-	-	--
BMSK0010493	626	541	554	111	116	96	55.695	55.301	54.525	19.584	21.25	17.852	55.17366667	19.562	-1.495925983	1.86E-24	5.86E-23	--	Superoxide dismutase copper/zinc binding protein [Operophtera brumata]	-	-	-	-	-	-	-	--
BMSK0001249	7572	6618	7230	5053	4823	4666	326.572	327.934	344.944	432.179	428.302	420.617	333.15	427.0326667	0.358174542	2.14E-24	6.70E-23	Gapdh2	glyceraldehyde-3-phosphate dehydrogenase isoform X1 [Bombyx mori]	Metabolism;Human Diseases;Metabolism;Human Diseases;Human Diseases;Environmental Information Processing;Metabolism;Metabolism	Global and overview maps;Neurodegenerative disease;Global and overview maps;Infectious disease: bacterial;Infectious disease: bacterial;Signal transduction;Global and overview maps;Carbohydrate metabolism	ko01100//Metabolic pathways;ko05010//Alzheimer disease;ko01200//Carbon metabolism;ko05132//Salmonella infection;ko05130//Pathogenic Escherichia coli infection;ko04066//HIF-1 signaling pathway;ko01230//Biosynthesis of amino acids;ko00010//Glycolysis / Gluconeogenesis	K00134;K00134;K00134;K00134;K00134;K00134;K00134;K00134	GO:0005856//cytoskeleton;GO:0031090//organelle membrane;GO:0031674//I band;GO:0031988//membrane-bounded vesicle;GO:0043231//intracellular membrane-bounded organelle;GO:0043234//protein complex	GO:0000166//nucleotide binding;GO:0015631//tubulin binding;GO:0016620//oxidoreductase activity, acting on the aldehyde or oxo group of donors, NAD or NADP as acceptor;GO:0016769//transferase activity, transferring nitrogenous groups	GO:0000768//syncytium formation by plasma membrane fusion;GO:0006007//glucose catabolic process;GO:0006090//pyruvate metabolic process;GO:0006417//regulation of translation;GO:0007017//microtubule-based process;GO:0018119//peptidyl-cysteine S-nitrosylation;GO:0031647//regulation of protein stability;GO:0034341//response to interferon-gamma;GO:0042981//regulation of apoptotic process;GO:0044707//s…	--
BMSK0007688	2806	2359	2399	1986	1854	1810	109.714	105.973	103.764	153.992	149.261	147.92	106.4836667	150.391	0.498086078	2.14E-24	6.70E-23	API5	apoptosis inhibitor 5 [Bombyx mori]	-	-	-	-	GO:0030529//intracellular ribonucleoprotein complex;GO:0044428//nuclear part	GO:0003723//RNA binding;GO:0019838//growth factor binding	GO:0030154//cell differentiation;GO:0043066//negative regulation of apoptotic process	--
MSTRG.53311	10387	8665	8648	3116	3422	3403	127.858	122.547	117.757	76.062	86.732	87.566	122.7206667	83.45333333	-0.556336645	2.27E-24	7.10E-23	TY3B-G	KLHL12 [Branchiostoma lanceolatum]	-	-	-	-	-	-	-	--
BMSK0005925	215	179	157	330	260	249	3.063	2.93	2.474	9.323	7.626	7.414	2.822333333	8.121	1.524769	2.61E-24	8.14E-23	--	uncharacterized protein LOC114244435 [Bombyx mandarina]	-	-	-	-	-	-	-	--
MSTRG.3039	300	285	290	349	372	348	20.455	22.308	21.875	47.176	52.251	49.558	21.546	49.66166667	1.204712621	3.09E-24	9.60E-23	--	titin homolog [Bombyx mori]	Organismal Systems	Environmental adaptation	ko04714//Thermogenesis	K09008	-	-	-	--
BMSK0011895	59870	52080	53757	21893	22740	22850	1805.267	1804.235	1793.111	1309.131	1411.842	1440.085	1800.871	1387.019333	-0.376706945	4.59E-24	1.43E-22	TUBB4B	RecName: Full=Tubulin beta-1 chain; AltName: Full=Beta-1-tubulin [Manduca sexta]	Human Diseases;Human Diseases;Human Diseases;Cellular Processes;Cellular Processes	Neurodegenerative disease;Neurodegenerative disease;Infectious disease: bacterial;Transport and catabolism;Cellular community - eukaryotes	ko05010//Alzheimer disease;ko05016//Huntington disease;ko05130//Pathogenic Escherichia coli infection;ko04145//Phagosome;ko04540//Gap junction	K07375;K07375;K07375;K07375;K07375	GO:0005635//nuclear envelope;GO:0015630//microtubule cytoskeleton;GO:0031988//membrane-bounded vesicle;GO:0035770//ribonucleoprotein granule;GO:0043234//protein complex	GO:0005198//structural molecule activity;GO:0017111//nucleoside-triphosphatase activity;GO:0032550//purine ribonucleoside binding;GO:0042287//MHC protein binding;GO:0044389//ubiquitin-like protein ligase binding	GO:0043623//cellular protein complex assembly;GO:0044763//single-organism cellular process	--
MSTRG.2053	834	786	732	180	174	177	28.356	30.704	27.527	12.137	12.181	12.578	28.86233333	12.29866667	-1.23068602	6.61E-24	2.05E-22	--	polyhomeotic-proximal chromatin protein-like isoform X2 [Bombyx mandarina]	-	-	-	-	-	-	-	--
BMSK0012675	4388	4027	4282	1403	1360	1541	91.274	96.244	98.531	57.881	58.243	67.011	95.34966667	61.045	-0.643354761	7.01E-24	2.17E-22	GIPC1	PDZ domain-containing protein GIPC3 [Bombyx mandarina]	-	-	-	-	GO:0016023//cytoplasmic, membrane-bounded vesicle;GO:0030425//dendrite;GO:0031090//organelle membrane;GO:0044309//neuron spine	GO:0008047//enzyme activator activity;GO:0008092//cytoskeletal protein binding;GO:0019904//protein domain specific binding;GO:0046983//protein dimerization activity	GO:0001738//morphogenesis of a polarized epithelium;GO:0006835//dicarboxylic acid transport;GO:0006886//intracellular protein transport;GO:0010259//multicellular organism aging;GO:0010608//posttranscriptional regulation of gene expression;GO:0010631//epithelial cell migration;GO:0017015//regulation of transforming growth factor beta receptor signaling pathway;GO:0031330//negative regulation of ce…	--
BMSK0010180	2709	2219	2419	842	812	781	36.423	34.273	35.97	22.439	22.483	21.95	35.55533333	22.29066667	-0.673626216	7.35E-24	2.27E-22	GID4	glucose-induced degradation protein 4 homolog [Bombyx mandarina]	-	-	-	-	-	GO:0050664//oxidoreductase activity, acting on NAD(P)H, oxygen as acceptor	GO:0044710//single-organism metabolic process	--
BMSK0002134	4068	3663	3710	2746	2647	2728	79.844	82.602	80.552	106.883	106.974	111.913	80.99933333	108.59	0.422909313	7.69E-24	2.37E-22	CG9246	nucleolar complex protein 2 homolog [Bombyx mori]	-	-	-	-	GO:0005634//nucleus	GO:0005515//protein binding	GO:0006351//transcription, DNA-templated;GO:0006915//apoptotic process;GO:0030154//cell differentiation;GO:0031323//regulation of cellular metabolic process;GO:0048523//negative regulation of cellular process;GO:0060255//regulation of macromolecule metabolic process;GO:0080090//regulation of primary metabolic process	--
BMSK0012150	4428	4211	4080	1536	1499	1500	110.526	120.763	112.657	76.032	77.041	78.257	114.6486667	77.11	-0.572229704	8.13E-24	2.50E-22	YARS1	tyrosinyl-tRNA synthetase [Bombyx mori]	Genetic Information Processing	Translation	ko00970//Aminoacyl-tRNA biosynthesis	K01866	-	-	-	--
BMSK0015164	877	776	767	178	193	187	28.796	29.275	27.86	11.591	13.048	12.834	28.64366667	12.491	-1.197327203	9.08E-24	2.79E-22	--	ABC transporter G family member 23 [Bombyx mori]	-	-	-	-	-	-	-	--
BMSK0012633	3078	2632	2800	2122	2132	1993	62.712	61.611	63.107	85.738	89.44	84.872	62.47666667	86.68333333	0.472437149	9.71E-24	2.97E-22	AGPAT3	1-acyl-sn-glycerol-3-phosphate acyltransferase gamma [Bombyx mori]	Metabolism;Environmental Information Processing;Metabolism;Metabolism	Global and overview maps;Signal transduction;Lipid metabolism;Lipid metabolism	ko01100//Metabolic pathways;ko04072//Phospholipase D signaling pathway;ko00561//Glycerolipid metabolism;ko00564//Glycerophospholipid metabolism	K13523;K13523;K13523;K13523	GO:0012505//endomembrane system;GO:0031090//organelle membrane;GO:0043231//intracellular membrane-bounded organelle	GO:0016787//hydrolase activity;GO:0071617//lysophospholipid acyltransferase activity	GO:0006641//triglyceride metabolic process;GO:0046473//phosphatidic acid metabolic process	--
BMSK0015448	6135	5463	5475	4070	3915	3700	441.42	451.607	435.776	580.735	580.007	556.434	442.9343333	572.392	0.369910679	9.72E-24	2.97E-22	--	piggyBac transposable element-derived protein 4 isoform X3 [Bombyx mori]	-	-	-	-	-	-	-	--
MSTRG.21497	9646	8464	8730	3724	3510	3575	60.04	60.529	60.112	45.968	44.986	46.512	60.227	45.822	-0.394369968	1.13E-23	3.45E-22	--	polyprotein [Antheraea mylitta]	-	-	-	-	-	-	-	--
BMSK0009233	2167	1899	2085	1658	1560	1517	23.294	23.443	24.79	35.34	34.516	34.08	23.84233333	34.64533333	0.539135605	1.21E-23	3.67E-22	--	phagocyte signaling-impaired protein isoform X1 [Bombyx mori]	-	-	-	-	-	-	-	--
BMSK0005584	744	714	746	172	149	161	38.924	42.917	43.174	17.845	16.051	17.605	41.67166667	17.167	-1.279428857	1.38E-23	4.18E-22	kraken	probable serine hydrolase [Bombyx mori]	-	-	-	-	-	-	-	--
BMSK0006215	2632	2326	2402	852	820	809	49.517	50.277	49.99	31.787	31.765	31.812	49.928	31.788	-0.651366867	1.49E-23	4.51E-22	DLGAP4	disks large-associated protein 5 isoform X1 [Bombyx mori]	-	-	-	-	GO:0044424//intracellular part	-	-	--
MSTRG.23242	5781	4828	5345	3744	3831	3597	137.868	132.281	141.022	177.064	188.133	179.322	137.057	181.5063333	0.405243876	1.68E-23	5.09E-22	--	pol polyprotein, partial [Bombyx mori]	-	-	-	-	-	-	-	--
BMSK0000404	7733	6579	6981	2936	2706	2733	211.79	207.019	211.503	159.463	152.598	156.449	210.104	156.17	-0.427986288	1.69E-23	5.10E-22	PTGES2	prostaglandin E synthase 2 [Bombyx mandarina]	Metabolism;Metabolism	Global and overview maps;Lipid metabolism	ko01100//Metabolic pathways;ko00590//Arachidonic acid metabolism	K05309;K05309	GO:0016020//membrane;GO:0043231//intracellular membrane-bounded organelle;GO:0044444//cytoplasmic part	GO:0003676//nucleic acid binding;GO:0003824//catalytic activity;GO:0043168//anion binding;GO:0046906//tetrapyrrole binding	GO:0006355//regulation of transcription, DNA-templated;GO:0006631//fatty acid metabolic process;GO:0044765//single-organism transport	--
BMSK0010767	2957	2431	2454	878	854	875	29.899	28.245	27.448	17.598	17.783	18.488	28.53066667	17.95633333	-0.668020675	1.74E-23	5.23E-22	acp7	acid phosphatase type 7 [Bombyx mori]	-	-	-	-	-	GO:0046872//metal ion binding	GO:0008152//metabolic process	--
MSTRG.33368	1342	1069	1101	1032	976	965	15.52	14.204	14.085	23.668	23.241	23.326	14.603	23.41166667	0.68096286	1.82E-23	5.46E-22	Zasp52	PDZ and LIM domain protein Zasp isoform X4 [Bombyx mandarina]	-	-	-	-	GO:0005913//cell-cell adherens junction;GO:0005924//cell-substrate adherens junction;GO:0016020//membrane;GO:0031674//I band;GO:0032432//actin filament bundle	GO:0051393//alpha-actinin binding	GO:0010927//cellular component assembly involved in morphogenesis	--
BMSK0008505	3229	2584	2808	2161	2146	2055	9.787	8.998	9.415	12.989	13.393	13.019	9.4	13.13366667	0.482537083	1.99E-23	5.98E-22	HERC2	probable E3 ubiquitin-protein ligase HERC2 [Bombyx mandarina]	Genetic Information Processing	Folding, sorting and degradation	ko04120//Ubiquitin mediated proteolysis	K10595	-	-	-	--
MSTRG.25861	2687	2434	2358	1881	1853	1912	11.031	11.479	10.706	15.315	15.666	16.408	11.072	15.79633333	0.512673869	2.06E-23	6.15E-22	pol	Retrovirus-related Pol polyprotein from transposon 412-like Protein [Tribolium castaneum]	-	-	-	-	-	GO:0016779//nucleotidyltransferase activity	GO:0006259//DNA metabolic process	--
BMSK0010635	2758	2382	2625	928	807	845	67.288	66.764	70.845	44.899	40.528	43.089	68.299	42.83866667	-0.672950878	2.48E-23	7.41E-22	--	D-beta-hydroxybutyrate dehydrogenase, mitochondrial [Eumeta japonica]	-	-	-	-	-	-	-	--
BMSK0000078	1266	956	1082	1005	909	977	6.842	5.935	6.465	10.773	10.109	11.031	6.414	10.63766667	0.729885477	2.60E-23	7.74E-22	jarid2b	protein Jumonji isoform X1 [Bombyx mori]	Cellular Processes	Cellular community - eukaryotes	ko04550//Signaling pathways regulating pluripotency of stem cells	K11478	GO:0000790//nuclear chromatin;GO:0031519//PcG protein complex	-	GO:0006351//transcription, DNA-templated;GO:0031060//regulation of histone methylation;GO:0044767//single-organism developmental process	--
MSTRG.32869	5977	5328	5374	2172	2147	1990	83.754	85.783	83.306	60.351	61.95	58.301	84.281	60.20066667	-0.485427968	2.83E-23	8.41E-22	--	RNase H and integrase-like protein, partial [Bombyx mori]	-	-	-	-	-	-	-	--
BMSK0003783	59	51	62	137	128	137	0.746	0.741	0.867	3.434	3.331	3.619	0.784666667	3.461333333	2.141176063	3.11E-23	9.23E-22	Dl	delta precursor [Bombyx mori]	Human Diseases;Human Diseases;Human Diseases;Environmental Information Processing;Organismal Systems	Cancer: overview;Cancer: specific types;Drug resistance: antineoplastic;Signal transduction;Immune system	ko05200//Pathways in cancer;ko05224//Breast cancer;ko01522//Endocrine resistance;ko04330//Notch signaling pathway;ko04658//Th1 and Th2 cell differentiation	K06051;K06051;K06051;K06051;K06051	GO:0016023//cytoplasmic, membrane-bounded vesicle;GO:0031224//intrinsic component of membrane;GO:0032991//macromolecular complex;GO:0045202//synapse;GO:0070161//anchoring junction	GO:0000976//transcription regulatory region sequence-specific DNA binding;GO:0000982//transcription factor activity, RNA polymerase II core promoter proximal region sequence-specific binding;GO:0005102//receptor binding;GO:0008134//transcription factor binding;GO:0019904//protein domain specific binding;GO:0019955//cytokine binding	GO:0000904//cell morphogenesis involved in differentiation;GO:0001703//gastrulation with mouth forming first;GO:0001708//cell fate specification;GO:0001736//establishment of planar polarity;GO:0001752//compound eye photoreceptor fate commitment;GO:0002244//hematopoietic progenitor cell differentiation;GO:0002813//regulation of biosynthetic process of antibacterial peptides active against Gram-neg…	--
BMSK0001872	3091	2616	2725	983	993	903	63.085	61.342	61.523	39.786	41.729	38.52	61.98333333	40.01166667	-0.631459617	3.29E-23	9.75E-22	C05D11.1	AAEL008862-PA [Aedes aegypti]	-	-	-	-	-	GO:0003824//catalytic activity;GO:0043169//cation binding	-	--
BMSK0000076	671	554	578	600	620	547	3.844	3.646	3.661	6.816	7.313	6.549	3.717	6.892666667	0.890923559	3.35E-23	9.92E-22	Ptp61F	protein tyrosine phosphatase isoform X1 [Bombyx mori]	Organismal Systems;Human Diseases;Cellular Processes	Endocrine system;Endocrine and metabolic disease;Cellular community - eukaryotes	ko04910//Insulin signaling pathway;ko04931//Insulin resistance;ko04520//Adherens junction	K05696;K05696;K05696	GO:0005768//endosome;GO:0016020//membrane	GO:0004721//phosphoprotein phosphatase activity;GO:0005102//receptor binding;GO:0019899//enzyme binding	GO:0001666//response to hypoxia;GO:0006469//negative regulation of protein kinase activity;GO:0006470//protein dephosphorylation;GO:0006897//endocytosis;GO:0007049//cell cycle;GO:0007169//transmembrane receptor protein tyrosine kinase signaling pathway;GO:0007281//germ cell development;GO:0008104//protein localization;GO:0008283//cell proliferation;GO:0010469//regulation of receptor activity;GO:0…	--
BMSK0004671	853	648	738	147	179	139	20.093	17.537	19.231	6.867	8.682	6.844	18.95366667	7.464333333	-1.344391652	3.49E-23	1.03E-21	--	-	-	-	-	-	-	-	-	--
BMSK0015295	21426	19617	20610	8694	8465	8041	975.025	1025.649	1037.514	784.586	793.168	764.819	1012.729333	780.8576667	-0.375117139	3.57E-23	1.05E-21	Nlp	nucleoplasmin isoform 2 [Bombyx mori]	-	-	-	-	GO:0031981//nuclear lumen;GO:0043232//intracellular non-membrane-bounded organelle	GO:0003676//nucleic acid binding;GO:0005515//protein binding;GO:0016887//ATPase activity	GO:0003006//developmental process involved in reproduction;GO:0016568//chromatin modification;GO:0034728//nucleosome organization;GO:0044763//single-organism cellular process	--
BMSK0007251	5683	4976	4889	2027	1937	1894	64.346	64.731	61.235	45.514	45.169	44.822	63.43733333	45.16833333	-0.490020446	3.90E-23	1.15E-21	CACHD1	VWFA and cache domain-containing protein 1 [Bombyx mandarina]	-	-	-	-	-	-	-	--
BMSK0007969	388	318	380	421	392	406	8.649	8.145	9.371	18.612	17.993	18.917	8.721666667	18.50733333	1.085421278	4.01E-23	1.18E-21	Arhgap26	rho GTPase-activating protein 26 [Bombyx mori]	-	-	-	-	GO:0043231//intracellular membrane-bounded organelle	GO:0008047//enzyme activator activity;GO:0008289//lipid binding;GO:0019900//kinase binding	GO:0010468//regulation of gene expression;GO:0043087//regulation of GTPase activity	--
BMSK0015341	5009	4017	4181	1653	1532	1588	31.73	29.236	29.298	20.765	19.982	21.026	30.088	20.591	-0.547174315	4.38E-23	1.28E-21	Nsd1	histone-lysine N-methyltransferase, H3 lysine-36 and H4 lysine-20 specific-like [Bombyx mandarina]	Metabolism;Metabolism	Global and overview maps;Amino acid metabolism	ko01100//Metabolic pathways;ko00310//Lysine degradation	K15588;K15588	GO:0000775//chromosome, centromeric region;GO:0031981//nuclear lumen;GO:0034708//methyltransferase complex	GO:0003682//chromatin binding;GO:0003712//transcription cofactor activity;GO:0018024//histone-lysine N-methyltransferase activity;GO:0035258//steroid hormone receptor binding;GO:0042974//retinoic acid receptor binding;GO:0046914//transition metal ion binding	GO:0006355//regulation of transcription, DNA-templated;GO:0007369//gastrulation;GO:0034968//histone lysine methylation	--
BMSK0013662	3014	2487	2690	930	857	953	40.01	37.931	39.502	24.483	23.425	26.442	39.14766667	24.78333333	-0.659556079	4.39E-23	1.28E-21	--	Scavenger receptor class B member 1 [Papilio machaon]	-	-	-	-	-	-	-	--
BMSK0001442	2066	1825	1897	654	613	569	143.609	145.749	145.868	90.152	87.736	82.668	145.0753333	86.852	-0.740171267	4.45E-23	1.30E-21	--	NADH dehydrogenase [ubiquinone] 1 beta subcomplex subunit 5, mitochondrial [Bombyx mandarina]	Metabolism;Human Diseases;Human Diseases;Organismal Systems;Human Diseases;Human Diseases;Metabolism;Organismal Systems	Global and overview maps;Neurodegenerative disease;Neurodegenerative disease;Environmental adaptation;Endocrine and metabolic disease;Neurodegenerative disease;Energy metabolism;Nervous system	ko01100//Metabolic pathways;ko05010//Alzheimer disease;ko05016//Huntington disease;ko04714//Thermogenesis;ko04932//Non-alcoholic fatty liver disease;ko05012//Parkinson disease;ko00190//Oxidative phosphorylation;ko04723//Retrograde endocannabinoid signaling	K03961;K03961;K03961;K03961;K03961;K03961;K03961;K03961	GO:0019866//organelle inner membrane;GO:0044455//mitochondrial membrane part	GO:0050136//NADH dehydrogenase (quinone) activity	GO:0022904//respiratory electron transport chain	--
BMSK0002305	3268	2507	2693	907	891	950	57.107	50.333	52.058	31.431	32.059	34.698	53.166	32.72933333	-0.699919712	4.88E-23	1.42E-21	CycB3	cyclin 3 isoform X1 [Bombyx mori]	Environmental Information Processing;Organismal Systems;Cellular Processes;Human Diseases;Cellular Processes	Signal transduction;Endocrine system;Cell growth and death;Infectious disease: viral;Cell growth and death	ko04068//FoxO signaling pathway;ko04914//Progesterone-mediated oocyte maturation;ko04218//Cellular senescence;ko05170//Human immunodeficiency virus 1 infection;ko04110//Cell cycle	K21771;K21771;K21771;K21771;K21771	GO:0043231//intracellular membrane-bounded organelle	GO:0019900//kinase binding	GO:0000280//nuclear division;GO:0007051//spindle organization;GO:0033301//cell cycle comprising mitosis without cytokinesis;GO:0051098//regulation of binding;GO:0061640//cytoskeleton-dependent cytokinesis;GO:1901990//regulation of mitotic cell cycle phase transition	--
BMSK0002757	1732	1547	1491	482	402	484	29.461	30.233	28.055	16.259	14.079	17.207	29.24966667	15.84833333	-0.884089054	4.99E-23	1.45E-21	--	hepatoma-derived growth factor-related protein 2 [Pieris rapae]	-	-	-	-	-	-	-	--
BMSK0001150	4814	4156	4353	3161	2957	3117	90.625	89.89	90.651	118.009	114.619	122.646	90.38866667	118.4246667	0.389755814	5.59E-23	1.62E-21	ADK2	adenosine kinase [Bombyx mori]	Metabolism;Metabolism	Global and overview maps;Nucleotide metabolism	ko01100//Metabolic pathways;ko00230//Purine metabolism	K00856;K00856	GO:0031981//nuclear lumen;GO:0044444//cytoplasmic part	GO:0019206//nucleoside kinase activity;GO:0097159//organic cyclic compound binding;GO:1901363//heterocyclic compound binding	GO:0007623//circadian rhythm;GO:0009152//purine ribonucleotide biosynthetic process;GO:0010611//regulation of cardiac muscle hypertrophy;GO:0042129//regulation of T cell proliferation;GO:0043101//purine-containing compound salvage;GO:0046129//purine ribonucleoside biosynthetic process	--
BMSK0005725	1663	1434	1487	1279	1159	1195	34.306	33.987	33.933	52.323	49.229	51.525	34.07533333	51.02566667	0.582495357	5.71E-23	1.65E-21	Ttd14	TRPL translocation defect protein 14 isoform X1 [Bombyx mandarina]	-	-	-	-	GO:0031224//intrinsic component of membrane	GO:0004888//transmembrane signaling receptor activity	GO:0006464//cellular protein modification process;GO:0007166//cell surface receptor signaling pathway;GO:0050953//sensory perception of light stimulus	--
BMSK0010627	84	99	73	172	171	168	2.525	3.419	2.428	10.254	10.585	10.556	2.790666667	10.465	1.906890596	7.46E-23	2.16E-21	--	Coiled-coil domain-containing protein 142 [Papilio machaon]	-	-	-	-	-	-	-	--
BMSK0010844	1428	1157	1266	1106	1061	1002	12.26	11.407	12.025	18.828	18.75	17.976	11.89733333	18.518	0.638290047	8.54E-23	2.46E-21	Ric1	guanine nucleotide exchange factor subunit Rich [Bombyx mori]	-	-	-	-	GO:0005737//cytoplasm	-	-	--
BMSK0005371	4107	3362	3573	1269	1260	1343	45.82	43.095	44.097	28.076	28.945	31.317	44.33733333	29.446	-0.590450333	8.56E-23	2.47E-21	Bre1	E3 ubiquitin-protein ligase Bre1 isoform X1 [Bombyx mori]	-	-	-	-	GO:0000151//ubiquitin ligase complex;GO:0000785//chromatin;GO:0031981//nuclear lumen	GO:0003712//transcription cofactor activity;GO:0003729//mRNA binding;GO:0019787//ubiquitin-like protein transferase activity;GO:0044389//ubiquitin-like protein ligase binding;GO:0046914//transition metal ion binding;GO:0046983//protein dimerization activity;GO:0070735//protein-glycine ligase activity	GO:0000278//mitotic cell cycle;GO:0006355//regulation of transcription, DNA-templated;GO:0006513//protein monoubiquitination;GO:0006897//endocytosis;GO:0007399//nervous system development;GO:0019941//modification-dependent protein catabolic process;GO:0030334//regulation of cell migration;GO:0031441//negative regulation of mRNA 3'-end processing;GO:0033184//positive regulation of histone ubiquiti…	--
BMSK0011876	1669	1497	1470	483	458	459	88.485	91.185	86.213	50.781	49.997	50.863	88.62766667	50.547	-0.810131662	8.97E-23	2.58E-21	TP53RK	TP53-regulating kinase [Bombyx mori]	-	-	-	-	-	-	-	--
BMSK0009830	2720	2498	2658	2009	1957	1897	186.023	196.283	201.092	272.473	275.583	271.169	194.466	273.075	0.489779302	9.11E-23	2.61E-21	Manf	mesencephalic astrocyte-derived neurotrophic factor homolog [Bombyx mori]	-	-	-	-	GO:0005576//extracellular region;GO:0043231//intracellular membrane-bounded organelle;GO:0044444//cytoplasmic part	GO:0003723//RNA binding	GO:0006584//catecholamine metabolic process;GO:0019725//cellular homeostasis;GO:0030030//cell projection organization	--
BMSK0013366	742	667	592	678	605	680	31.033	32.051	27.39	56.234	52.101	59.444	30.158	55.92633333	0.890986991	9.92E-23	2.84E-21	--	arginine/serine-rich protein PNISR isoform X1 [Bombyx mori]	-	-	-	-	-	-	-	--
BMSK0006963	729	647	638	144	147	95	17.662	18.01	17.099	6.919	7.333	4.811	17.59033333	6.354333333	-1.468970144	1.01E-22	2.87E-21	Sp7	serine protease 7 [Bombyx mori]	-	-	-	-	-	GO:0016787//hydrolase activity	-	--
BMSK0010842	1436	1191	1365	1179	1105	1032	17.174	16.36	18.061	27.956	27.201	25.796	17.19833333	26.98433333	0.649853283	1.18E-22	3.38E-21	BicD	protein bicaudal D [Bombyx mori]	-	-	-	-	GO:0030665//clathrin-coated vesicle membrane	GO:0001664//G-protein coupled receptor binding;GO:0008092//cytoskeletal protein binding;GO:0017016//Ras GTPase binding;GO:0030276//clathrin binding;GO:0044822//poly(A) RNA binding	GO:0001956//positive regulation of neurotransmitter secretion;GO:0007097//nuclear migration;GO:0007309//oocyte axis specification;GO:0010519//negative regulation of phospholipase activity;GO:0022618//ribonucleoprotein complex assembly;GO:0034453//microtubule anchoring;GO:0045744//negative regulation of G-protein coupled receptor protein signaling pathway;GO:0048135//female germ-line cyst formatio…	--
BMSK0006038	8840	7359	7967	3118	3192	3112	126.383	120.878	126.001	88.402	93.965	92.993	124.4206667	91.78666667	-0.43886964	1.22E-22	3.48E-21	CycG	cyclin G [Bombyx mori]	Environmental Information Processing;Cellular Processes	Signal transduction;Cell growth and death	ko04068//FoxO signaling pathway;ko04115//p53 signaling pathway	K10146;K10146	GO:0005694//chromosome	-	GO:0000082//G1/S transition of mitotic cell cycle;GO:0000731//DNA synthesis involved in DNA repair;GO:0007126//meiotic nuclear division;GO:0009888//tissue development	--
BMSK0006065	2268	1877	1982	594	649	658	65.274	62.066	63.102	33.902	38.46	39.582	63.48066667	37.31466667	-0.766574481	1.25E-22	3.54E-21	ApepP	xaa-Pro aminopeptidase ApepP isoform X1 [Bombyx mori]	-	-	-	-	GO:0031988//membrane-bounded vesicle;GO:0044444//cytoplasmic part	GO:0004177//aminopeptidase activity;GO:0046914//transition metal ion binding;GO:0046983//protein dimerization activity	GO:0019538//protein metabolic process;GO:0043171//peptide catabolic process	--
BMSK0001061	983	896	875	202	200	247	11.689	12.241	11.51	4.763	4.897	6.139	11.81333333	5.266333333	-1.165545358	1.29E-22	3.66E-21	--	collagen alpha-1(XXIV) chain-like [Trichoplusia ni]	-	-	-	-	-	-	-	--
BMSK0009503	5414	4543	4699	1864	1872	1751	88.692	85.499	85.147	60.557	63.133	59.94	86.446	61.21	-0.498031841	1.57E-22	4.44E-21	Cdk1	cell division cycle 2 [Bombyx mori]	Human Diseases;Cellular Processes;Organismal Systems;Cellular Processes;Human Diseases;Cellular Processes;Cellular Processes;Cellular Processes	Cancer: overview;Cell growth and death;Endocrine system;Cell growth and death;Infectious disease: viral;Cell growth and death;Cellular community - eukaryotes;Cell growth and death	ko05203//Viral carcinogenesis;ko04114//Oocyte meiosis;ko04914//Progesterone-mediated oocyte maturation;ko04218//Cellular senescence;ko05170//Human immunodeficiency virus 1 infection;ko04110//Cell cycle;ko04540//Gap junction;ko04115//p53 signaling pathway	K02087;K02087;K02087;K02087;K02087;K02087;K02087;K02087	GO:0005815//microtubule organizing center;GO:0005819//spindle;GO:0031981//nuclear lumen;GO:0031988//membrane-bounded vesicle;GO:0044444//cytoplasmic part	GO:0004674//protein serine/threonine kinase activity;GO:0031072//heat shock protein binding;GO:0032550//purine ribonucleoside binding	GO:0000087//mitotic M phase;GO:0000165//MAPK cascade;GO:0000280//nuclear division;GO:0000725//recombinational repair;GO:0000741//karyogamy;GO:0002756//MyD88-independent toll-like receptor signaling pathway;GO:0006275//regulation of DNA replication;GO:0006357//regulation of transcription from RNA polymerase II promoter;GO:0007017//microtubule-based process;GO:0007264//small GTPase mediated signal …	--
BMSK0015853	2926	2715	2714	884	931	958	36.534	38.941	37.479	21.889	23.941	25.004	37.65133333	23.61133333	-0.673221443	1.58E-22	4.47E-21	Os03g0216600	PREDICTED: alpha-glucosidase 2-like [Papilio machaon]	-	-	-	-	-	GO:0090599//alpha-glucosidase activity	GO:0005975//carbohydrate metabolic process;GO:0044707//single-multicellular organism process	--
BMSK0013636	3737	3035	3114	1218	1145	1071	29.924	27.922	27.584	19.342	18.878	17.925	28.47666667	18.715	-0.605585233	1.93E-22	5.43E-21	Myrf	myelin regulatory factor isoform X1 [Bombyx mori]	-	-	-	-	GO:0043231//intracellular membrane-bounded organelle	GO:0001071//nucleic acid binding transcription factor activity;GO:0003677//DNA binding;GO:0016787//hydrolase activity	GO:0006355//regulation of transcription, DNA-templated;GO:0021782//glial cell development;GO:0031641//regulation of myelination;GO:0032291//axon ensheathment in central nervous system;GO:0043217//myelin maintenance	NDT80/PhoG
BMSK0002153	3558	3067	3266	2378	2349	2281	144.241	142.853	146.468	191.18	196.079	193.278	144.5206667	193.5123333	0.421149703	2.30E-22	6.46E-21	shv	DnaJ (Hsp40) homolog 3 [Bombyx mori]	Genetic Information Processing	Folding, sorting and degradation	ko04141//Protein processing in endoplasmic reticulum	K09517	GO:0043234//protein complex;GO:0044432//endoplasmic reticulum part	GO:0005515//protein binding	GO:0009451//RNA modification;GO:0030968//endoplasmic reticulum unfolded protein response;GO:0032075//positive regulation of nuclease activity;GO:0044267//cellular protein metabolic process	--
MSTRG.52490	6304	5563	5743	2410	2148	2226	331.262	335.858	333.838	251.141	232.409	244.486	333.6526667	242.6786667	-0.459299744	2.53E-22	7.11E-21	H2A.F/Z	H2A histone family member V [Bombyx mori]	Human Diseases;Cellular Processes;Human Diseases	Substance dependence;Cell growth and death;Immune disease	ko05034//Alcoholism;ko04217//Necroptosis;ko05322//Systemic lupus erythematosus	K11251;K11251;K11251	GO:0000790//nuclear chromatin;GO:0010369//chromocenter;GO:0031224//intrinsic component of membrane;GO:0031988//membrane-bounded vesicle	GO:0000977//RNA polymerase II regulatory region sequence-specific DNA binding;GO:0031490//chromatin DNA binding;GO:0043169//cation binding;GO:0046983//protein dimerization activity	GO:0006325//chromatin organization;GO:0006357//regulation of transcription from RNA polymerase II promoter;GO:0030718//germ-line stem cell population maintenance;GO:0032355//response to estradiol;GO:0032868//response to insulin;GO:0033554//cellular response to stress;GO:0034502//protein localization to chromosome	--
BMSK0012507	1568	1429	1512	466	459	405	48.085	50.349	51.293	28.34	28.983	25.959	49.909	27.76066667	-0.846257783	2.67E-22	7.48E-21	Hsp68	heat shock protein 68 [Bombyx mori]	Environmental Information Processing;Cellular Processes;Genetic Information Processing;Genetic Information Processing;Organismal Systems;Organismal Systems;Human Diseases;Human Diseases;Human Diseases;Organismal Systems	Signal transduction;Transport and catabolism;Folding, sorting and degradation;Transcription;Aging;Endocrine system;Infectious disease: viral;Infectious disease: parasitic;Infectious disease: bacterial;Immune system	ko04010//MAPK signaling pathway;ko04144//Endocytosis;ko04141//Protein processing in endoplasmic reticulum;ko03040//Spliceosome;ko04213//Longevity regulating pathway - multiple species;ko04915//Estrogen signaling pathway;ko05162//Measles;ko05145//Toxoplasmosis;ko05134//Legionellosis;ko04612//Antigen processing and presentation	K03283;K03283;K03283;K03283;K03283;K03283;K03283;K03283;K03283;K03283	GO:0043231//intracellular membrane-bounded organelle;GO:0043232//intracellular non-membrane-bounded organelle;GO:0043234//protein complex	GO:0005515//protein binding;GO:0016628//oxidoreductase activity, acting on the CH-CH group of donors, NAD or NADP as acceptor;GO:0032550//purine ribonucleoside binding	GO:0001101//response to acid chemical;GO:0006950//response to stress;GO:0010259//multicellular organism aging;GO:0030154//cell differentiation;GO:0044267//cellular protein metabolic process;GO:0044710//single-organism metabolic process	--
BMSK0003841	1867	1595	1767	572	503	542	131.937	129.501	138.134	80.161	73.19	80.056	133.1906667	77.80233333	-0.775607661	2.92E-22	8.17E-21	SAFB	scaffold attachment factor B2 [Bombyx mori]	-	-	-	-	GO:0031981//nuclear lumen	GO:0003723//RNA binding;GO:0043566//structure-specific DNA binding	GO:0006355//regulation of transcription, DNA-templated;GO:0044763//single-organism cellular process;GO:0051276//chromosome organization	--
BMSK0008477	568	594	616	651	582	576	4.431	5.324	5.315	10.07	9.351	9.391	5.023333333	9.604	0.934990392	2.97E-22	8.30E-21	Rab9a	ras-related protein Rab-9B [Bombyx mori]	Human Diseases;Human Diseases	Infectious disease: bacterial;Infectious disease: viral	ko05132//Salmonella infection;ko05162//Measles	K07899;K07899	-	-	-	--
BMSK0009893	2639	2291	2278	815	831	747	104.498	104.224	99.784	63.975	67.763	61.82	102.8353333	64.51933333	-0.672532611	3.03E-22	8.44E-21	r-l	uridine 5'-monophosphate synthase [Bombyx mandarina]	Metabolism;Metabolism;Metabolism	Global and overview maps;Xenobiotics biodegradation and metabolism;Nucleotide metabolism	ko01100//Metabolic pathways;ko00983//Drug metabolism - other enzymes;ko00240//Pyrimidine metabolism	K13421;K13421;K13421	GO:0043231//intracellular membrane-bounded organelle;GO:0043234//protein complex;GO:0044444//cytoplasmic part	GO:0016763//transferase activity, transferring pentosyl groups;GO:0016831//carboxy-lyase activity	GO:0006222//UMP biosynthetic process;GO:0007589//body fluid secretion;GO:0019856//pyrimidine nucleobase biosynthetic process;GO:0042493//response to drug;GO:0044703//multi-organism reproductive process	--
BMSK0004254	1731	1533	1598	1278	1244	1327	18.576	18.902	18.971	27.198	27.488	29.765	18.81633333	28.15033333	0.581166483	3.15E-22	8.78E-21	--	SUZ domain-containing protein 1 [Bombyx mori]	-	-	-	-	-	-	-	--
BMSK0011920	2682	2276	2329	827	845	767	156.885	152.964	150.708	95.935	101.776	93.776	153.519	97.16233333	-0.659948178	3.33E-22	9.25E-21	vih	ubiquitin-conjugating enzyme E2 C [Bombyx mori]	Genetic Information Processing	Folding, sorting and degradation	ko04120//Ubiquitin mediated proteolysis	K06688	-	-	-	--
BMSK0011338	1516	1272	1391	1221	1094	1069	27.612	26.618	28.027	44.102	41.028	40.696	27.419	41.942	0.613219702	3.37E-22	9.35E-21	CMPK	cytidylate kinase [Bombyx mori]	Metabolism;Metabolism;Metabolism	Global and overview maps;Xenobiotics biodegradation and metabolism;Nucleotide metabolism	ko01100//Metabolic pathways;ko00983//Drug metabolism - other enzymes;ko00240//Pyrimidine metabolism	K13800;K13800;K13800	GO:0031981//nuclear lumen;GO:0031988//membrane-bounded vesicle;GO:0043232//intracellular non-membrane-bounded organelle;GO:0044444//cytoplasmic part	GO:0009041//uridylate kinase activity;GO:0019206//nucleoside kinase activity;GO:0032550//purine ribonucleoside binding	GO:0006221//pyrimidine nucleotide biosynthetic process;GO:0007165//signal transduction;GO:0009141//nucleoside triphosphate metabolic process;GO:0009174//pyrimidine ribonucleoside monophosphate biosynthetic process;GO:0009194//pyrimidine ribonucleoside diphosphate biosynthetic process;GO:0009197//pyrimidine deoxyribonucleoside diphosphate biosynthetic process;GO:0019856//pyrimidine nucleobase bios…	--
BMSK0002100	230	235	219	329	271	294	7.175	8.426	7.554	20.349	17.401	19.17	7.718333333	18.97333333	1.297611905	3.86E-22	1.07E-20	--	PREDICTED: NCK-interacting protein with SH3 domain [Papilio xuthus]	-	-	-	-	-	-	-	--
BMSK0001711	12706	12028	12493	8507	8271	8162	251.8	273.862	273.883	334.336	337.505	338.085	266.515	336.642	0.336998448	3.97E-22	1.10E-20	--	Retrovirus-related Pol polyprotein from transposon 297 [Eumeta japonica]	-	-	-	-	-	-	-	--
BMSK0007702	4798	4092	4405	3119	2991	3178	37.094	36.348	37.669	47.816	47.609	51.348	37.037	48.92433333	0.401584947	4.58E-22	1.26E-20	--	mucin-3A isoform X1 [Bombyx mori]	-	-	-	-	-	-	-	--
BMSK0005529	37006	32761	33144	24282	21859	20800	1902.532	1935.123	1884.978	2475.657	2313.95	2235.101	1907.544333	2341.569333	0.295759169	5.09E-22	1.40E-20	RPL23A	ribosomal protein L23A [Bombyx mori]	Genetic Information Processing	Translation	ko03010//Ribosome	K02893	GO:0015934//large ribosomal subunit;GO:0031988//membrane-bounded vesicle;GO:0038201//TOR complex;GO:0043231//intracellular membrane-bounded organelle	GO:0003723//RNA binding;GO:0005198//structural molecule activity;GO:0036094//small molecule binding	GO:0000956//nuclear-transcribed mRNA catabolic process;GO:0006412//translation;GO:0006613//cotranslational protein targeting to membrane;GO:0007049//cell cycle;GO:0016032//viral process;GO:0032774//RNA biosynthetic process;GO:0043624//cellular protein complex disassembly;GO:0044767//single-organism developmental process	--
BMSK0015756	1246	1114	1145	315	292	345	43.509	44.693	44.229	21.813	20.994	25.18	44.14366667	22.66233333	-0.961910058	5.60E-22	1.54E-20	GADD45A	growth arrest and DNA damage-inducible protein GADD45 alpha [Bombyx mori]	Human Diseases;Environmental Information Processing;Environmental Information Processing;Cellular Processes;Human Diseases;Human Diseases;Human Diseases;Human Diseases;Cellular Processes;Human Diseases;Cellular Processes;Human Diseases;Human Diseases;Human Diseases;Human Diseases;Human Diseases;Human Diseases;Human Diseases;Cellular Processes;Human Diseases;Human Diseases;Environmental Informatio…	Cancer: overview;Signal transduction;Signal transduction;Cell growth and death;Cancer: overview;Cancer: specific types;Infectious disease: viral;Cancer: specific types;Cell growth and death;Cancer: specific types;Cell growth and death;Cancer: specific types;Cancer: specific types;Cancer: specific types;Cancer: specific types;Cancer: specific types;Cancer: specific types;Cancer: specific types;Cel…	ko05200//Pathways in cancer;ko04010//MAPK signaling pathway;ko04068//FoxO signaling pathway;ko04218//Cellular senescence;ko05202//Transcriptional misregulation in cancer;ko05225//Hepatocellular carcinoma;ko05169//Epstein-Barr virus infection;ko05224//Breast cancer;ko04110//Cell cycle;ko05226//Gastric cancer;ko04210//Apoptosis;ko05214//Glioma;ko05210//Colorectal cancer;ko05222//Small cell lung can…	K04402;K04402;K04402;K04402;K04402;K04402;K04402;K04402;K04402;K04402;K04402;K04402;K04402;K04402;K04402;K04402;K04402;K04402;K04402;K04402;K04402;K04402;K04402	GO:0043231//intracellular membrane-bounded organelle	-	GO:0022402//cell cycle process;GO:0043410//positive regulation of MAPK cascade;GO:0043900//regulation of multi-organism process;GO:0044707//single-multicellular organism process;GO:0044767//single-organism developmental process;GO:0045859//regulation of protein kinase activity;GO:0048523//negative regulation of cellular process;GO:0051403//stress-activated MAPK cascade;GO:0051726//regulation of c…	--
BMSK0004515	8965	7880	8472	5847	5387	5430	320.003	323.163	334.527	413.888	395.926	405.114	325.8976667	404.976	0.31341739	5.92E-22	1.63E-20	Eno	enolase isoform X1 [Bombyx mori]	Metabolism;Metabolism;Environmental Information Processing;Metabolism;Genetic Information Processing;Metabolism	Global and overview maps;Global and overview maps;Signal transduction;Global and overview maps;Folding, sorting and degradation;Carbohydrate metabolism	ko01100//Metabolic pathways;ko01200//Carbon metabolism;ko04066//HIF-1 signaling pathway;ko01230//Biosynthesis of amino acids;ko03018//RNA degradation;ko00010//Glycolysis / Gluconeogenesis	K01689;K01689;K01689;K01689;K01689;K01689	GO:0016020//membrane;GO:0043232//intracellular non-membrane-bounded organelle;GO:0044445//cytosolic part	GO:0016788//hydrolase activity, acting on ester bonds;GO:0016836//hydro-lyase activity;GO:0046872//metal ion binding	GO:0006090//pyruvate metabolic process;GO:0090304//nucleic acid metabolic process	--
BMSK0004249	1102	844	921	246	252	220	13.223	11.631	12.225	5.854	6.226	5.518	12.35966667	5.866	-1.075190859	6.14E-22	1.68E-20	RACGAP1	Tumbleweed [Operophtera brumata]	-	-	-	-	-	-	-	--
BMSK0005523	1001	788	910	804	788	782	15.902	14.383	15.992	25.33	25.776	25.966	15.42566667	25.69066667	0.735911487	6.74E-22	1.84E-20	E75	nuclear hormone receptor E75 isoform B [Bombyx mori]	-	-	-	-	GO:0043231//intracellular membrane-bounded organelle	GO:0003677//DNA binding;GO:0004879//RNA polymerase II transcription factor activity, ligand-activated sequence-specific DNA binding;GO:0038023//signaling receptor activity;GO:0046906//tetrapyrrole binding;GO:0046914//transition metal ion binding	GO:0006959//humoral immune response;GO:0007591//molting cycle, chitin-based cuticle;GO:0009755//hormone-mediated signaling pathway;GO:0010468//regulation of gene expression;GO:0010565//regulation of cellular ketone metabolic process;GO:0034645//cellular macromolecule biosynthetic process;GO:0036314//response to sterol;GO:0044767//single-organism developmental process;GO:0051704//multi-organism pr…	THR-like
BMSK0000350	17065	15376	15849	6556	6553	6656	624.893	646.896	642.011	476.085	494.087	509.432	637.9333333	493.2013333	-0.371228964	6.88E-22	1.88E-20	ybx2-a	Y-box factor homolog [Bombyx mandarina]	-	-	-	-	GO:0005681//spliceosomal complex;GO:0031090//organelle membrane;GO:0031224//intrinsic component of membrane;GO:0031981//nuclear lumen;GO:0031988//membrane-bounded vesicle;GO:0036464//cytoplasmic ribonucleoprotein granule;GO:0043005//neuron projection;GO:0043234//protein complex	GO:0000977//RNA polymerase II regulatory region sequence-specific DNA binding;GO:0000982//transcription factor activity, RNA polymerase II core promoter proximal region sequence-specific binding;GO:0031369//translation initiation factor binding;GO:0043566//structure-specific DNA binding;GO:0044822//poly(A) RNA binding;GO:0060089//molecular transducer activity	GO:0000377//RNA splicing, via transesterification reactions with bulged adenosine as nucleophile;GO:0006357//regulation of transcription from RNA polymerase II promoter;GO:0006403//RNA localization;GO:0006446//regulation of translational initiation;GO:0007281//germ cell development;GO:0009968//negative regulation of signal transduction;GO:0031441//negative regulation of mRNA 3'-end processing;GO:…	CSD
BMSK0007391	895	744	786	825	699	684	22.529	21.517	21.887	41.183	36.224	35.979	21.97766667	37.79533333	0.782169887	7.28E-22	1.98E-20	SEC61G	transport protein Sec61 gamma subunit [Bombyx mori]	Genetic Information Processing;Cellular Processes;Human Diseases;Genetic Information Processing	Folding, sorting and degradation;Transport and catabolism;Infectious disease: bacterial;Folding, sorting and degradation	ko04141//Protein processing in endoplasmic reticulum;ko04145//Phagosome;ko05110//Vibrio cholerae infection;ko03060//Protein export	K07342;K07342;K07342;K07342	GO:0031224//intrinsic component of membrane;GO:0071256//translocon complex	GO:0008320//protein transmembrane transporter activity	GO:0006605//protein targeting;GO:0030154//cell differentiation;GO:0065002//intracellular protein transmembrane transport	--
BMSK0011228	2018	1807	1742	615	587	570	16.89	17.376	16.128	10.208	10.116	9.971	16.798	10.09833333	-0.734172269	7.46E-22	2.03E-20	nito	RNA-binding protein spenito [Bombyx mandarina]	-	-	-	-	GO:0005681//spliceosomal complex	GO:0097159//organic cyclic compound binding	GO:0000377//RNA splicing, via transesterification reactions with bulged adenosine as nucleophile;GO:0001654//eye development;GO:0007166//cell surface receptor signaling pathway;GO:0007447//imaginal disc pattern formation;GO:0009967//positive regulation of signal transduction;GO:0030154//cell differentiation	--
BMSK0000553	1300	1086	1153	330	341	324	73.442	70.489	72.056	36.971	39.666	38.258	71.99566667	38.29833333	-0.910628465	7.75E-22	2.10E-20	yajO	L-galactose dehydrogenase isoform X1 [Bombyx mori]	Metabolism;Metabolism	Global and overview maps;Carbohydrate metabolism	ko01100//Metabolic pathways;ko00053//Ascorbate and aldarate metabolism	K17744;K17744	-	-	-	--
MSTRG.34576	8346	7703	7834	3225	3160	3030	142.24	150.84	147.712	109.005	110.905	107.932	146.9306667	109.2806667	-0.42709735	8.04E-22	2.18E-20	--	RNA-directed DNA polymerase from mobile element jockey [Danaus plexippus plexippus]	-	-	-	-	-	-	-	--
MSTRG.4095	21003	18363	19055	8453	8119	8277	252.17	253.307	253.083	201.266	200.715	207.711	252.8533333	203.2306667	-0.315182682	8.93E-22	2.42E-20	HDLBP	vigilin [Bombyx mori]	-	-	-	-	-	-	-	--
BMSK0005322	22368	21081	20984	8597	8562	8774	317.117	343.391	329.095	241.71	249.952	259.988	329.8676667	250.55	-0.396788835	9.01E-22	2.43E-20	Serbp1	plasminogen activator inhibitor 1 RNA-binding protein-like [Bombyx mori]	-	-	-	-	GO:0005700//polytene chromosome;GO:0016020//membrane;GO:0031332//RNAi effector complex;GO:0031988//membrane-bounded vesicle;GO:0043231//intracellular membrane-bounded organelle;GO:0044444//cytoplasmic part;GO:0098687//chromosomal region	GO:0044822//poly(A) RNA binding	GO:0006915//apoptotic process;GO:0016568//chromatin modification;GO:0035194//posttranscriptional gene silencing by RNA;GO:0044238//primary metabolic process;GO:0044260//cellular macromolecule metabolic process;GO:0050794//regulation of cellular process	--
BMSK0012846	12459	11374	11763	4879	4877	4624	322.499	338.26	336.826	250.451	259.934	250.171	332.5283333	253.5186667	-0.391385295	9.40E-22	2.53E-20	DppIII	dipeptidyl peptidase 3 isoform X1 [Bombyx mori]	-	-	-	-	GO:0016020//membrane;GO:0031981//nuclear lumen;GO:0031988//membrane-bounded vesicle;GO:0044444//cytoplasmic part	GO:0004177//aminopeptidase activity;GO:0046914//transition metal ion binding	GO:0019538//protein metabolic process	--
BMSK0005379	952	862	877	231	226	232	35.45	36.879	36.126	17.059	17.328	18.057	36.15166667	17.48133333	-1.048246934	9.42E-22	2.53E-20	--	ADP-ribosylation factor-like 6 interacting protein [Bombyx mori]	-	-	-	-	GO:0031224//intrinsic component of membrane;GO:0071256//translocon complex	-	GO:0001667//ameboidal-type cell migration;GO:0006612//protein targeting to membrane;GO:0014031//mesenchymal cell development	--
BMSK0002177	315	274	255	337	325	333	5.93	5.926	5.31	12.581	12.598	13.103	5.722	12.76066667	1.1571123	1.04E-21	2.79E-20	--	protein unzipped [Bombyx mori]	-	-	-	-	-	-	GO:0031175//neuron projection development	--
BMSK0006596	3055	2482	2440	881	866	896	42.027	39.227	37.135	24.039	24.532	25.777	39.463	24.78266667	-0.671169202	1.06E-21	2.84E-20	PMS2	mismatch repair endonuclease PMS2 isoform X2 [Bombyx mori]	Genetic Information Processing;Genetic Information Processing	Replication and repair;Replication and repair	ko03460//Fanconi anemia pathway;ko03430//Mismatch repair	K10858;K10858	-	-	-	--
BMSK0006575	1617	1367	1368	448	412	441	33.684	32.717	31.524	18.507	17.672	19.201	32.64166667	18.46	-0.822312169	1.25E-21	3.33E-20	ARL4C	ADP-ribosylation factor-like protein 4C [Bombyx mori]	-	-	-	-	GO:0016020//membrane;GO:0042995//cell projection;GO:0043231//intracellular membrane-bounded organelle;GO:0043232//intracellular non-membrane-bounded organelle	GO:0015631//tubulin binding;GO:0032550//purine ribonucleoside binding	GO:0015031//protein transport;GO:0016192//vesicle-mediated transport;GO:0035556//intracellular signal transduction	--
BMSK0006286	1899	1558	1717	1374	1284	1380	40.597	38.268	40.605	58.251	56.52	61.663	39.82333333	58.81133333	0.562480215	1.27E-21	3.39E-20	CG8635	zinc finger CCCH domain-containing protein 15 homolog [Bombyx mori]	-	-	-	-	GO:0043231//intracellular membrane-bounded organelle;GO:0043232//intracellular non-membrane-bounded organelle;GO:0044446//intracellular organelle part	GO:0003723//RNA binding	GO:0007166//cell surface receptor signaling pathway	zf-CCCH
BMSK0005370	1477	1216	1257	383	384	383	37.609	35.575	35.407	19.34	20.133	20.384	36.197	19.95233333	-0.859312659	1.29E-21	3.43E-20	Fggy	FGGY carbohydrate kinase domain-containing protein isoform X1 [Bombyx mori]	-	-	-	-	-	GO:0019200//carbohydrate kinase activity;GO:0019887//protein kinase regulator activity;GO:0051731//polynucleotide 5'-hydroxyl-kinase activity;GO:0052673//prenol kinase activity	GO:0008152//metabolic process;GO:0019725//cellular homeostasis;GO:0033554//cellular response to stress	--
BMSK0005334	3111	2604	2610	923	892	984	40.68	39.122	37.755	23.935	24.017	26.894	39.18566667	24.94866667	-0.651363326	1.38E-21	3.66E-20	--	uncharacterized protein LOC101742849 [Bombyx mori]	-	-	-	-	-	-	-	--
BMSK0009806	1403	1136	1289	1213	970	1124	14.688	13.657	14.923	25.186	20.898	24.596	14.42266667	23.56	0.708001604	1.38E-21	3.67E-20	CDK2AP1	cyclin-dependent kinase 2-associated protein 1-like [Ostrinia furnacalis]	-	-	-	-	GO:0043231//intracellular membrane-bounded organelle;GO:0044444//cytoplasmic part	GO:0016772//transferase activity, transferring phosphorus-containing groups;GO:0019899//enzyme binding	GO:0001932//regulation of protein phosphorylation;GO:0006260//DNA replication;GO:0009653//anatomical structure morphogenesis;GO:0044763//single-organism cellular process	--
BMSK0000538	1181	1144	1152	325	332	288	24.602	27.38	26.547	13.426	14.24	12.54	26.17633333	13.402	-0.965814713	1.68E-21	4.45E-20	serac1	protein SERAC1 [Bombyx mori]	-	-	-	-	GO:0043231//intracellular membrane-bounded organelle	-	GO:0044763//single-organism cellular process	--
MSTRG.21819	2215	1861	1977	621	650	670	37.586	36.29	37.018	21.009	22.693	23.821	36.96466667	22.50766667	-0.715730401	1.72E-21	4.55E-20	--	RNA-directed DNA polymerase from mobile element jockey [Papilio machaon]	-	-	-	-	-	-	-	--
BMSK0004513	4444	4112	3980	1496	1550	1495	113.354	120.505	112.302	75.673	81.406	79.703	115.387	78.92733333	-0.547883781	1.83E-21	4.84E-20	thoc5	THO complex subunit 5 homolog [Bombyx mori]	Genetic Information Processing	Translation	ko03013//Nucleocytoplasmic transport	K13174	GO:0000346//transcription export complex;GO:0031981//nuclear lumen	GO:0044822//poly(A) RNA binding	GO:0000077//DNA damage checkpoint;GO:0001701//in utero embryonic development;GO:0002762//negative regulation of myeloid leukocyte differentiation;GO:0006406//mRNA export from nucleus;GO:0017145//stem cell division;GO:0032784//regulation of DNA-templated transcription, elongation;GO:0032989//cellular component morphogenesis;GO:0035162//embryonic hemopoiesis	--
BMSK0006900	1554	1330	1320	432	418	407	69.337	68.18	65.152	38.225	38.402	37.956	67.55633333	38.19433333	-0.822732417	1.98E-21	5.22E-20	--	WEB family protein At4g27595, chloroplastic isoform X2 [Bombyx mori]	-	-	-	-	-	-	-	--
MSTRG.38299	206	190	176	260	272	239	3.375	3.576	3.189	8.446	9.175	8.183	3.38	8.601333333	1.34753707	2.00E-21	5.28E-20	--	bromodomain-containing protein 4 isoform X1 [Manduca sexta]	-	-	-	-	-	-	-	--
MSTRG.11239	2095	1903	1809	1527	1470	1440	21.998	22.958	21.013	31.797	31.782	31.604	21.98966667	31.72766667	0.528915691	2.18E-21	5.73E-20	Ets21C	DNA-binding protein D-ETS-6-like isoform X2 [Pararge aegeria]	-	-	-	-	-	-	-	--
BMSK0011875	2172	1912	2042	663	671	674	68.662	69.445	71.41	41.564	43.676	44.534	69.839	43.258	-0.691065937	2.34E-21	6.15E-20	NPEPL1	probable aminopeptidase NPEPL1 [Bombyx mori]	-	-	-	-	GO:0043231//intracellular membrane-bounded organelle	GO:0005488//binding;GO:0008233//peptidase activity	-	--
BMSK0013397	39	84	65	191	158	156	0.789	1.952	1.455	7.662	6.581	6.596	1.398666667	6.946333333	2.312199466	2.64E-21	6.93E-20	Ir25a	ionotropic receptor 25a isoform X1 [Bombyx mori]	-	-	-	-	GO:0030425//dendrite;GO:0031224//intrinsic component of membrane;GO:0097060//synaptic membrane	GO:0004888//transmembrane signaling receptor activity;GO:0005231//excitatory extracellular ligand-gated ion channel activity;GO:0016279//protein-lysine N-methyltransferase activity;GO:0046914//transition metal ion binding	GO:0006811//ion transport;GO:0007215//glutamate receptor signaling pathway;GO:0034968//histone lysine methylation;GO:0050907//detection of chemical stimulus involved in sensory perception	--
BMSK0007070	2147	1874	1911	686	630	640	102.737	103.028	101.158	65.098	62.073	64.01	102.3076667	63.727	-0.682937609	2.72E-21	7.11E-20	MRPL38	39S ribosomal protein L38, mitochondrial [Bombyx mori]	-	-	-	-	GO:0044424//intracellular part	-	-	--
MSTRG.33591	3973	3519	3673	1371	1404	1293	61.477	62.558	62.873	42.068	44.735	41.823	62.30266667	42.87533333	-0.539146027	3.08E-21	8.05E-20	Parp	poly [ADP-ribose] polymerase [Bombyx mori]	Organismal Systems;Cellular Processes;Cellular Processes;Cellular Processes;Genetic Information Processing;Environmental Information Processing	Aging;Cell growth and death;Cell growth and death;Cell growth and death;Replication and repair;Signal transduction	ko04212//Longevity regulating pathway - worm;ko04210//Apoptosis;ko04217//Necroptosis;ko04214//Apoptosis - fly;ko03410//Base excision repair;ko04064//NF-kappa B signaling pathway	K24070;K24070;K24070;K24070;K24070;K24070	GO:0000790//nuclear chromatin;GO:0005700//polytene chromosome;GO:0012505//endomembrane system;GO:0016604//nuclear body;GO:0043234//protein complex	GO:0003723//RNA binding;GO:0016763//transferase activity, transferring pentosyl groups;GO:0019900//kinase binding	GO:0000303//response to superoxide;GO:0002573//myeloid leukocyte differentiation;GO:0002803//positive regulation of antibacterial peptide production;GO:0003006//developmental process involved in reproduction;GO:0006281//DNA repair;GO:0006352//DNA-templated transcription, initiation;GO:0006355//regulation of transcription, DNA-templated;GO:0006366//transcription from RNA polymerase II promoter;GO:…	--
BMSK0009375	1079	831	882	197	240	232	16.169	14.315	14.621	5.854	7.393	7.267	15.035	6.838	-1.13667854	3.09E-21	8.05E-20	--	zinc finger CCCH domain-containing protein 13 isoform X2 [Danaus plexippus plexippus]	-	-	-	-	-	-	-	--
BMSK0001381	653	513	537	544	572	538	9.275	8.381	8.438	15.337	16.728	15.997	8.698	16.02066667	0.88117857	3.26E-21	8.47E-20	gus	protein gustavus isoform X1 [Bombyx mori]	-	-	-	-	GO:0031461//cullin-RING ubiquitin ligase complex;GO:0043231//intracellular membrane-bounded organelle;GO:0044444//cytoplasmic part	GO:0005488//binding	GO:0007165//signal transduction;GO:0007309//oocyte axis specification;GO:0009896//positive regulation of catabolic process	--
BMSK0011259	1669	1328	1431	461	447	425	23.833	21.787	22.605	13.055	13.143	12.685	22.74166667	12.961	-0.811160956	3.51E-21	9.13E-20	Ankle1	ankyrin repeat and LEM domain-containing protein 1 [Bombyx mori]	-	-	-	-	-	-	-	--
BMSK0005581	3499	3003	3303	1182	1132	1188	68.722	67.763	71.763	46.038	45.778	48.768	69.416	46.86133333	-0.566870231	4.99E-21	1.30E-19	Nup154	nuclear pore complex protein Nup155 [Bombyx mori]	Genetic Information Processing	Translation	ko03013//Nucleocytoplasmic transport	K14312	GO:0012505//endomembrane system;GO:0016020//membrane;GO:0043231//intracellular membrane-bounded organelle	GO:0005488//binding	GO:0000087//mitotic M phase;GO:0000278//mitotic cell cycle;GO:0006405//RNA export from nucleus;GO:0006464//cellular protein modification process;GO:0006886//intracellular protein transport;GO:0007154//cell communication;GO:0009408//response to heat;GO:0015758//glucose transport;GO:0016032//viral process;GO:0033554//cellular response to stress;GO:0044700//single organism signaling;GO:0044802//sing…	--
MSTRG.60724	1236	1152	1195	364	292	334	142.91	154.475	154.67	85.679	70.524	82.56	150.685	79.58766667	-0.920919025	5.29E-21	1.37E-19	--	tumor necrosis factor alpha-induced protein 8-like protein [Bombyx mandarina]	-	-	-	-	-	-	-	--
BMSK0007493	4241	3761	3866	1490	1472	1469	81.254	82.789	81.937	56.612	58.069	58.826	81.99333333	57.83566667	-0.50354715	5.55E-21	1.43E-19	Ube3a	ubiquitin-protein ligase E3A isoform X1 [Bombyx mori]	Human Diseases;Human Diseases;Genetic Information Processing	Infectious disease: viral;Cancer: overview;Folding, sorting and degradation	ko05165//Human papillomavirus infection;ko05203//Viral carcinogenesis;ko04120//Ubiquitin mediated proteolysis	K10587;K10587;K10587	-	-	-	--
BMSK0010357	2118	1674	1763	537	576	591	83.862	76.152	77.22	42.166	46.959	48.91	79.078	46.01166667	-0.781276668	5.75E-21	1.48E-19	--	baculoviral IAP repeat-containing protein 5 [Bombyx mandarina]	Human Diseases;Environmental Information Processing;Human Diseases;Cellular Processes;Human Diseases;Human Diseases;Cellular Processes	Cancer: overview;Signal transduction;Infectious disease: viral;Cell growth and death;Cancer: specific types;Drug resistance: antineoplastic;Cell growth and death	ko05200//Pathways in cancer;ko04390//Hippo signaling pathway;ko05161//Hepatitis B;ko04210//Apoptosis;ko05210//Colorectal cancer;ko01524//Platinum drug resistance;ko04215//Apoptosis - multiple species	K08731;K08731;K08731;K08731;K08731;K08731;K08731	-	-	-	--
MSTRG.12539	109	73	84	167	165	151	16.647	12.835	14.278	50.746	51.906	48.241	14.58666667	50.29766667	1.785841237	9.16E-21	2.36E-19	--	transposase [Bombyx mori]	Genetic Information Processing	Folding, sorting and degradation	ko04122//Sulfur relay system	K14169	-	-	-	--
BMSK0015618	2269	1910	2069	1659	1578	1459	8.454	8.177	8.527	12.26	12.11	11.365	8.386	11.91166667	0.506320552	9.68E-21	2.49E-19	--	trithorax group protein osa isoform X4 [Bombyx mandarina]	Genetic Information Processing	Replication and repair	ko03410//Base excision repair	K20813	-	-	-	--
MSTRG.55954	4316	4052	4177	3090	2821	2920	74.264	80.104	79.506	105.439	99.945	105.033	77.958	103.4723333	0.408476084	9.75E-21	2.50E-19	CG1234	nucleolar complex protein 3 homolog isoform X2 [Bombyx mori]	-	-	-	-	GO:0005634//nucleus	-	GO:0044767//single-organism developmental process	--
BMSK0007019	1215	969	1023	314	248	289	15.29	14.009	14.239	7.835	6.412	7.595	14.51266667	7.280666667	-0.995170171	9.79E-21	2.51E-19	CaMKI	calcium/calmodulin-dependent protein kinase type 1 [Bombyx mori]	Environmental Information Processing;Organismal Systems;Organismal Systems;Human Diseases	Signal transduction;Endocrine system;Endocrine system;Cancer: specific types	ko04020//Calcium signaling pathway;ko04925//Aldosterone synthesis and secretion;ko04921//Oxytocin signaling pathway;ko05214//Glioma	K08794;K08794;K08794;K08794	GO:0043231//intracellular membrane-bounded organelle	GO:0004674//protein serine/threonine kinase activity;GO:0005515//protein binding;GO:0032550//purine ribonucleoside binding;GO:0043167//ion binding	GO:0006357//regulation of transcription from RNA polymerase II promoter;GO:0006952//defense response;GO:0008104//protein localization;GO:0010975//regulation of neuron projection development;GO:0035065//regulation of histone acetylation;GO:0042981//regulation of apoptotic process;GO:0043393//regulation of protein binding;GO:0045597//positive regulation of cell differentiation;GO:0045807//positive …	--
BMSK0000157	636	600	612	148	128	127	32.726	35.471	34.836	15.102	13.562	13.659	34.34433333	14.10766667	-1.283592687	9.92E-21	2.54E-19	Nr2e1	nuclear receptor subfamily 2 group E member 1 isoform X2 [Bombyx mori]	Environmental Information Processing	Signal transduction	ko04013//MAPK signaling pathway - fly	K08545	GO:0005634//nucleus	GO:0000982//transcription factor activity, RNA polymerase II core promoter proximal region sequence-specific binding;GO:0003676//nucleic acid binding;GO:0019899//enzyme binding	GO:0001654//eye development;GO:0002118//aggressive behavior;GO:0002209//behavioral defense response;GO:0006357//regulation of transcription from RNA polymerase II promoter;GO:0007165//signal transduction;GO:0008284//positive regulation of cell proliferation;GO:0008285//negative regulation of cell proliferation;GO:0009798//axis specification;GO:0009880//embryonic pattern specification;GO:0009888//…	RXR-like
BMSK0011722	4248	3514	3614	1469	1358	1367	72.63	69.023	68.349	49.806	47.813	48.853	70.00066667	48.824	-0.519778166	9.95E-21	2.54E-19	Odc1	ornithine decarboxylase [Bombyx mori]	Metabolism;Metabolism;Metabolism	Global and overview maps;Metabolism of other amino acids;Amino acid metabolism	ko01100//Metabolic pathways;ko00480//Glutathione metabolism;ko00330//Arginine and proline metabolism	K01581;K01581;K01581	-	-	-	--
BMSK0007694	706	594	569	116	147	123	31.196	30.156	27.813	10.165	13.374	11.36	29.72166667	11.633	-1.353291821	1.03E-20	2.64E-19	rdgA	eye-specific diacylglycerol kinase isoform X3 [Bombyx mori]	Metabolism;Environmental Information Processing;Human Diseases;Organismal Systems;Metabolism;Environmental Information Processing;Metabolism	Global and overview maps;Signal transduction;Cancer: overview;Development and regeneration;Lipid metabolism;Signal transduction;Lipid metabolism	ko01100//Metabolic pathways;ko04072//Phospholipase D signaling pathway;ko05231//Choline metabolism in cancer;ko04361//Axon regeneration;ko00561//Glycerolipid metabolism;ko04070//Phosphatidylinositol signaling system;ko00564//Glycerophospholipid metabolism	K00901;K00901;K00901;K00901;K00901;K00901;K00901	GO:0043234//protein complex	GO:0008289//lipid binding;GO:0016301//kinase activity;GO:0032550//purine ribonucleoside binding	GO:0007606//sensory perception of chemical stimulus;GO:0009266//response to temperature stimulus;GO:0016310//phosphorylation;GO:0022400//regulation of rhodopsin mediated signaling pathway;GO:0030036//actin cytoskeleton organization;GO:0046473//phosphatidic acid metabolic process;GO:0046474//glycerophospholipid biosynthetic process;GO:0050953//sensory perception of light stimulus;GO:0050954//senso…	--
MSTRG.56992	1512	1258	1363	1242	1015	1207	13.929	13.318	13.891	22.699	19.248	23.24	13.71266667	21.729	0.664112626	1.12E-20	2.84E-19	--	fibrosin-1-like protein isoform X4 [Bombyx mori]	-	-	-	-	GO:0043231//intracellular membrane-bounded organelle	-	GO:0008344//adult locomotory behavior;GO:0009886//post-embryonic morphogenesis;GO:0042058//regulation of epidermal growth factor receptor signaling pathway	--
BMSK0006890	3443	3041	2986	1191	1125	1091	119.943	121.716	115.072	82.28	80.697	79.44	118.9103333	80.80566667	-0.557345717	1.20E-20	3.06E-19	ubxn-1	UBX domain-containing protein 1 [Bombyx mori]	-	-	-	-	GO:0043005//neuron projection;GO:0043231//intracellular membrane-bounded organelle;GO:0044297//cell body	GO:0043130//ubiquitin binding	GO:0009987//cellular process	--
MSTRG.37528	307	291	244	394	357	296	14.294	15.556	12.598	36.413	34.283	28.854	14.14933333	33.18333333	1.229724735	1.24E-20	3.13E-19	--	gag-like protein [Bombyx mori]	-	-	-	-	-	-	-	--
BMSK0010193	2740	2366	2476	1812	1951	1992	131.325	130.287	131.277	172.227	192.538	199.554	130.963	188.1063333	0.522389148	1.29E-20	3.27E-19	LUC7L3	luc7-like protein 3 [Bombyx mori]	-	-	-	-	GO:0031981//nuclear lumen;GO:0097525//spliceosomal snRNP complex	GO:0044822//poly(A) RNA binding	GO:0006396//RNA processing;GO:0022618//ribonucleoprotein complex assembly	--
BMSK0002934	2214	2030	1848	1554	1605	1638	24.095	25.378	22.242	33.529	35.948	37.252	23.905	35.57633333	0.573605422	1.29E-20	3.27E-19	Kif13a	kinesin-like protein KIF13B isoform X5 [Bombyx mandarina]	-	-	-	-	GO:0005768//endosome;GO:0005875//microtubule associated complex;GO:0005876//spindle microtubule	GO:0003774//motor activity;GO:0015631//tubulin binding;GO:0046983//protein dimerization activity	GO:0051293//establishment of spindle localization;GO:0065008//regulation of biological quality	--
BMSK0008897	1798	1687	1774	587	518	549	58.81	63.397	64.189	38.076	34.886	37.533	62.132	36.83166667	-0.754389813	1.62E-20	4.08E-19	fip1l1	pre-mRNA 3'-end-processing factor FIP1 isoform X1 [Bombyx mori]	Genetic Information Processing	Translation	ko03015//mRNA surveillance pathway	K14405	GO:0005849//mRNA cleavage factor complex	GO:0003723//RNA binding	GO:0044237//cellular metabolic process	--
BMSK0005257	2868	2441	2497	916	897	916	36.161	35.352	34.831	22.913	23.292	24.145	35.448	23.45	-0.596116309	1.63E-20	4.10E-19	Pbk	lymphokine-activated killer T-cell-originated protein kinase [Bombyx mori]	-	-	-	-	-	GO:0004672//protein kinase activity;GO:0005488//binding	GO:0001932//regulation of protein phosphorylation;GO:0009411//response to UV;GO:0031330//negative regulation of cellular catabolic process;GO:0031348//negative regulation of defense response;GO:0032872//regulation of stress-activated MAPK cascade	--
BMSK0014720	5511	4909	4789	1856	1913	1921	127.891	130.886	122.94	85.415	91.409	93.177	127.239	90.00033333	-0.499538689	1.77E-20	4.45E-19	DIEXF	digestive organ expansion factor homolog isoform X1 [Bombyx mori]	-	-	-	-	-	-	-	--
MSTRG.3606	56	42	52	121	102	140	0.734	0.632	0.754	3.143	2.751	3.833	0.706666667	3.242333333	2.197930653	2.26E-20	5.67E-19	Rgs7	regulator of G-protein signaling 9 isoform X5 [Ostrinia furnacalis]	-	-	-	-	-	-	-	--
BMSK0007246	1041	929	968	853	822	785	42.934	44.021	44.164	69.767	69.805	67.67	43.70633333	69.08066667	0.660439655	2.28E-20	5.71E-19	rbm42	RNA-binding protein 42 [Bombyx mandarina]	-	-	-	-	GO:0005681//spliceosomal complex	GO:0003723//RNA binding;GO:0036094//small molecule binding	GO:0000377//RNA splicing, via transesterification reactions with bulged adenosine as nucleophile;GO:0030154//cell differentiation;GO:0033119//negative regulation of RNA splicing;GO:0043010//camera-type eye development	--
BMSK0004500	9848	8437	8732	3876	3610	3624	182.844	179.975	179.344	142.712	138.008	140.635	180.721	140.4516667	-0.363690415	2.31E-20	5.78E-19	cmtr1	cap-specific mRNA (nucleoside-2'-O-)-methyltransferase 1 [Bombyx mori]	-	-	-	-	-	GO:0016740//transferase activity	GO:0016071//mRNA metabolic process;GO:0032259//methylation	--
BMSK0007102	13240	10753	11197	4784	4646	4770	168.315	157.057	157.463	120.607	121.613	126.744	160.945	122.988	-0.3880502	2.38E-20	5.95E-19	Xpo1	exportin-1 [Bombyx mandarina]	Genetic Information Processing;Human Diseases;Environmental Information Processing;Human Diseases;Genetic Information Processing	Translation;Infectious disease: viral;Signal transduction;Infectious disease: viral;Translation	ko03013//Nucleocytoplasmic transport;ko05166//Human T-cell leukemia virus 1 infection;ko04013//MAPK signaling pathway - fly;ko05164//Influenza A;ko03008//Ribosome biogenesis in eukaryotes	K14290;K14290;K14290;K14290;K14290	GO:0012505//endomembrane system;GO:0016604//nuclear body;GO:0031090//organelle membrane;GO:0032991//macromolecular complex;GO:0043232//intracellular non-membrane-bounded organelle;GO:0044425//membrane part;GO:0044444//cytoplasmic part	GO:0003676//nucleic acid binding;GO:0017016//Ras GTPase binding;GO:0022892//substrate-specific transporter activity	GO:0000054//ribosomal subunit export from nucleus;GO:0000087//mitotic M phase;GO:0000278//mitotic cell cycle;GO:0006357//regulation of transcription from RNA polymerase II promoter;GO:0009620//response to fungus;GO:0009894//regulation of catabolic process;GO:0017015//regulation of transforming growth factor beta receptor signaling pathway;GO:0033157//regulation of intracellular protein transport;…	--
BMSK0005113	3555	2958	3204	1201	1114	1188	26.467	25.298	26.39	17.727	17.081	18.492	26.05166667	17.76666667	-0.55220264	2.46E-20	6.13E-19	alpha-Man-Ia	mannosyl-oligosaccharide alpha-1,2-mannosidase IA isoform X2 [Bombyx mori]	Metabolism;Genetic Information Processing;Metabolism;Metabolism	Global and overview maps;Folding, sorting and degradation;Glycan biosynthesis and metabolism;Glycan biosynthesis and metabolism	ko01100//Metabolic pathways;ko04141//Protein processing in endoplasmic reticulum;ko00513//Various types of N-glycan biosynthesis;ko00510//N-Glycan biosynthesis	K01230;K01230;K01230;K01230	GO:0043231//intracellular membrane-bounded organelle;GO:0044422//organelle part;GO:0044425//membrane part	GO:0016798//hydrolase activity, acting on glycosyl bonds;GO:0046872//metal ion binding	GO:0019538//protein metabolic process;GO:0044260//cellular macromolecule metabolic process;GO:0044707//single-multicellular organism process	--
BMSK0000952	3079	2888	2970	2186	2164	2101	50.907	54.862	54.31	71.682	73.667	72.61	53.35966667	72.653	0.445272717	2.46E-20	6.13E-19	Lasp	LIM and SH3 domain protein Lasp [Bombyx mori]	-	-	-	-	GO:0005924//cell-substrate adherens junction;GO:0031674//I band;GO:0032991//macromolecular complex	GO:0008092//cytoskeletal protein binding;GO:0046914//transition metal ion binding	GO:0007015//actin filament organization;GO:0007317//regulation of pole plasm oskar mRNA localization;GO:0014743//regulation of muscle hypertrophy;GO:0031032//actomyosin structure organization;GO:0048232//male gamete generation	--
BMSK0003650	2063	2167	2062	525	582	664	82.72	99.849	91.48	41.716	48.097	55.632	91.34966667	48.48166667	-0.913960169	2.64E-20	6.56E-19	EHD1	EH domain-containing protein 3 isoform X2 [Bombyx mori]	Cellular Processes	Transport and catabolism	ko04144//Endocytosis	K12483	GO:0005769//early endosome;GO:0005924//cell-substrate adherens junction;GO:0010008//endosome membrane;GO:0016023//cytoplasmic, membrane-bounded vesicle;GO:0043232//intracellular non-membrane-bounded organelle	GO:0017016//Ras GTPase binding;GO:0032550//purine ribonucleoside binding;GO:0046872//metal ion binding	GO:0003002//regionalization;GO:0006612//protein targeting to membrane;GO:0007281//germ cell development;GO:0007599//hemostasis;GO:0009886//post-embryonic morphogenesis;GO:0010831//positive regulation of myotube differentiation;GO:0010884//positive regulation of lipid storage;GO:0016192//vesicle-mediated transport;GO:0030030//cell projection organization;GO:0032388//positive regulation of intracel…	--
BMSK0006854	946	758	808	712	749	808	7.781	7.163	7.351	11.613	12.679	13.89	7.431666667	12.72733333	0.776172474	2.73E-20	6.77E-19	dcaf8	DDB1- and CUL4-associated factor 8 [Bombyx mori]	-	-	-	-	GO:0031461//cullin-RING ubiquitin ligase complex;GO:0043231//intracellular membrane-bounded organelle	GO:0005488//binding	-	--
BMSK0007587	2065	1870	1832	630	596	648	169.981	176.854	166.82	102.841	101.016	111.488	171.2183333	105.115	-0.70386863	3.00E-20	7.43E-19	mRpL22	39S ribosomal protein L22, mitochondrial [Bombyx mori]	Genetic Information Processing	Translation	ko03010//Ribosome	K02890	GO:0005840//ribosome;GO:0019866//organelle inner membrane;GO:0043231//intracellular membrane-bounded organelle	-	-	--
BMSK0007740	1226	1159	1149	359	340	308	24.345	26.441	25.239	14.138	13.901	12.783	25.34166667	13.60733333	-0.897127045	3.48E-20	8.60E-19	CYB5R2	proton-coupled amino acid transporter-like protein pathetic [Bombyx mandarina]	Metabolism	Carbohydrate metabolism	ko00520//Amino sugar and nucleotide sugar metabolism	K00326	GO:0044464//cell part	GO:0004672//protein kinase activity;GO:0032550//purine ribonucleoside binding	GO:0002118//aggressive behavior;GO:0006464//cellular protein modification process;GO:0044710//single-organism metabolic process	--
BMSK0003861	810	699	694	171	192	151	20.314	20.127	19.242	8.487	9.917	7.894	19.89433333	8.766	-1.182366971	3.51E-20	8.67E-19	--	E3 ubiquitin-protein ligase Arkadia [Bombyx mori]	-	-	-	-	-	-	-	--
MSTRG.5505	1031	891	870	807	756	845	18.859	18.726	17.605	29.274	28.474	32.307	18.39666667	30.01833333	0.706399494	6.21E-20	1.53E-18	ACO1	cytoplasmic aconitate hydratase isoform X1 [Bombyx mori]	Metabolism;Metabolism;Metabolism;Metabolism;Metabolism;Metabolism	Global and overview maps;Global and overview maps;Global and overview maps;Carbohydrate metabolism;Carbohydrate metabolism;Global and overview maps	ko01100//Metabolic pathways;ko01200//Carbon metabolism;ko01230//Biosynthesis of amino acids;ko00020//Citrate cycle (TCA cycle);ko00630//Glyoxylate and dicarboxylate metabolism;ko01210//2-Oxocarboxylic acid metabolism	K01681;K01681;K01681;K01681;K01681;K01681	GO:0031988//membrane-bounded vesicle;GO:0043231//intracellular membrane-bounded organelle;GO:0044444//cytoplasmic part	GO:0003729//mRNA binding;GO:0016836//hydro-lyase activity;GO:0046914//transition metal ion binding;GO:0051536//iron-sulfur cluster binding	GO:0006101//citrate metabolic process;GO:0006446//regulation of translational initiation;GO:0006810//transport;GO:0010039//response to iron ion;GO:0044707//single-multicellular organism process;GO:0046916//cellular transition metal ion homeostasis;GO:0048646//anatomical structure formation involved in morphogenesis	--
BMSK0014645	3246	2838	3078	1078	1128	1043	90.109	90.52	94.525	59.322	64.468	60.495	91.718	61.42833333	-0.578300655	6.42E-20	1.58E-18	Sec13	protein SEC13 homolog [Bombyx mori]	Genetic Information Processing;Genetic Information Processing;Environmental Information Processing	Folding, sorting and degradation;Translation;Signal transduction	ko04141//Protein processing in endoplasmic reticulum;ko03013//Nucleocytoplasmic transport;ko04150//mTOR signaling pathway	K14004;K14004;K14004	GO:0030120//vesicle coat;GO:0030658//transport vesicle membrane;GO:0043232//intracellular non-membrane-bounded organelle;GO:0044432//endoplasmic reticulum part;GO:0046930//pore complex	GO:0005488//binding	GO:0000087//mitotic M phase;GO:0000278//mitotic cell cycle;GO:0002168//instar larval development;GO:0002478//antigen processing and presentation of exogenous peptide antigen;GO:0003407//neural retina development;GO:0006461//protein complex assembly;GO:0006487//protein N-linked glycosylation;GO:0006606//protein import into nucleus;GO:0006996//organelle organization;GO:0010468//regulation of gene e…	--
BMSK0001912	343	346	368	60	49	50	23.676	27.44	28.1	8.213	6.964	7.214	26.40533333	7.463666667	-1.822872893	6.50E-20	1.60E-18	--	sodium/hydrogen exchanger 9B2 isoform X4 [Bombyx mori]	-	-	-	-	-	GO:0015299//solute:proton antiporter activity	GO:0044699//single-organism process	--
BMSK0013295	2446	1932	2011	1613	1576	1679	61.799	56.089	56.213	80.828	81.997	88.676	58.03366667	83.83366667	0.530639647	6.68E-20	1.64E-18	--	Pupal cuticle protein C1B [Dufourea novaeangliae]	-	-	-	-	-	-	-	--
MSTRG.10064	492	447	484	559	474	431	6.102	6.36	6.631	13.735	12.09	11.168	6.364333333	12.331	0.954208498	7.06E-20	1.73E-18	tc1a	mariner transposase [Bombyx mori]	Metabolism;Metabolism	Global and overview maps;Amino acid metabolism	ko01100//Metabolic pathways;ko00310//Lysine degradation	K11433;K11433	-	-	-	--
BMSK0009324	12140	10607	11262	4805	4750	4553	217.581	218.417	223.285	170.782	175.291	170.559	219.761	172.2106667	-0.351760875	7.10E-20	1.74E-18	eIF3-S8	eukaryotic translation initiation factor 3 subunit C isoform X1 [Bombyx mori]	Genetic Information Processing	Translation	ko03013//Nucleocytoplasmic transport	K03252	GO:0005852//eukaryotic translation initiation factor 3 complex;GO:0043231//intracellular membrane-bounded organelle;GO:0070993//translation preinitiation complex	GO:0005515//protein binding;GO:0008135//translation factor activity, RNA binding	GO:0006417//regulation of translation	--
BMSK0011205	7101	5984	6325	4398	4127	4143	87.105	84.335	85.827	106.986	104.237	106.222	85.75566667	105.815	0.303240242	7.18E-20	1.75E-18	Galphao	Guanine nucleotide-binding protein G(o) subunit alpha 47A [Papilio xuthus]	Environmental Information Processing;Organismal Systems;Human Diseases;Human Diseases;Organismal Systems;Organismal Systems;Organismal Systems;Human Diseases;Organismal Systems;Organismal Systems;Organismal Systems;Organismal Systems;Human Diseases;Organismal Systems;Organismal Systems;Organismal Systems;Organismal Systems;Human Diseases;Human Diseases;Organismal Systems	Signal transduction;Nervous system;Infectious disease: viral;Substance dependence;Nervous system;Development and regeneration;Endocrine system;Infectious disease: viral;Endocrine system;Endocrine system;Environmental adaptation;Nervous system;Substance dependence;Endocrine system;Nervous system;Nervous system;Nervous system;Infectious disease: parasitic;Infectious disease: parasitic;Nervous system	ko04015//Rap1 signaling pathway;ko04723//Retrograde endocannabinoid signaling;ko05163//Human cytomegalovirus infection;ko05034//Alcoholism;ko04728//Dopaminergic synapse;ko04361//Axon regeneration;ko04921//Oxytocin signaling pathway;ko05170//Human immunodeficiency virus 1 infection;ko04915//Estrogen signaling pathway;ko04926//Relaxin signaling pathway;ko04713//Circadian entrainment;ko04725//Cholin…	K04534;K04534;K04534;K04534;K04534;K04534;K04534;K04534;K04534;K04534;K04534;K04534;K04534;K04534;K04534;K04534;K04534;K04534;K04534;K04534	-	-	-	--
BMSK0001967	9500	8138	8287	3535	3369	3551	194.831	191.736	188	143.756	142.262	152.208	191.5223333	146.0753333	-0.390800053	7.28E-20	1.78E-18	TFDP1	transcription factor Dp-1 isoform X2 [Bombyx mori]	-	-	-	-	-	-	-	E2F
BMSK0005208	750	585	690	146	168	137	35.432	31.753	36.06	13.678	16.342	13.528	34.415	14.516	-1.245393548	7.99E-20	1.95E-18	--	multiple epidermal growth factor-like domains protein 10 [Bombyx mandarina]	-	-	-	-	-	-	-	--
BMSK0006171	3205	2669	2925	1098	1050	1007	72.702	69.56	73.398	49.393	49.042	47.744	71.88666667	48.72633333	-0.561022545	8.00E-20	1.95E-18	stg	cell division cycle 25 isoform X1 [Bombyx mori]	-	-	-	-	GO:0005634//nucleus;GO:0044444//cytoplasmic part	GO:0004721//phosphoprotein phosphatase activity;GO:0019900//kinase binding;GO:0019904//protein domain specific binding	GO:0003006//developmental process involved in reproduction;GO:0006470//protein dephosphorylation;GO:0007154//cell communication;GO:0008283//cell proliferation;GO:0008361//regulation of cell size;GO:0009653//anatomical structure morphogenesis;GO:0009794//regulation of mitotic cell cycle, embryonic;GO:0030154//cell differentiation;GO:0044700//single organism signaling;GO:0044772//mitotic cell cycle…	--
BMSK0015201	1760	1595	1559	480	507	532	65.445	68.139	64.154	35.427	38.852	41.387	65.91266667	38.55533333	-0.773625299	9.04E-20	2.19E-18	PBRM1	protein polybromo-1 isoform X2 [Bombyx mandarina]	Human Diseases	Cancer: specific types	ko05225//Hepatocellular carcinoma	K11757	GO:0044428//nuclear part	GO:0005488//binding	GO:0006351//transcription, DNA-templated;GO:0006996//organelle organization;GO:0007507//heart development;GO:0030154//cell differentiation;GO:0050794//regulation of cellular process	--
BMSK0006548	41913	34695	36638	16172	15488	16299	481.345	457.79	465.458	368.313	366.241	391.239	468.1976667	375.2643333	-0.319210568	9.21E-20	2.23E-18	DDX5	ATP-dependent RNA helicase dbp2 isoform X1 [Bombyx mori]	Human Diseases;Genetic Information Processing;Human Diseases	Cancer: overview;Transcription;Cancer: overview	ko05205//Proteoglycans in cancer;ko03040//Spliceosome;ko05202//Transcriptional misregulation in cancer	K12823;K12823;K12823	-	GO:0017111//nucleoside-triphosphatase activity;GO:0032550//purine ribonucleoside binding	-	--
BMSK0007341	18	22	20	89	66	82	0.548	0.799	0.678	5.503	4.25	5.374	0.675	5.042333333	2.901132086	1.04E-19	2.51E-18	SIDT2	SID1 transmembrane family member 1-like isoform X4 [Bombyx mandarina]	-	-	-	-	GO:0016020//membrane	-	GO:0044765//single-organism transport	--
MSTRG.34299	2612	2386	2370	1774	1820	1815	18.678	19.603	18.748	25.157	26.798	27.128	19.00966667	26.361	0.471671865	1.07E-19	2.59E-18	jockey\pol	PREDICTED: RNA-directed DNA polymerase from mobile element jockey-like [Amyelois transitella]	Metabolism;Metabolism;Metabolism	Global and overview maps;Glycan biosynthesis and metabolism;Glycan biosynthesis and metabolism	ko01100//Metabolic pathways;ko00513//Various types of N-glycan biosynthesis;ko00510//N-Glycan biosynthesis	K01231;K01231;K01231	-	-	-	--
MSTRG.50355	614	527	599	134	129	114	10.466	10.319	11.3	4.533	4.531	4.077	10.695	4.380333333	-1.287823918	1.16E-19	2.79E-18	pol	Transposon Tf2-9 polyprotein [Araneus ventricosus]	-	-	-	-	-	-	-	--
BMSK0004262	18203	15972	16284	7205	7125	7103	557.072	561.59	551.278	437.269	448.97	454.343	556.6466667	446.8606667	-0.3169368	1.31E-19	3.16E-18	Rpn6	26S proteasome non-ATPase regulatory subunit 11 [Bombyx mori]	Human Diseases;Genetic Information Processing	Infectious disease: viral;Folding, sorting and degradation	ko05169//Epstein-Barr virus infection;ko03050//Proteasome	K03036;K03036	GO:0022624//proteasome accessory complex;GO:0031981//nuclear lumen;GO:0031988//membrane-bounded vesicle;GO:0044444//cytoplasmic part	GO:0005488//binding	GO:0000087//mitotic M phase;GO:0002220//innate immune response activating cell surface receptor signaling pathway;GO:0006807//nitrogen compound metabolic process;GO:0010565//regulation of cellular ketone metabolic process;GO:0030154//cell differentiation;GO:0030177//positive regulation of Wnt signaling pathway;GO:0030178//negative regulation of Wnt signaling pathway;GO:0030330//DNA damage respons…	--
MSTRG.33010	976	844	850	234	248	226	15.153	15.055	14.598	7.205	7.928	7.334	14.93533333	7.489	-0.995884442	1.43E-19	3.43E-18	lin-28	protein lin-28 homolog [Bombyx mandarina]	-	-	-	-	-	-	-	--
MSTRG.39900	726	673	754	729	851	614	7.793	8.407	9.172	15.913	19.523	14.057	8.457333333	16.49766667	0.963987246	1.46E-19	3.51E-18	--	uncharacterized protein LOC101745222 isoform X1 [Bombyx mori]	-	-	-	-	-	-	-	--
BMSK0014880	2375	2221	2255	795	754	788	51.855	55.715	54.465	34.423	33.897	35.961	54.01166667	34.76033333	-0.63582915	1.61E-19	3.86E-18	BTBD3	BTB/POZ domain-containing protein 6 isoform X5 [Bombyx mandarina]	-	-	-	-	GO:0043231//intracellular membrane-bounded organelle;GO:0044444//cytoplasmic part	-	GO:0048812//neuron projection morphogenesis	--
BMSK0014522	4032	3694	3864	1463	1463	1362	54.938	57.82	58.231	39.518	41.047	38.778	56.99633333	39.781	-0.518789569	1.69E-19	4.03E-18	--	-	-	-	-	-	-	-	-	--
BmNPV-VP39	1	144	153	365951	350224	343926	0.049	8.06	8.245	35353.057	35129.151	35018.449	5.451333333	35166.88567	12.65532082	1.75E-19	4.19E-18	-	-	-	-	-	-	-	-	-	-
BMSK0001217	1177	1066	1080	290	340	285	41.937	43.639	42.568	20.491	24.944	21.225	42.71466667	22.22	-0.942872707	1.88E-19	4.48E-18	Nsun4	5-methylcytosine rRNA methyltransferase NSUN4 [Bombyx mori]	-	-	-	-	GO:0000315//organellar large ribosomal subunit;GO:0043231//intracellular membrane-bounded organelle	GO:0008170//N-methyltransferase activity;GO:0008171//O-methyltransferase activity;GO:0008175//tRNA methyltransferase activity;GO:0008276//protein methyltransferase activity;GO:0008649//rRNA methyltransferase activity;GO:0019843//rRNA binding	GO:0000154//rRNA modification;GO:0010822//positive regulation of mitochondrion organization;GO:0042255//ribosome assembly	--
BMSK0015124	3831	3394	3483	1351	1340	1311	65.332	66.499	65.707	45.69	47.053	46.73	65.846	46.491	-0.502144345	1.88E-19	4.48E-18	RpI135	DNA-directed RNA polymerase I subunit RPA2 [Bombyx mori]	-	-	-	-	-	-	-	--
BMSK0005962	20	22	28	108	68	84	0.707	0.896	1.094	7.568	4.947	6.204	0.899	6.239666667	2.795075939	1.91E-19	4.54E-18	--	-	-	-	-	-	-	-	-	--
BMSK0008401	2782	2600	2631	1939	1928	2045	60.831	65.318	63.64	84.08	86.804	93.462	63.263	88.11533333	0.478031119	1.95E-19	4.62E-18	GARS1	glycine--tRNA ligase [Bombyx mandarina]	Genetic Information Processing	Translation	ko00970//Aminoacyl-tRNA biosynthesis	K01880	-	-	-	--
BMSK0003023	19307	16511	17090	7671	7531	7461	230.134	226.116	225.346	181.327	184.834	185.882	227.1986667	184.0143333	-0.304136223	2.08E-19	4.93E-18	Pal1	Peptidyl-alpha-hydroxyglycine alpha-amidating lyase 1 [Papilio xuthus]	Genetic Information Processing	Folding, sorting and degradation	ko03018//RNA degradation	K12597	GO:0012505//endomembrane system;GO:0016021//integral component of membrane;GO:0016023//cytoplasmic, membrane-bounded vesicle;GO:0044297//cell body;GO:0044446//intracellular organelle part;GO:0097458//neuron part	GO:0016715//oxidoreductase activity, acting on paired donors, with incorporation or reduction of molecular oxygen, reduced ascorbate as one donor, and incorporation of one atom of oxygen;GO:0016842//amidine-lyase activity;GO:0046872//metal ion binding	GO:0034641//cellular nitrogen compound metabolic process;GO:0043170//macromolecule metabolic process;GO:0044238//primary metabolic process;GO:0044710//single-organism metabolic process;GO:0044763//single-organism cellular process;GO:0050794//regulation of cellular process	--
MSTRG.51105	2180	1782	1877	643	639	656	16.269	14.185	14.548	8.837	9.116	9.495	15.00066667	9.149333333	-0.713288089	3.15E-19	7.45E-18	--	zinc finger protein 532 [Bombyx mori]	-	-	-	-	-	-	-	--
BMSK0011266	2012	1852	1869	613	618	650	76.066	80.445	78.166	45.959	48.108	51.363	78.22566667	48.47666667	-0.690351548	3.47E-19	8.19E-18	fdl	probable beta-hexosaminidase fdl isoform X2 [Bombyx mori]	Metabolism;Metabolism;Metabolism	Global and overview maps;Glycan biosynthesis and metabolism;Glycan biosynthesis and metabolism	ko01100//Metabolic pathways;ko00513//Various types of N-glycan biosynthesis;ko00511//Other glycan degradation	K20730;K20730;K20730	GO:0012505//endomembrane system;GO:0043231//intracellular membrane-bounded organelle;GO:0044444//cytoplasmic part	GO:0004563//beta-N-acetylhexosaminidase activity	GO:0005975//carbohydrate metabolic process;GO:0006464//cellular protein modification process;GO:0009058//biosynthetic process;GO:0044710//single-organism metabolic process;GO:0044767//single-organism developmental process;GO:1901135//carbohydrate derivative metabolic process	--
BMSK0003922	114	97	121	196	152	197	3.453	3.373	4.044	11.716	9.434	12.449	3.623333333	11.19966667	1.628066355	4.02E-19	9.49E-18	--	alpha-tocopherol transfer protein-like [Bombyx mandarina]	-	-	-	-	-	-	-	--
BMSK0004415	7220	5693	5627	2126	2244	2284	59.792	54.169	51.557	34.915	38.274	39.542	55.17266667	37.577	-0.55410382	4.03E-19	9.49E-18	rad50	DNA repair protein RAD50 [Bombyx mori]	-	-	-	-	GO:0000228//nuclear chromosome;GO:0000781//chromosome, telomeric region;GO:0000785//chromatin;GO:0044444//cytoplasmic part	GO:0004518//nuclease activity;GO:0005515//protein binding;GO:0017111//nucleoside-triphosphatase activity;GO:0043566//structure-specific DNA binding	GO:0000278//mitotic cell cycle;GO:0006281//DNA repair;GO:0006310//DNA recombination;GO:0034698//response to gonadotropin;GO:0040013//negative regulation of locomotion;GO:0042327//positive regulation of phosphorylation;GO:0044767//single-organism developmental process;GO:0051259//protein oligomerization;GO:0051276//chromosome organization;GO:0060255//regulation of macromolecule metabolic process;G…	--
BMSK0001101	3416	2857	3229	1172	1114	1147	73.943	71.047	77.301	50.284	49.64	51.877	74.097	50.60033333	-0.550268244	4.82E-19	1.13E-17	--	TRAS3 [Bombyx mori]	-	-	-	-	-	-	-	--
BMSK0012662	3159	2628	2870	1028	1035	1041	79.418	75.908	79.817	51.252	53.577	54.701	78.381	53.17666667	-0.559710633	5.58E-19	1.31E-17	VGLL4	transcription cofactor vestigial-like protein 4 isoform X2 [Bombyx mori]	-	-	-	-	-	-	-	--
BMSK0005596	1993	1590	1605	1385	1332	1266	17.742	16.258	15.801	24.44	24.408	23.548	16.60033333	24.132	0.539735276	5.80E-19	1.36E-17	RPS6KB2	P70S6K [Bombyx mori]	Human Diseases;Organismal Systems;Human Diseases;Environmental Information Processing;Organismal Systems;Environmental Information Processing;Human Diseases;Human Diseases;Environmental Information Processing;Cellular Processes;Organismal Systems;Organismal Systems;Human Diseases;Human Diseases;Organismal Systems;Organismal Systems;Human Diseases;Environmental Information Processing;Human Disease…	Cancer: overview;Environmental adaptation;Infectious disease: viral;Signal transduction;Endocrine system;Signal transduction;Infectious disease: bacterial;Cancer: overview;Signal transduction;Transport and catabolism;Aging;Aging;Infectious disease: viral;Cancer: overview;Aging;Development and regeneration;Cancer: specific types;Signal transduction;Infectious disease: viral;Endocrine and metabolic…	ko05200//Pathways in cancer;ko04714//Thermogenesis;ko05165//Human papillomavirus infection;ko04151//PI3K-Akt signaling pathway;ko04910//Insulin signaling pathway;ko04152//AMPK signaling pathway;ko05131//Shigellosis;ko05205//Proteoglycans in cancer;ko04150//mTOR signaling pathway;ko04140//Autophagy - animal;ko04213//Longevity regulating pathway - multiple species;ko04212//Longevity regulating path…	K04688;K04688;K04688;K04688;K04688;K04688;K04688;K04688;K04688;K04688;K04688;K04688;K04688;K04688;K04688;K04688;K04688;K04688;K04688;K04688;K04688;K04688;K04688;K04688;K04688;K04688;K04688;K04688;K04688;K04688;K04688;K04688	-	-	-	--
BMSK0013650	2014	1703	1851	592	621	617	56.169	54.571	57.114	32.742	35.649	35.966	55.95133333	34.78566667	-0.685679541	6.63E-19	1.55E-17	SNX6	sorting nexin-6 isoform X3 [Bombyx mori]	Cellular Processes	Transport and catabolism	ko04144//Endocytosis	K17920	-	-	-	--
MSTRG.48819	638	616	670	594	602	588	5.469	6.067	6.359	10.109	10.633	10.545	5.965	10.429	0.806006787	6.66E-19	1.56E-17	--	THAP domain-containing protein 2-like [Bombyx mori]	-	-	-	-	-	-	-	--
MSTRG.48876	91	72	67	143	128	158	0.426	0.386	0.347	1.327	1.235	1.541	0.386333333	1.367666667	1.823798588	6.72E-19	1.57E-17	rpl36a	EOG090X0NTN [Daphnia similis]	Genetic Information Processing	Translation	ko03010//Ribosome	K02929	-	-	-	--
BMSK0006099	1126	1081	1093	896	951	898	20.958	23.117	22.505	33.073	36.447	34.936	22.19333333	34.81866667	0.649734588	7.30E-19	1.70E-17	--	gastrula zinc finger protein xFG20-1 [Bombyx mori]	Human Diseases	Infectious disease: viral	ko05168//Herpes simplex virus 1 infection	K09228	-	-	-	zf-C2H2
MSTRG.51006	9828	8388	8640	5770	5776	5898	64.203	62.954	62.434	74.747	77.69	80.525	63.197	77.654	0.297204166	7.74E-19	1.80E-17	RpII215	DNA-directed RNA polymerase II subunit RPB1 [Bombyx mori]	Human Diseases;Genetic Information Processing	Neurodegenerative disease;Transcription	ko05016//Huntington disease;ko03020//RNA polymerase	K03006;K03006	GO:0005700//polytene chromosome;GO:0044451//nucleoplasm part	GO:0003676//nucleic acid binding;GO:0034062//RNA polymerase activity	GO:0006351//transcription, DNA-templated;GO:0031572//G2 DNA damage checkpoint	--
BMSK0006639	2855	2491	2491	933	904	946	56.409	56.546	54.445	36.557	36.777	39.067	55.8	37.467	-0.574644657	8.67E-19	2.01E-17	Tgs1	trimethylguanosine synthase isoform X1 [Bombyx mandarina]	Genetic Information Processing	Translation	ko03013//Nucleocytoplasmic transport	K14292	GO:0005654//nucleoplasm;GO:0030529//intracellular ribonucleoprotein complex;GO:0044421//extracellular region part;GO:0044444//cytoplasmic part	GO:0005488//binding;GO:0008169//C-methyltransferase activity;GO:0008170//N-methyltransferase activity;GO:0008171//O-methyltransferase activity;GO:0008276//protein methyltransferase activity;GO:0008649//rRNA methyltransferase activity;GO:0016427//tRNA (cytosine) methyltransferase activity	GO:0001510//RNA methylation;GO:0006629//lipid metabolic process;GO:0034645//cellular macromolecule biosynthetic process;GO:0036260//RNA capping;GO:0044085//cellular component biogenesis;GO:0051170//nuclear import	--
BMSK0002741	6547	5585	5534	3924	4130	4005	43.148	42.29	40.347	51.282	56.047	55.166	41.92833333	54.165	0.369435437	8.70E-19	2.02E-17	Patj	patj homolog isoform X1 [Bombyx mori]	Cellular Processes;Environmental Information Processing	Cellular community - eukaryotes;Signal transduction	ko04530//Tight junction;ko04391//Hippo signaling pathway - fly	K06095;K06095	GO:0005737//cytoplasm;GO:0005886//plasma membrane;GO:0043234//protein complex;GO:0070160//occluding junction;GO:0070161//anchoring junction	GO:0019901//protein kinase binding;GO:0032027//myosin light chain binding	GO:0001738//morphogenesis of a polarized epithelium;GO:0002165//instar larval or pupal development;GO:0007043//cell-cell junction assembly;GO:0008105//asymmetric protein localization;GO:0032515//negative regulation of phosphoprotein phosphatase activity;GO:0034331//cell junction maintenance;GO:0048667//cell morphogenesis involved in neuron differentiation;GO:0061245//establishment or maintenance …	--
MSTRG.6609	182	173	210	253	252	237	3.786	4.143	4.835	10.437	10.784	10.311	4.254666667	10.51066667	1.304736166	8.77E-19	2.03E-17	--	THAP domain-containing protein 2-like [Bombyx mandarina]	-	-	-	-	-	-	-	--
BMSK0009163	1211	946	1128	966	896	864	7.706	6.916	7.94	12.19	11.739	11.491	7.520666667	11.80666667	0.650669252	9.01E-19	2.08E-17	--	ataxin-2 homolog isoform X3 [Bombyx mandarina]	Human Diseases;Organismal Systems	Neurodegenerative disease;Environmental adaptation	ko05017//Spinocerebellar ataxia;ko04711//Circadian rhythm - fly	K23625;K23625	-	-	-	--
MSTRG.10274	1172	980	1089	272	317	307	39.509	37.956	40.61	18.184	22.003	21.631	39.35833333	20.606	-0.933604651	9.40E-19	2.17E-17	D11DS	stearoyl-CoA desaturase 5 isoform X1 [Bombyx mori]	Metabolism;Environmental Information Processing;Metabolism;Organismal Systems;Organismal Systems;Metabolism	Global and overview maps;Signal transduction;Global and overview maps;Aging;Endocrine system;Lipid metabolism	ko01100//Metabolic pathways;ko04152//AMPK signaling pathway;ko01212//Fatty acid metabolism;ko04212//Longevity regulating pathway - worm;ko03320//PPAR signaling pathway;ko01040//Biosynthesis of unsaturated fatty acids	K00507;K00507;K00507;K00507;K00507;K00507	GO:0016020//membrane	GO:0016491//oxidoreductase activity	GO:0006629//lipid metabolic process	--
BMSK0005340	6148	5436	5655	3893	3687	3695	152.181	154.595	154.846	191.098	187.915	191.167	153.874	190.06	0.304705454	9.45E-19	2.18E-17	--	RNA polymerase I-specific transcription initiation factor RRN3 [Bombyx mori]	-	-	-	-	-	-	GO:0006351//transcription, DNA-templated;GO:0010468//regulation of gene expression;GO:0016043//cellular component organization;GO:0044763//single-organism cellular process;GO:0044765//single-organism transport;GO:0050794//regulation of cellular process	--
BMSK0003473	84	70	88	167	129	144	2.406	2.304	2.788	9.486	7.608	8.621	2.499333333	8.571666667	1.778032423	9.71E-19	2.24E-17	--	angiotensin-converting enzyme-like isoform X1 [Trichoplusia ni]	Human Diseases;Human Diseases;Organismal Systems;Organismal Systems	Cardiovascular disease;Infectious disease: parasitic;Endocrine system;Endocrine system	ko05410//Hypertrophic cardiomyopathy;ko05142//Chagas disease;ko04924//Renin secretion;ko04614//Renin-angiotensin system	K01283;K01283;K01283;K01283	-	-	-	--
BMSK0011093	3329	2990	3138	2216	2181	2232	58.673	60.538	61.178	77.472	79.163	82.211	60.12966667	79.61533333	0.404969349	1.06E-18	2.44E-17	Hsd17b4	peroxisomal multifunctional enzyme type 2 [Bombyx mori]	-	-	-	-	GO:0044439//peroxisomal part	GO:0016836//hydro-lyase activity;GO:0033764//steroid dehydrogenase activity, acting on the CH-OH group of donors, NAD or NADP as acceptor;GO:0046983//protein dimerization activity	GO:0001503//ossification;GO:0001676//long-chain fatty acid metabolic process;GO:0002064//epithelial cell development;GO:0006635//fatty acid beta-oxidation;GO:0006694//steroid biosynthetic process;GO:0035337//fatty-acyl-CoA metabolic process;GO:1901615//organic hydroxy compound metabolic process	--
BMSK0010231	1847	1504	1746	1303	1339	1287	18.458	17.261	19.304	25.813	27.55	26.884	18.341	26.749	0.544412657	1.07E-18	2.46E-17	Syngr	synaptogyrin [Bombyx mori]	-	-	-	-	-	-	-	--
BMSK0006989	3910	3257	3415	1338	1004	1212	28.272	27.055	27.313	19.191	14.948	18.323	27.54666667	17.48733333	-0.655567446	1.09E-18	2.50E-17	malL	4F2 cell-surface antigen heavy chain-like [Galleria mellonella]	-	-	-	-	GO:0044464//cell part	-	-	--
BMSK0002290	40737	37204	38190	25438	23803	22986	1008.784	1058.487	1046.149	1249.219	1213.666	1189.718	1037.806667	1217.534333	0.230424747	1.09E-18	2.50E-17	Tctp	translationally-controlled tumor protein homolog [Bombyx mori]	-	-	-	-	GO:0005770//late endosome;GO:0031981//nuclear lumen;GO:0031988//membrane-bounded vesicle;GO:0043234//protein complex;GO:0044421//extracellular region part	GO:0003723//RNA binding;GO:0005515//protein binding;GO:0046872//metal ion binding	GO:0006875//cellular metal ion homeostasis;GO:0007398//ectoderm development;GO:0044707//single-multicellular organism process;GO:0051707//response to other organism;GO:0070838//divalent metal ion transport;GO:1902229//regulation of intrinsic apoptotic signaling pathway in response to DNA damage	--
BMSK0007755	411	315	324	60	58	50	12.735	11.214	11.106	3.687	3.701	3.238	11.685	3.542	-1.722021617	1.18E-18	2.69E-17	--	PREDICTED: monocarboxylate transporter 9 [Papilio xuthus]	-	-	-	-	-	-	-	--
BMSK0004381	1192	936	969	857	842	870	16.669	15.038	14.99	23.766	24.244	25.429	15.56566667	24.47966667	0.653216546	1.19E-18	2.72E-17	Slc7a4	leucine-rich repeat-containing protein 1 [Bombyx mori]	-	-	-	-	-	-	-	--
MSTRG.38630	705	692	716	669	635	600	55.927	63.072	62.857	105.299	103.804	99.588	60.61866667	102.897	0.763366896	1.22E-18	2.77E-17	--	histone acetyltransferase KAT2A [Chrysoperla carnea]	-	-	-	-	-	-	-	--
BMSK0006595	3264	3015	3190	2346	2162	2184	100.562	106.725	108.722	143.337	137.153	140.641	105.3363333	140.377	0.414303431	1.27E-18	2.88E-17	WBP2NL	WW domain-binding protein 2 isoform X2 [Bombyx mori]	-	-	-	-	GO:0043231//intracellular membrane-bounded organelle	-	GO:0006355//regulation of transcription, DNA-templated;GO:0035556//intracellular signal transduction;GO:0045570//regulation of imaginal disc growth	--
BMSK0013276	4501	3972	4108	1522	1354	1624	82.438	83.573	83.23	55.263	51.078	62.175	83.08033333	56.172	-0.564655834	1.28E-18	2.90E-17	NT5C2	cytosolic purine 5'-nucleotidase isoform X1 [Bombyx mori]	Metabolism;Metabolism;Metabolism;Metabolism	Global and overview maps;Nucleotide metabolism;Nucleotide metabolism;Metabolism of cofactors and vitamins	ko01100//Metabolic pathways;ko00230//Purine metabolism;ko00240//Pyrimidine metabolism;ko00760//Nicotinate and nicotinamide metabolism	K01081;K01081;K01081;K01081	GO:0044444//cytoplasmic part	GO:0008252//nucleotidase activity;GO:0043169//cation binding	GO:0006796//phosphate-containing compound metabolic process	--
BMSK0013430	3457	2802	3079	2181	2207	2262	50.742	47.253	49.994	63.485	66.702	69.396	49.32966667	66.52766667	0.431498896	1.29E-18	2.93E-17	AHSA1	activator of 90 kDa heat shock protein ATPase homolog 1 [Bombyx mori]	-	-	-	-	GO:0031988//membrane-bounded vesicle;GO:0044424//intracellular part	GO:0005515//protein binding;GO:0008047//enzyme activator activity	GO:0043462//regulation of ATPase activity;GO:0050896//response to stimulus	--
BMSK0003056	1890	1686	1801	1395	1311	1300	18.913	19.384	19.937	27.684	27.013	27.191	19.41133333	27.296	0.491790334	1.42E-18	3.21E-17	Nrg	neuroglian-like isoform X4 [Bombyx mandarina]	-	-	-	-	GO:0005918//septate junction;GO:0042995//cell projection;GO:0044459//plasma membrane part	GO:0046872//metal ion binding	GO:0007043//cell-cell junction assembly;GO:0007272//ensheathment of neurons;GO:0007411//axon guidance;GO:0007420//brain development;GO:0007619//courtship behavior;GO:0016337//single organismal cell-cell adhesion;GO:0021675//nerve development;GO:0021782//glial cell development;GO:0035006//melanization defense response;GO:0035150//regulation of tube size;GO:0038127//ERBB signaling pathway;GO:006018…	--
MSTRG.56698	1727	1511	1522	1214	1201	1353	96.672	97.157	94.23	134.711	138.369	158.265	96.01966667	143.7816667	0.582477899	1.50E-18	3.38E-17	--	transposase [Bombyx mori]	Genetic Information Processing	Folding, sorting and degradation	ko04122//Sulfur relay system	K14169	-	-	-	--
MSTRG.52017	1990	1772	1926	1460	1438	1349	19.735	20.189	21.129	28.72	29.366	27.963	20.351	28.683	0.495096239	1.67E-18	3.76E-17	FAM8A1	protein FAM8A1 [Bombyx mori]	-	-	-	-	-	-	-	--
BMSK0005765	482	409	375	87	73	73	28.703	27.984	24.704	10.274	8.951	9.086	27.13033333	9.437	-1.523506565	1.81E-18	4.08E-17	--	CD151 antigen-like [Manduca sexta]	-	-	-	-	-	-	-	--
BMSK0005417	1269	1147	1142	304	338	366	67.099	69.68	66.797	31.877	36.799	40.449	67.85866667	36.375	-0.899585835	1.90E-18	4.28E-17	STX1B	Syntaxin-1A [Papilio machaon]	Human Diseases;Organismal Systems;Organismal Systems;Human Diseases;Genetic Information Processing	Neurodegenerative disease;Endocrine system;Nervous system;Substance dependence;Folding, sorting and degradation	ko05016//Huntington disease;ko04911//Insulin secretion;ko04721//Synaptic vesicle cycle;ko05031//Amphetamine addiction;ko04130//SNARE interactions in vesicular transport	K04560;K04560;K04560;K04560;K04560	GO:0016023//cytoplasmic, membrane-bounded vesicle;GO:0031224//intrinsic component of membrane;GO:0033267//axon part;GO:0043234//protein complex	GO:0005515//protein binding	GO:0001505//regulation of neurotransmitter levels;GO:0003012//muscle system process;GO:0006904//vesicle docking involved in exocytosis;GO:0006906//vesicle fusion;GO:0007268//synaptic transmission;GO:0015031//protein transport;GO:0035216//haltere disc development;GO:0044087//regulation of cellular component biogenesis;GO:0048646//anatomical structure formation involved in morphogenesis;GO:0060627/…	--
BMSK0015461	1063	876	920	775	801	801	33.497	31.716	32.07	48.431	51.972	52.757	32.42766667	51.05333333	0.654779941	1.95E-18	4.39E-17	MPHOSPH10	U3 small nucleolar ribonucleoprotein protein MPP10 isoform X1 [Bombyx mori]	Genetic Information Processing	Translation	ko03008//Ribosome biogenesis in eukaryotes	K14559	-	-	-	--
BMSK0007240	28	18	32	91	88	74	0.961	0.71	1.215	6.196	6.221	5.31	0.962	5.909	2.6188052	2.15E-18	4.83E-17	--	anaphase promoting complex subunit 11 isoform X1 [Bombyx mori]	-	-	-	-	-	-	-	--
BMSK0001110	807	762	686	173	168	202	22.694	24.625	21.329	9.662	9.699	11.878	22.88266667	10.413	-1.135869418	2.25E-18	5.04E-17	ENKD1	enkurin domain-containing protein 1-like [Manduca sexta]	-	-	-	-	GO:0005874//microtubule	-	-	--
BMSK0006593	3855	3387	3639	2511	2507	2453	34.635	34.962	36.167	44.738	46.377	46.064	35.25466667	45.72633333	0.375210998	2.55E-18	5.70E-17	PPP1R9B	neurabin-1 isoform X3 [Bombyx mori]	-	-	-	-	GO:0044448//cell cortex part	-	GO:0002118//aggressive behavior;GO:0007635//chemosensory behavior	--
BMSK0014200	5015	4351	4400	3078	3106	3063	132.762	132.337	128.853	161.591	169.304	169.482	131.3173333	166.7923333	0.344995618	2.62E-18	5.85E-17	Clns1a	methylosome subunit pICln [Bombyx mori]	Genetic Information Processing	Translation	ko03013//Nucleocytoplasmic transport	K05019	GO:0016020//membrane;GO:0031981//nuclear lumen;GO:0034708//methyltransferase complex;GO:0044444//cytoplasmic part	GO:0003723//RNA binding;GO:0046983//protein dimerization activity	GO:0015698//inorganic anion transport;GO:0016070//RNA metabolic process;GO:0019725//cellular homeostasis;GO:0022618//ribonucleoprotein complex assembly	--
BMSK0008553	1165	937	970	311	284	279	20.962	19.37	19.307	11.097	10.522	10.493	19.87966667	10.704	-0.893143546	2.68E-18	5.98E-17	--	zinc finger protein 665 isoform X1 [Bombyx mori]	-	-	-	-	-	GO:0005488//binding	-	zf-C2H2
BMSK0012567	1689	1341	1421	483	473	444	53.968	49.229	50.227	30.605	31.119	29.653	51.14133333	30.459	-0.747621197	2.81E-18	6.25E-17	Foxn1	Forkhead box protein N1 [Papilio xuthus]	-	-	-	-	-	-	-	Fork head
BMSK0011094	1582	1263	1231	361	392	420	32.783	30.064	28.212	14.822	16.718	18.199	30.353	16.57966667	-0.872424113	3.54E-18	7.87E-17	--	uncharacterized LOC101745204 [Bombyx mori]	-	-	-	-	-	-	-	--
BMSK0004235	1180	1081	1186	962	921	898	20.62	21.703	22.926	33.337	33.139	32.799	21.74966667	33.09166667	0.605474665	3.73E-18	8.28E-17	Efr	UDP-xylose and UDP-N-acetylglucosamine transporter [Bombyx mori]	-	-	-	-	GO:0031090//organelle membrane;GO:0031224//intrinsic component of membrane;GO:0043231//intracellular membrane-bounded organelle	GO:0004672//protein kinase activity;GO:0005488//binding;GO:0008514//organic anion transmembrane transporter activity;GO:0015165//pyrimidine nucleotide-sugar transmembrane transporter activity;GO:0036080//purine nucleotide-sugar transmembrane transporter activity	GO:0006493//protein O-linked glycosylation;GO:0010565//regulation of cellular ketone metabolic process;GO:0015783//GDP-fucose transport;GO:0015788//UDP-N-acetylglucosamine transport;GO:0030166//proteoglycan biosynthetic process	--
BMSK0010284	3254	2898	3038	1206	1107	1063	270.855	277.147	279.736	199.073	189.728	184.938	275.9126667	191.2463333	-0.528779602	3.77E-18	8.35E-17	MRPL12	mitochondrial ribosomal protein L12 [Bombyx mori]	Genetic Information Processing	Translation	ko03010//Ribosome	K02935	GO:0000314//organellar small ribosomal subunit;GO:0031090//organelle membrane;GO:0031967//organelle envelope;GO:0043231//intracellular membrane-bounded organelle	GO:0005198//structural molecule activity;GO:0005488//binding	GO:0006996//organelle organization;GO:0010467//gene expression;GO:0034645//cellular macromolecule biosynthetic process;GO:0040007//growth;GO:0044238//primary metabolic process;GO:0044699//single-organism process	--
MSTRG.33745	760	643	758	149	189	169	4.506	4.382	4.976	1.747	2.305	2.093	4.621333333	2.048333333	-1.173858644	3.98E-18	8.81E-17	--	endonuclease-reverse transcriptase [Bombyx mori]	-	-	-	-	-	-	-	--
BMSK0014056	9217	8099	8373	3621	3541	3504	401.011	404.846	402.986	312.422	317.217	318.644	402.9476667	316.0943333	-0.350237307	4.02E-18	8.89E-17	FERH	ferritin precursor [Bombyx mori]	Cellular Processes;Organismal Systems;Cellular Processes	Cell growth and death;Digestive system;Cell growth and death	ko04217//Necroptosis;ko04978//Mineral absorption;ko04216//Ferroptosis	K00522;K00522;K00522	GO:0043231//intracellular membrane-bounded organelle;GO:0043234//protein complex;GO:0044444//cytoplasmic part	GO:0003824//catalytic activity;GO:0005506//iron ion binding	GO:0010039//response to iron ion;GO:0044707//single-multicellular organism process;GO:0044710//single-organism metabolic process;GO:0046916//cellular transition metal ion homeostasis;GO:0097286//iron ion import	--
MSTRG.10826	865	793	812	758	684	661	19.268	20.295	20.009	33.485	31.373	30.776	19.85733333	31.878	0.682889224	4.31E-18	9.53E-17	EI24	etoposide-induced protein 2.4 homolog [Bombyx mori]	-	-	-	-	-	-	GO:0044763//single-organism cellular process;GO:0050794//regulation of cellular process;GO:0050896//response to stimulus	--
BMSK0013372	565	564	648	132	129	126	15.396	17.658	19.533	7.133	7.238	7.176	17.529	7.182333333	-1.28721918	4.88E-18	1.08E-16	--	uncharacterized protein LOC101739051 isoform X2 [Bombyx mori]	-	-	-	-	-	-	-	--
BMSK0000028	1672	1539	1565	529	529	497	70.928	75.008	73.44	44.502	46.206	44.067	73.12533333	44.925	-0.702852792	6.25E-18	1.38E-16	Uqcrc1	cytochrome b-c1 complex subunit 1, mitochondrial [Bombyx mori]	-	-	-	-	GO:0019866//organelle inner membrane;GO:0044455//mitochondrial membrane part	GO:0003824//catalytic activity;GO:0005515//protein binding	GO:0006810//transport;GO:0010243//response to organonitrogen compound;GO:0022904//respiratory electron transport chain;GO:0044238//primary metabolic process;GO:0071704//organic substance metabolic process	--
BMSK0002436	2265	1909	2014	1569	1432	1477	29.232	28.306	28.753	40.157	38.054	39.842	28.76366667	39.351	0.452152702	6.60E-18	1.45E-16	C19orf47	PREDICTED: 60S ribosomal protein L22-like [Plutella xylostella]	-	-	-	-	-	-	-	--
BMSK0000407	1797	1663	1698	601	544	564	110.558	117.55	115.563	73.327	68.913	72.526	114.557	71.58866667	-0.678262502	7.21E-18	1.58E-16	--	Intraflagellar transport protein 122-like protein [Camponotus floridanus]	-	-	-	-	-	-	-	--
BMSK0010088	2625	2104	2313	1693	1687	1766	23.638	21.768	23.04	30.233	31.279	33.238	22.81533333	31.58333333	0.469159711	7.34E-18	1.61E-16	--	E3 ubiquitin-protein ligase RBBP6-like isoform X4 [Bombyx mandarina]	-	-	-	-	-	-	-	--
BMSK0004539	1478	1231	1252	434	385	410	26.554	25.406	24.88	15.477	14.259	15.389	25.61333333	15.04166667	-0.767930587	7.93E-18	1.74E-16	PTGR1	prostaglandin reductase 1 [Bombyx mori]	-	-	-	-	-	GO:0016491//oxidoreductase activity	GO:0044763//single-organism cellular process;GO:0044765//single-organism transport	--
BMSK0010935	4719	4074	4266	1774	1652	1680	94.078	93.317	94.085	70.12	67.814	70.02	93.82666667	69.318	-0.436767983	7.95E-18	1.74E-16	--	uncharacterized protein LOC114239336 [Bombyx mandarina]	-	-	-	-	-	-	-	--
BMSK0000211	565	438	481	507	473	436	13.035	11.61	12.276	23.197	22.47	21.025	12.307	22.23066667	0.853072085	8.23E-18	1.80E-16	BEST4	bestrophin-4 isoform X2 [Bombyx mori]	-	-	-	-	-	-	-	--
MSTRG.5694	802	707	770	673	661	621	16.377	16.594	17.385	27.241	27.807	26.484	16.78533333	27.17733333	0.695202717	8.42E-18	1.83E-16	pol	endonuclease and reverse transcriptase-like protein [Bombyx mori]	-	-	-	-	-	-	-	--
MSTRG.39899	1483	1294	1052	1132	1144	1048	31.358	29.318	23.846	34.999	35.736	35.533	28.174	35.42266667	0.33030842	8.61E-18	1.87E-16	--	uncharacterized protein LOC101745222 isoform X1 [Bombyx mori]	-	-	-	-	-	-	-	--
MSTRG.48121	2830	2716	2671	2026	1898	1988	18.131	19.991	18.926	25.738	25.031	26.622	19.016	25.797	0.439989492	8.75E-18	1.90E-16	--	polyprotein, partial [Bombyx mori]	-	-	-	-	-	-	-	--
BMSK0012467	5767	4952	5561	3779	3629	3500	156.718	154.611	167.172	203.654	203.058	198.798	159.5003333	201.8366667	0.339628846	8.83E-18	1.92E-16	akirin	akirin protein [Bombyx mori]	-	-	-	-	GO:0005694//chromosome;GO:0043231//intracellular membrane-bounded organelle	GO:0000989//transcription factor activity, transcription factor binding;GO:0005488//binding	GO:0002164//larval development;GO:0031349//positive regulation of defense response;GO:0042742//defense response to bacterium;GO:0048513//animal organ development	--
BMSK0011786	1203	1085	1101	916	862	929	31.295	32.437	31.667	47.227	46.144	50.487	31.79966667	47.95266667	0.592599403	9.07E-18	1.96E-16	Pgi	glucose-6-phosphate isomerase [Bombyx mori]	Metabolism;Metabolism;Metabolism;Metabolism;Metabolism;Metabolism	Global and overview maps;Global and overview maps;Carbohydrate metabolism;Carbohydrate metabolism;Carbohydrate metabolism;Carbohydrate metabolism	ko01100//Metabolic pathways;ko01200//Carbon metabolism;ko00520//Amino sugar and nucleotide sugar metabolism;ko00010//Glycolysis / Gluconeogenesis;ko00500//Starch and sucrose metabolism;ko00030//Pentose phosphate pathway	K01810;K01810;K01810;K01810;K01810;K01810	GO:0031090//organelle membrane;GO:0031981//nuclear lumen;GO:0031988//membrane-bounded vesicle;GO:0042995//cell projection;GO:0043232//intracellular non-membrane-bounded organelle;GO:0044421//extracellular region part;GO:0044444//cytoplasmic part	GO:0005102//receptor binding;GO:0016740//transferase activity;GO:0016861//intramolecular oxidoreductase activity, interconverting aldoses and ketoses;GO:0030246//carbohydrate binding	GO:0001704//formation of primary germ layer;GO:0002262//myeloid cell homeostasis;GO:0006006//glucose metabolic process;GO:0006090//pyruvate metabolic process;GO:0006796//phosphate-containing compound metabolic process;GO:0009438//methylglyoxal metabolic process;GO:0033500//carbohydrate homeostasis;GO:0043009//chordate embryonic development;GO:0043066//negative regulation of apoptotic process;GO:0…	--
BMSK0013528	7358	6166	6465	2816	2699	2595	79.904	76.923	77.664	60.635	60.347	58.898	78.16366667	59.96	-0.382497763	9.17E-18	1.99E-16	--	zinc finger protein 394 isoform X1 [Bombyx mori]	-	-	-	-	-	-	-	zf-C2H2
BMSK0003881	2116	1837	1974	719	660	662	48.972	48.854	50.546	32.981	31.452	31.998	49.45733333	32.14366667	-0.621649945	9.27E-18	2.00E-16	CNOT2	regulator of gene activity isoform X2 [Bombyx mori]	Genetic Information Processing	Folding, sorting and degradation	ko03018//RNA degradation	K12605	GO:0043231//intracellular membrane-bounded organelle;GO:0043234//protein complex;GO:0044444//cytoplasmic part	GO:0000175//3'-5'-exoribonuclease activity;GO:0001076//transcription factor activity, RNA polymerase II transcription factor binding;GO:0001222//transcription corepressor binding;GO:0003677//DNA binding	GO:0000956//nuclear-transcribed mRNA catabolic process;GO:0006357//regulation of transcription from RNA polymerase II promoter;GO:0010603//regulation of cytoplasmic mRNA processing body assembly;GO:0010629//negative regulation of gene expression;GO:0019827//stem cell population maintenance;GO:0033144//negative regulation of intracellular steroid hormone receptor signaling pathway;GO:0090501//RNA …	--
BMSK0008425	1345	1262	1294	1052	999	994	19.621	21.152	20.882	30.434	30.007	30.308	20.55166667	30.24966667	0.557663849	9.31E-18	2.01E-16	CRELD2	cysteine-rich with EGF-like domain protein 2 isoform X1 [Bombyx mori]	-	-	-	-	-	-	-	--
BMSK0000888	2	2	3	50	45	73	0.106	0.121	0.175	5.243	4.899	8.068	0.134	6.07	5.501391611	9.54E-18	2.06E-16	HR3	hormone receptor 3, partial [Bombyx mori]	-	-	-	-	GO:0043231//intracellular membrane-bounded organelle	GO:0003677//DNA binding;GO:0004879//RNA polymerase II transcription factor activity, ligand-activated sequence-specific DNA binding;GO:0038023//signaling receptor activity;GO:0046914//transition metal ion binding	GO:0009755//hormone-mediated signaling pathway;GO:0010468//regulation of gene expression;GO:0034645//cellular macromolecule biosynthetic process	--
BMSK0007901	1338	1226	1310	1028	981	1050	18.688	19.674	20.241	28.475	28.213	30.654	19.53433333	29.114	0.575701046	1.00E-17	2.16E-16	Hip14	palmitoyltransferase Hip14 [Bombyx mandarina]	-	-	-	-	GO:0000139//Golgi membrane;GO:0016023//cytoplasmic, membrane-bounded vesicle	GO:0005515//protein binding;GO:0016409//palmitoyltransferase activity;GO:0046873//metal ion transmembrane transporter activity;GO:0060089//molecular transducer activity	GO:0006497//protein lipidation;GO:0006887//exocytosis;GO:0007267//cell-cell signaling;GO:0043122//regulation of I-kappaB kinase/NF-kappaB signaling;GO:0048232//male gamete generation;GO:0050708//regulation of protein secretion;GO:0070838//divalent metal ion transport	--
BMSK0002106	883	781	832	733	743	651	31.089	31.593	32.405	51.179	53.864	47.907	31.69566667	50.98333333	0.685740088	1.06E-17	2.29E-16	AAMP	angio-associated migratory cell protein [Bombyx mori]	-	-	-	-	GO:0044464//cell part	-	GO:0016477//cell migration	--
BMSK0000413	146	158	160	225	199	210	10.942	13.571	13.232	33.303	30.611	32.841	12.58166667	32.25166667	1.358050671	1.15E-17	2.46E-16	--	uncharacterized protein LOC101735755 isoform X1 [Bombyx mori]	-	-	-	-	-	-	-	--
BMSK0013853	2676	2348	2647	1824	1911	1928	37.821	38.128	41.385	51.124	55.613	56.955	39.11133333	54.564	0.480362691	1.17E-17	2.51E-16	Bx42	puff-specific protein Bx42 [Bombyx mori]	Human Diseases;Genetic Information Processing;Human Diseases;Environmental Information Processing	Cancer: overview;Transcription;Infectious disease: viral;Signal transduction	ko05203//Viral carcinogenesis;ko03040//Spliceosome;ko05169//Epstein-Barr virus infection;ko04330//Notch signaling pathway	K06063;K06063;K06063;K06063	GO:0000785//chromatin;GO:0005667//transcription factor complex;GO:0005681//spliceosomal complex;GO:0008023//transcription elongation factor complex	GO:0003712//transcription cofactor activity;GO:0003723//RNA binding;GO:0008134//transcription factor binding;GO:0051427//hormone receptor binding	GO:0000377//RNA splicing, via transesterification reactions with bulged adenosine as nucleophile;GO:0001837//epithelial to mesenchymal transition;GO:0006352//DNA-templated transcription, initiation;GO:0007444//imaginal disc development;GO:0007519//skeletal muscle tissue development;GO:0008630//intrinsic apoptotic signaling pathway in response to DNA damage;GO:0009792//embryo development ending in…	--
MSTRG.33561	8514	7440	7463	5056	5166	5360	57.961	58.193	56.203	68.258	72.414	76.268	57.45233333	72.31333333	0.331896193	1.21E-17	2.59E-16	NUAK1	treacle protein isoform X3 [Bombyx mori]	-	-	-	-	-	GO:0016301//kinase activity;GO:0032550//purine ribonucleoside binding	GO:0006464//cellular protein modification process	--
BMSK0010768	1228	993	1084	327	310	337	49.412	45.907	48.251	26.093	25.684	28.343	47.85666667	26.70666667	-0.841519993	1.39E-17	2.97E-16	MRRF	ribosome-recycling factor, mitochondrial [Bombyx mori]	-	-	-	-	-	-	-	--
BMSK0010708	735	577	673	185	128	139	13.428	12.112	13.602	6.703	4.815	5.308	13.04733333	5.608666667	-1.218025224	1.40E-17	3.00E-16	--	SERTA motif protein [Operophtera brumata]	-	-	-	-	-	-	-	--
BMSK0013110	3935	3367	3538	1397	1353	1384	62.876	61.817	62.553	44.284	44.525	46.229	62.41533333	45.01266667	-0.471569458	1.43E-17	3.04E-16	GJ23857	DDRGK domain-containing protein 1 isoform X1 [Bombyx mori]	-	-	-	-	GO:0031090//organelle membrane;GO:0043231//intracellular membrane-bounded organelle	GO:0019899//enzyme binding	GO:0001934//positive regulation of protein phosphorylation;GO:0030520//intracellular estrogen receptor signaling pathway;GO:0033554//cellular response to stress;GO:0051091//positive regulation of sequence-specific DNA binding transcription factor activity;GO:0061136//regulation of proteasomal protein catabolic process;GO:0071569//protein ufmylation	--
BMSK0010079	311	174	229	10	29	18	8.423	5.413	6.87	0.561	1.595	1.022	6.902	1.059333333	-2.70385785	1.44E-17	3.07E-16	--	elongator complex protein 6-like isoform X1 [Bombyx mandarina]	-	-	-	-	-	-	-	--
BMSK0004945	2200	1956	2008	770	695	658	34.453	35.194	34.787	23.913	22.411	21.538	34.81133333	22.62066667	-0.621915624	1.47E-17	3.11E-16	TIMELESS	protein timeless homolog isoform X2 [Bombyx mori]	-	-	-	-	GO:0000785//chromatin;GO:0005856//cytoskeleton;GO:0043231//intracellular membrane-bounded organelle	GO:0005515//protein binding	GO:0006355//regulation of transcription, DNA-templated;GO:0007275//multicellular organism development;GO:0008283//cell proliferation;GO:0009628//response to abiotic stimulus;GO:0022402//cell cycle process;GO:0033554//cellular response to stress;GO:0048511//rhythmic process;GO:0048729//tissue morphogenesis	--
BMSK0002052	3960	3621	3447	1423	1352	1361	77.528	81.449	74.651	55.241	54.501	55.691	77.876	55.14433333	-0.497966143	1.47E-17	3.11E-16	--	Transposon Tf2-9 polyprotein [Araneus ventricosus]	-	-	-	-	-	-	-	--
BMSK0013252	6247	5570	5619	2348	2367	2237	200.145	205.032	199.147	149.183	156.148	149.801	201.4413333	151.7106667	-0.409037213	1.49E-17	3.15E-16	ASNS	asparagine synthetase [Bombyx mori]	Metabolism;Metabolism;Metabolism	Global and overview maps;Global and overview maps;Amino acid metabolism	ko01100//Metabolic pathways;ko01230//Biosynthesis of amino acids;ko00250//Alanine, aspartate and glutamate metabolism	K01953;K01953;K01953	GO:0044444//cytoplasmic part	GO:0016884//carbon-nitrogen ligase activity, with glutamine as amido-N-donor;GO:0032550//purine ribonucleoside binding;GO:0046983//protein dimerization activity	GO:0001101//response to acid chemical;GO:0006529//asparagine biosynthetic process;GO:0006984//ER-nucleus signaling pathway;GO:0007346//regulation of mitotic cell cycle;GO:0009267//cellular response to starvation;GO:0009314//response to radiation;GO:0019538//protein metabolic process;GO:0032075//positive regulation of nuclease activity;GO:0034698//response to gonadotropin;GO:0042981//regulation of…	--
BMSK0003378	16909	14297	14955	6275	6630	5998	399.892	388.474	391.249	294.297	322.851	296.487	393.205	304.545	-0.368626249	1.54E-17	3.25E-16	Gdh	glutamate dehydrogenase [Bombyx mori]	Metabolism;Metabolism;Cellular Processes;Metabolism;Metabolism;Organismal Systems;Metabolism;Metabolism	Global and overview maps;Global and overview maps;Cell growth and death;Amino acid metabolism;Amino acid metabolism;Excretory system;Energy metabolism;Metabolism of other amino acids	ko01100//Metabolic pathways;ko01200//Carbon metabolism;ko04217//Necroptosis;ko00250//Alanine, aspartate and glutamate metabolism;ko00220//Arginine biosynthesis;ko04964//Proximal tubule bicarbonate reclamation;ko00910//Nitrogen metabolism;ko00471//D-Glutamine and D-glutamate metabolism	K00261;K00261;K00261;K00261;K00261;K00261;K00261;K00261	GO:0019866//organelle inner membrane;GO:0044429//mitochondrial part	GO:0005515//protein binding;GO:0016597//amino acid binding;GO:0016639//oxidoreductase activity, acting on the CH-NH2 group of donors, NAD or NADP as acceptor;GO:0032550//purine ribonucleoside binding	GO:0006103//2-oxoglutarate metabolic process;GO:0006536//glutamate metabolic process;GO:0007613//memory;GO:0010038//response to metal ion;GO:0045333//cellular respiration;GO:0046692//sperm competition;GO:0048856//anatomical structure development;GO:0050796//regulation of insulin secretion	--
BMSK0005228	72	50	95	155	189	122	3.301	2.63	4.802	14.002	17.743	11.66	3.577666667	14.46833333	2.015807859	1.54E-17	3.26E-16	CP12	cuticular protein RR-1 motif 4 precursor [Bombyx mori]	-	-	-	-	-	GO:0005214//structural constituent of chitin-based cuticle	GO:0042335//cuticle development	--
BMSK0000746	1533	1333	1385	1091	1106	1043	16.376	16.365	16.369	23.11	24.336	23.302	16.37	23.58266667	0.526672542	1.61E-17	3.40E-16	Btbd10	BTB/POZ domain-containing protein 10 [Bombyx mori]	-	-	-	-	-	-	-	--
BMSK0012071	1887	1603	1656	598	584	539	21.73	21.208	21.095	13.656	13.847	12.973	21.34433333	13.492	-0.661748879	1.74E-17	3.67E-16	Usp3	ubiquitin carboxyl-terminal hydrolase 3 [Bombyx mori]	-	-	-	-	-	-	-	--
BMSK0005767	723	607	616	163	161	158	26.763	25.824	25.23	11.956	12.275	12.215	25.939	12.14866667	-1.094324877	1.75E-17	3.69E-16	Ace	juvenile hormone esterase [Bombyx mori]	Metabolism;Organismal Systems;Organismal Systems;Metabolism;Metabolism	Global and overview maps;Digestive system;Digestive system;Lipid metabolism;Lipid metabolism	ko01100//Metabolic pathways;ko04972//Pancreatic secretion;ko04975//Fat digestion and absorption;ko00561//Glycerolipid metabolism;ko00100//Steroid biosynthesis	K12298;K12298;K12298;K12298;K12298	-	-	-	--
MSTRG.24146	1391	1327	1287	1055	1024	1049	25.749	28.22	26.365	38.721	39.052	40.607	26.778	39.46	0.559342744	1.79E-17	3.76E-16	Tf2-12	Transposon Tf2-6 polyprotein like [Argiope bruennichi]	-	-	-	-	-	-	-	--
BMSK0003453	111	76	84	161	137	152	3.485	2.741	2.917	10.024	8.856	9.974	3.047666667	9.618	1.658031807	1.82E-17	3.83E-16	ME1	NADP-dependent malic enzyme [Bombyx mori]	Metabolism;Metabolism;Organismal Systems;Metabolism	Global and overview maps;Global and overview maps;Endocrine system;Carbohydrate metabolism	ko01100//Metabolic pathways;ko01200//Carbon metabolism;ko03320//PPAR signaling pathway;ko00620//Pyruvate metabolism	K00029;K00029;K00029;K00029	-	GO:0000166//nucleotide binding;GO:0004470//malic enzyme activity;GO:0043169//cation binding	GO:0032787//monocarboxylic acid metabolic process;GO:0043648//dicarboxylic acid metabolic process	--
BMSK0006642	1931	1783	2006	667	601	612	48.856	51.83	56.144	33.466	31.309	32.364	52.27666667	32.37966667	-0.691079019	1.84E-17	3.85E-16	--	GATA zinc finger domain-containing protein 14 isoform X2 [Bombyx mori]	-	-	-	-	-	-	-	--
BMSK0013289	462	463	426	473	409	452	9.374	10.796	9.559	19.026	17.082	19.163	9.909666667	18.42366667	0.894651779	1.87E-17	3.91E-16	ARMH3	UPF0668 protein C10orf76 homolog [Bombyx mori]	-	-	-	-	-	-	-	--
BMSK0000521	7	9	8	52	48	63	0.331	0.489	0.418	4.876	4.673	6.226	0.412666667	5.258333333	3.671556786	1.97E-17	4.13E-16	--	YLP motif-containing protein 1, partial [Danaus plexippus plexippus]	-	-	-	-	-	-	-	--
BMSK0013626	2294	1839	1880	673	635	699	33.506	30.861	30.376	19.494	19.097	21.339	31.581	19.97666667	-0.660740981	2.03E-17	4.24E-16	KIF23	kinesin-like protein KIF23 [Bombyx mori]	-	-	-	-	-	-	-	--
BMSK0012956	698	577	606	600	558	517	12.663	12.027	12.162	21.586	20.844	19.604	12.284	20.678	0.751316236	2.08E-17	4.33E-16	SEC24A	protein transport protein Sec24A [Bombyx mori]	Genetic Information Processing;Human Diseases	Folding, sorting and degradation;Infectious disease: bacterial	ko04141//Protein processing in endoplasmic reticulum;ko05130//Pathogenic Escherichia coli infection	K14007;K14007	GO:0030658//transport vesicle membrane;GO:0030662//coated vesicle membrane;GO:0044425//membrane part	GO:0005488//binding	GO:0006461//protein complex assembly;GO:0006464//cellular protein modification process;GO:0010869//regulation of receptor biosynthetic process;GO:0016192//vesicle-mediated transport;GO:0016482//cytoplasmic transport;GO:0032846//positive regulation of homeostatic process;GO:0044710//single-organism metabolic process;GO:0048002//antigen processing and presentation of peptide antigen;GO:0050708//reg…	--
BMSK0005323	18692	15496	17572	7628	7009	6899	136.863	130.352	142.33	110.752	105.669	105.583	136.515	107.3346667	-0.346943371	2.52E-17	5.24E-16	HECW2	E3 ubiquitin-protein ligase HECW2 isoform X3 [Bombyx mandarina]	-	-	-	-	-	-	-	--
BMSK0012929	339	306	285	339	310	342	5.032	5.218	4.68	9.979	9.474	10.61	4.976666667	10.021	1.009774818	2.66E-17	5.52E-16	cwo	transcription factor cwo isoform X5 [Bombyx mori]	-	-	-	-	GO:0043231//intracellular membrane-bounded organelle	GO:0001071//nucleic acid binding transcription factor activity;GO:0005488//binding	GO:0006357//regulation of transcription from RNA polymerase II promoter;GO:0007623//circadian rhythm;GO:0048812//neuron projection morphogenesis	bHLH
BMSK0006074	3305	3020	3067	1173	1195	1052	164.507	172.708	168.876	115.786	122.474	109.447	168.697	115.9023333	-0.541524707	2.94E-17	6.10E-16	MRPS35	28S ribosomal protein S35, mitochondrial [Bombyx mori]	-	-	-	-	-	-	-	--
BMSK0009227	117	119	95	174	160	172	1.36	1.591	1.219	4.003	3.816	4.165	1.39	3.994666667	1.52299024	3.09E-17	6.41E-16	specc1l	cytospin-A-like isoform X2 [Helicoverpa armigera]	-	-	-	-	-	-	GO:0007444//imaginal disc development;GO:0007525//somatic muscle development;GO:0009886//post-embryonic morphogenesis;GO:0009887//organ morphogenesis	--
BMSK0004430	3454	3034	3107	2196	2181	2215	193.475	195.258	192.524	243.939	251.549	259.328	193.7523333	251.6053333	0.376948819	3.17E-17	6.56E-16	Chchd2	coiled-coil-helix-coiled-coil-helix domain-containing protein 2, mitochondrial-like [Bombyx mori]	-	-	-	-	GO:0031970//organelle envelope lumen;GO:0031981//nuclear lumen	-	GO:0006091//generation of precursor metabolites and energy;GO:0006996//organelle organization;GO:0009152//purine ribonucleotide biosynthetic process;GO:0051348//negative regulation of transferase activity	--
BMSK0001141	1737	1625	1691	528	578	530	27.137	29.163	29.227	16.372	18.578	17.302	28.509	17.41733333	-0.710893677	3.28E-17	6.78E-16	RIOK3	serine/threonine-protein kinase RIO3 [Bombyx mori]	-	-	-	-	-	GO:0005488//binding;GO:0016772//transferase activity, transferring phosphorus-containing groups	GO:0008152//metabolic process;GO:0044763//single-organism cellular process	--
BMSK0006251	3763	3380	3514	1386	1362	1312	110.44	113.973	114.087	80.668	82.306	80.482	112.8333333	81.152	-0.475494777	3.49E-17	7.21E-16	DDX17	ATP-dependent RNA helicase dbp2 isoform X2 [Bombyx mori]	Human Diseases;Genetic Information Processing;Human Diseases	Cancer: overview;Transcription;Cancer: overview	ko05205//Proteoglycans in cancer;ko03040//Spliceosome;ko05202//Transcriptional misregulation in cancer	K12823;K12823;K12823	GO:0043234//protein complex	GO:0017111//nucleoside-triphosphatase activity;GO:0032550//purine ribonucleoside binding	-	--
BMSK0011694	3846	3161	3367	2425	2353	2273	50.414	47.605	48.823	63.037	63.507	62.262	48.94733333	62.93533333	0.362639943	4.21E-17	8.67E-16	Ptpdc1	protein tyrosine phosphatase domain-containing protein 1 [Bombyx mori]	-	-	-	-	-	-	-	--
BMSK0008820	2022	1746	1838	1402	1306	1373	19.572	19.417	19.681	26.912	26.029	27.778	19.55666667	26.90633333	0.460285309	4.36E-17	8.98E-16	RasGAP1	GTPase-activating protein isoform X1 [Bombyx mori]	Environmental Information Processing;Environmental Information Processing	Signal transduction;Signal transduction	ko04014//Ras signaling pathway;ko04013//MAPK signaling pathway - fly	K12380;K12380	GO:0016020//membrane;GO:0044464//cell part	-	GO:0019222//regulation of metabolic process;GO:0030218//erythrocyte differentiation;GO:0035114//imaginal disc-derived appendage morphogenesis;GO:0035239//tube morphogenesis;GO:0045132//meiotic chromosome segregation;GO:0045676//regulation of R7 cell differentiation;GO:0046578//regulation of Ras protein signal transduction	--
BMSK0005877	1185	958	953	826	904	832	5.743	5.333	5.11	7.935	9.022	8.423	5.395333333	8.46	0.648945569	4.95E-17	1.02E-15	VPS13D	vacuolar protein sorting-associated protein 13D [Bombyx mori]	-	-	-	-	-	-	-	--
BMSK0007388	14	10	9	56	56	58	0.711	0.583	0.505	5.636	5.852	6.153	0.599666667	5.880333333	3.293665252	5.14E-17	1.05E-15	Gnmt	glycine N-methyltransferase [Bombyx mori]	Metabolism;Metabolism	Global and overview maps;Amino acid metabolism	ko01100//Metabolic pathways;ko00260//Glycine, serine and threonine metabolism	K00552;K00552	GO:0043231//intracellular membrane-bounded organelle;GO:0044444//cytoplasmic part	GO:0008170//N-methyltransferase activity;GO:0016597//amino acid binding	GO:0000096//sulfur amino acid metabolic process;GO:0006073//cellular glucan metabolic process;GO:0006760//folic acid-containing compound metabolic process;GO:0009069//serine family amino acid metabolic process;GO:0010565//regulation of cellular ketone metabolic process;GO:0051260//protein homooligomerization	--
BMSK0002861	2181	1741	1796	649	614	657	22.705	20.823	20.683	13.398	13.161	14.295	21.40366667	13.618	-0.652343128	5.28E-17	1.08E-15	Ube3c	ubiquitin-protein ligase E3C [Bombyx mori]	-	-	-	-	-	-	-	--
BMSK0013367	1309	1273	1187	999	989	1005	53.556	59.824	53.708	81.033	83.294	85.92	55.696	83.41566667	0.582744649	5.28E-17	1.08E-15	--	arginine/serine-rich protein PNISR isoform X1 [Bombyx mori]	-	-	-	-	-	-	-	--
BMSK0004455	5681	4478	4623	3529	3200	3379	76.699	69.461	69.045	94.486	88.957	95.352	71.735	92.93166667	0.37349309	5.44E-17	1.11E-15	alpha-Adaptin	AP-2 complex subunit alpha [Bombyx mori]	Human Diseases;Cellular Processes;Organismal Systems;Organismal Systems	Neurodegenerative disease;Transport and catabolism;Nervous system;Excretory system	ko05016//Huntington disease;ko04144//Endocytosis;ko04721//Synaptic vesicle cycle;ko04961//Endocrine and other factor-regulated calcium reabsorption	K11824;K11824;K11824;K11824	GO:0012505//endomembrane system;GO:0016023//cytoplasmic, membrane-bounded vesicle;GO:0030131//clathrin adaptor complex	GO:0019900//kinase binding;GO:0022892//substrate-specific transporter activity;GO:0032550//purine ribonucleoside binding	GO:0001505//regulation of neurotransmitter levels;GO:0006631//fatty acid metabolic process;GO:0006901//vesicle coating;GO:0010558//negative regulation of macromolecule biosynthetic process;GO:0015031//protein transport;GO:0030100//regulation of endocytosis;GO:0051301//cell division;GO:1901532//regulation of hematopoietic progenitor cell differentiation	--
BMSK0005380	4622	3793	3976	1585	1615	1550	45.494	42.894	43.292	30.939	32.731	31.888	43.89333333	31.85266667	-0.462587677	5.45E-17	1.11E-15	l(1)G0196	inositol hexakisphosphate and diphosphoinositol-pentakisphosphate kinase 2 isoform X14 [Bombyx mandarina]	Environmental Information Processing	Signal transduction	ko04070//Phosphatidylinositol signaling system	K13024	-	-	GO:0006796//phosphate-containing compound metabolic process	--
BMSK0012073	17943	15991	16698	7359	7166	7249	353.107	361.561	363.512	287.197	290.36	298.184	359.3933333	291.9136667	-0.300021892	5.50E-17	1.12E-15	FKBP46	45 kDa immunophilin FKBP45 [Bombyx mori]	-	-	-	-	-	-	-	--
BMSK0014981	8887	8442	8517	3463	3484	3431	241.946	264.059	256.503	186.966	195.302	195.235	254.1693333	192.501	-0.400924033	5.66E-17	1.15E-15	Prmt8	protein arginine N-methyltransferase 1 [Bombyx mori]	Environmental Information Processing;Organismal Systems	Signal transduction;Endocrine system	ko04068//FoxO signaling pathway;ko04922//Glucagon signaling pathway	K11434;K11434	-	-	-	--
BMSK0010123	6603	5799	6089	2609	2472	2467	101.538	102.45	103.575	79.568	78.274	79.282	102.521	79.04133333	-0.375240267	5.87E-17	1.19E-15	Pgap1	GPI inositol-deacylase [Bombyx mori]	Metabolism;Metabolism	Global and overview maps;Glycan biosynthesis and metabolism	ko01100//Metabolic pathways;ko00563//Glycosylphosphatidylinositol (GPI)-anchor biosynthesis	K05294;K05294	GO:0016020//membrane;GO:0043231//intracellular membrane-bounded organelle	GO:0016788//hydrolase activity, acting on ester bonds	GO:0003002//regionalization;GO:0006497//protein lipidation;GO:0009790//embryo development;GO:0009798//axis specification;GO:0050954//sensory perception of mechanical stimulus;GO:0071702//organic substance transport	--
MSTRG.32575	1874	1621	1793	612	602	569	20.333	20.212	21.523	13.17	13.445	12.913	20.68933333	13.176	-0.650974698	6.04E-17	1.23E-15	--	forkhead box protein biniou [Hyposmocoma kahamanoa]	-	-	-	-	-	-	-	--
BMSK0005899	921	856	882	776	717	700	7.592	8.104	8.036	12.673	12.161	12.052	7.910666667	12.29533333	0.636239661	6.49E-17	1.32E-15	--	BTB/POZ domain-containing protein 7, partial [Bombyx mandarina]	-	-	-	-	-	-	-	--
BMSK0005834	118	88	85	144	176	151	1.8	1.542	1.434	4.355	5.527	4.813	1.592	4.898333333	1.621450617	6.70E-17	1.36E-15	--	disintegrin and metalloproteinase domain-containing protein 11 [Bombyx mandarina]	-	-	-	-	-	-	-	--
BMSK0013179	2133	1781	1845	708	608	651	19.318	18.533	18.485	12.716	11.338	12.324	18.77866667	12.126	-0.630990904	6.90E-17	1.40E-15	CDC20	Apaf-1 protein [Bombyx mori]	Human Diseases;Human Diseases;Human Diseases;Human Diseases;Human Diseases;Human Diseases;Human Diseases;Human Diseases;Human Diseases;Human Diseases;Cellular Processes;Human Diseases;Cellular Processes;Human Diseases;Human Diseases;Cellular Processes;Human Diseases;Human Diseases;Cellular Processes	Neurodegenerative disease;Cancer: overview;Neurodegenerative disease;Infectious disease: viral;Neurodegenerative disease;Infectious disease: viral;Infectious disease: viral;Infectious disease: viral;Infectious disease: viral;Infectious disease: bacterial;Cell growth and death;Infectious disease: viral;Cell growth and death;Cancer: specific types;Drug resistance: antineoplastic;Cell growth and dea…	ko05010//Alzheimer disease;ko05200//Pathways in cancer;ko05016//Huntington disease;ko05168//Herpes simplex virus 1 infection;ko05012//Parkinson disease;ko05164//Influenza A;ko05169//Epstein-Barr virus infection;ko05161//Hepatitis B;ko05160//Hepatitis C;ko05152//Tuberculosis;ko04210//Apoptosis;ko05162//Measles;ko04214//Apoptosis - fly;ko05222//Small cell lung cancer;ko01524//Platinum drug resistan…	K02084;K02084;K02084;K02084;K02084;K02084;K02084;K02084;K02084;K02084;K02084;K02084;K02084;K02084;K02084;K02084;K02084;K02084;K02084	GO:0000152//nuclear ubiquitin ligase complex;GO:0005815//microtubule organizing center;GO:0005819//spindle;GO:0031981//nuclear lumen;GO:0044444//cytoplasmic part	GO:0019899//enzyme binding;GO:0032550//purine ribonucleoside binding;GO:0061630//ubiquitin protein ligase activity	GO:0000087//mitotic M phase;GO:0006897//endocytosis;GO:0007088//regulation of mitotic nuclear division;GO:0007127//meiosis I;GO:0007135//meiosis II;GO:0010939//regulation of necrotic cell death;GO:0010975//regulation of neuron projection development;GO:0019827//stem cell population maintenance;GO:0035556//intracellular signal transduction;GO:0042127//regulation of cell proliferation;GO:0043161//p…	--
BMSK0013195	2776	2255	2370	1852	1665	1736	25.238	23.555	23.836	33.391	31.169	32.989	24.20966667	32.51633333	0.425581367	6.93E-17	1.40E-15	Rps6ka3	ribosomal protein S6 kinase, 90 kDa [Bombyx mori]	Organismal Systems;Environmental Information Processing;Environmental Information Processing;Cellular Processes;Organismal Systems;Human Diseases;Human Diseases;Organismal Systems;Organismal Systems	Environmental adaptation;Signal transduction;Signal transduction;Cell growth and death;Endocrine system;Endocrine and metabolic disease;Infectious disease: bacterial;Nervous system;Nervous system	ko04714//Thermogenesis;ko04010//MAPK signaling pathway;ko04150//mTOR signaling pathway;ko04114//Oocyte meiosis;ko04914//Progesterone-mediated oocyte maturation;ko04931//Insulin resistance;ko05135//Yersinia infection;ko04722//Neurotrophin signaling pathway;ko04720//Long-term potentiation	K04373;K04373;K04373;K04373;K04373;K04373;K04373;K04373;K04373	-	-	-	--
MSTRG.44873	215	186	158	238	227	233	3.78	3.76	2.964	8.337	8.315	8.57	3.501333333	8.407333333	1.263743859	7.30E-17	1.47E-15	TY3B-I	Retrovirus-related Pol polyprotein from transposon 412 [Araneus ventricosus]	-	-	-	-	-	-	-	--
BMSK0000298	3616	3043	3364	1221	1251	1254	41.425	40.049	42.628	27.738	29.516	30.014	41.36733333	29.08933333	-0.508001727	7.42E-17	1.49E-15	DDB_G0277179	RUS1 family protein C16orf58 homolog isoform X2 [Bombyx mori]	-	-	-	-	-	-	-	--
BMSK0016067	2084	1415	1835	573	528	482	25.081	19.567	24.427	13.676	13.081	12.137	23.025	12.96466667	-0.828616043	7.79E-17	1.57E-15	--	TRAS3 [Bombyx mori]	-	-	-	-	-	-	-	--
BMSK0007730	629	546	484	98	137	110	30.074	29.994	25.6	9.292	13.487	10.993	28.556	11.25733333	-1.342928789	7.80E-17	1.57E-15	LMO3	LIM domain only protein 3 isoform X1 [Bombyx mandarina]	-	-	-	-	GO:0043231//intracellular membrane-bounded organelle	GO:0003824//catalytic activity;GO:0046914//transition metal ion binding	GO:0002118//aggressive behavior;GO:0006355//regulation of transcription, DNA-templated;GO:0006897//endocytosis;GO:0007423//sensory organ development;GO:0007444//imaginal disc development;GO:0007626//locomotory behavior;GO:0009967//positive regulation of signal transduction;GO:0014070//response to organic cyclic compound;GO:0030522//intracellular receptor signaling pathway;GO:0035114//imaginal dis…	--
BMSK0003114	777	647	638	181	170	177	21.125	20.21	19.188	9.759	9.517	10.058	20.17433333	9.778	-1.04490969	8.10E-17	1.63E-15	--	uncharacterized protein LOC101742785 [Bombyx mori]	-	-	-	-	-	-	-	--
BMSK0009673	2163	1867	1851	572	658	671	27.789	27.558	26.306	14.573	17.406	18.018	27.21766667	16.66566667	-0.707664362	8.31E-17	1.67E-15	ct	homeobox protein cut isoform X2 [Bombyx mori]	-	-	-	-	-	GO:0044212//transcription regulatory region DNA binding	GO:0000904//cell morphogenesis involved in differentiation;GO:0002066//columnar/cuboidal epithelial cell development;GO:0003002//regionalization;GO:0006357//regulation of transcription from RNA polymerase II promoter;GO:0007049//cell cycle;GO:0007281//germ cell development;GO:0008406//gonad development;GO:0008593//regulation of Notch signaling pathway;GO:0009886//post-embryonic morphogenesis;GO:0…	CUT
MSTRG.54466	936	856	837	737	693	743	11.703	12.299	11.575	18.272	17.838	19.417	11.859	18.509	0.642244591	8.53E-17	1.71E-15	--	Pol protein [Bombyx mori]	-	-	-	-	-	-	-	--
[truncated: 18,257 more rows]
