# Supplementary material for: Transcriptome Dynamics of BmN Cells During the Early Phase of Bombyx mori Nucleopolyhedrovirus Infection
Source: Insects. 2026 Jan 9;17(1):80. doi: 10.3390/insects17010080 (PMC12842127; doi:10.3390/insects17010080)
Supplement: Supplementary file 1 [file insects-17-00080-s001.zip › Table S2 BmN-24h-ck-vs-BmN-24h.all.annot.xls]

id	BmN-24h-1-ck_count	BmN-24h-2-ck_count	BmN-24h-3-ck_count	BmN-24h-1_count	BmN-24h-2_count	BmN-24h-3_count	BmN-24h-1-ck_fpkm	BmN-24h-2-ck_fpkm	BmN-24h-3-ck_fpkm	BmN-24h-1_fpkm	BmN-24h-2_fpkm	BmN-24h-3_fpkm	BmN-24h-ck_mean	BmN-24h_mean	log2(fc)	PValue	FDR	Symbol	Description	KEGG_A_class	KEGG_B_class	Pathway	K_ID	GO Component	GO Function	GO Process	TF_family
BMSK0000396	151	102	120	212	387	372	2.649	2.802	2.396	31.745	32.133	33.942	2.61566666666667	32.6066666666667	3.63991635936212	0	0	AcCoAS	acetyl-coenzyme A synthetase isoform X1 [Bombyx mori]	Metabolism;Metabolism;Metabolism;Metabolism;Metabolism;Metabolism	Global and overview maps;Global and overview maps;Carbohydrate metabolism;Carbohydrate metabolism;Carbohydrate metabolism;Carbohydrate metabolism	ko01100//Metabolic pathways;ko01200//Carbon metabolism;ko00010//Glycolysis / Gluconeogenesis;ko00620//Pyruvate metabolism;ko00630//Glyoxylate and dicarboxylate metabolism;ko00640//Propanoate metabolism	K01895;K01895;K01895;K01895;K01895;K01895	GO:0031981//nuclear lumen;GO:0044444//cytoplasmic part	GO:0016405//CoA-ligase activity;GO:0032550//purine ribonucleoside binding	GO:0006067//ethanol metabolic process;GO:0006083//acetate metabolic process;GO:0006084//acetyl-CoA metabolic process;GO:0019541//propionate metabolic process	--
BMSK0000414	2736	1752	2330	1332	2136	2258	22.454	22.515	21.757	93.264	82.961	96.360	22.242	90.8616666666667	2.03038524786056	0	0	Lonrf1	PREDICTED: LON peptidase N-terminal domain and RING finger protein 3 [Amyelois transitella]	-	-	-	-	-	GO:0005488//binding	-	--
BMSK0001224	25984	16685	23120	3802	6497	6019	477.524	480.130	483.532	596.294	565.015	575.209	480.395333333333	578.839333333333	0.268940822868618	0	0	Rack1	receptor for activated protein kinase C RACK 1 isoform 1 [Bombyx mori]	Human Diseases	Infectious disease: viral	ko05162//Measles	K14753	GO:0005681//spliceosomal complex;GO:0005773//vacuole;GO:0031988//membrane-bounded vesicle;GO:0043005//neuron projection;GO:0043234//protein complex;GO:0044297//cell body;GO:0044391//ribosomal subunit;GO:0044459//plasma membrane part	GO:0003723//RNA binding;GO:0004860//protein kinase inhibitor activity;GO:0005102//receptor binding;GO:0016248//channel inhibitor activity;GO:0016505//peptidase activator activity involved in apoptotic process;GO:0016772//transferase activity, transferring phosphorus-containing groups;GO:0019901//protein kinase binding;GO:0019902//phosphatase binding;GO:0019904//protein domain specific binding;GO:…	GO:0000377//RNA splicing, via transesterification reactions with bulged adenosine as nucleophile;GO:0001558//regulation of cell growth;GO:0001678//cellular glucose homeostasis;GO:0002192//IRES-dependent translational initiation;GO:0005979//regulation of glycogen biosynthetic process;GO:0006417//regulation of translation;GO:0006469//negative regulation of protein kinase activity;GO:0007049//cell c…	--
BMSK0001614	23497	14784	19925	555	913	933	602.096	593.183	581.032	121.368	110.709	124.322	592.103666666667	118.799666666667	-2.31731899966779	0	0	NOP58	nucleolar protein 58 isoform X1 [Bombyx mori]	Genetic Information Processing	Translation	ko03008//Ribosome biogenesis in eukaryotes	K14565	-	-	-	--
BMSK0001711	12163	7589	10628	2248	3902	3441	245.361	239.723	243.987	386.984	372.477	360.959	243.023666666667	373.473333333333	0.61990841929258	0	0	--	Retrovirus-related Pol polyprotein from transposon 297 [Eumeta japonica]	-	-	-	-	-	-	-	--
BMSK0002046	13684	8965	12187	239	432	430	165.244	169.514	167.478	24.630	24.686	27.002	167.412	25.4393333333333	-2.7182701744153	0	0	chs-2	chitin synthase A [Bombyx mori]	Metabolism;Metabolism	Global and overview maps;Carbohydrate metabolism	ko01100//Metabolic pathways;ko00520//Amino sugar and nucleotide sugar metabolism	K00698;K00698	GO:0031224//intrinsic component of membrane	GO:0008375//acetylglucosaminyltransferase activity	GO:0006031//chitin biosynthetic process;GO:0006950//response to stress;GO:0009887//organ morphogenesis;GO:0035296//regulation of tube diameter;GO:0040003//chitin-based cuticle development;GO:0060446//branching involved in open tracheal system development;GO:0072175//epithelial tube formation	--
BMSK0002110	860	567	882	598	1092	1066	13.105	13.533	15.301	77.760	78.819	84.479	13.9796666666667	80.3526666666667	2.52301594218413	0	0	--	sorting nexin-20 [Bombyx mori]	-	-	-	-	-	-	-	--
BMSK0002290	39805	24936	34832	6285	10770	10200	1003.395	984.247	999.236	1352.045	1284.717	1337.057	995.626	1324.60633333333	0.411887850526073	0	0	Tctp	translationally-controlled tumor protein homolog [Bombyx mori]	-	-	-	-	GO:0005770//late endosome;GO:0031981//nuclear lumen;GO:0031988//membrane-bounded vesicle;GO:0043234//protein complex;GO:0044421//extracellular region part	GO:0003723//RNA binding;GO:0005515//protein binding;GO:0046872//metal ion binding	GO:0006875//cellular metal ion homeostasis;GO:0007398//ectoderm development;GO:0044707//single-multicellular organism process;GO:0051707//response to other organism;GO:0070838//divalent metal ion transport;GO:1902229//regulation of intrinsic apoptotic signaling pathway in response to DNA damage	--
BMSK0003118	20502	12955	17316	288	561	465	720.298	712.683	692.328	86.351	93.269	84.953	708.436333333333	88.191	-3.00593486539293	0	0	ost-1	SPARC precursor [Bombyx mori]	-	-	-	-	GO:0031012//extracellular matrix;GO:0044421//extracellular region part;GO:0044464//cell part	GO:0046872//metal ion binding	GO:0022610//biological adhesion;GO:0030198//extracellular matrix organization;GO:0042472//inner ear morphogenesis;GO:0048646//anatomical structure formation involved in morphogenesis;GO:0050794//regulation of cellular process;GO:0072002//Malpighian tubule development	--
BMSK0004071	6104	3946	5309	1941	3284	3134	55.473	56.153	54.907	150.541	141.232	148.109	55.511	146.627333333333	1.40130847875954	0	0	ccnj	cyclin-J [Bombyx mori]	-	-	-	-	-	-	GO:0000278//mitotic cell cycle;GO:0032502//developmental process;GO:0050789//regulation of biological process	--
BMSK0005571	21211	13531	18480	4267	7073	6768	1027.420	1026.266	1018.678	1763.877	1621.243	1704.742	1024.12133333333	1696.62066666667	0.728277391178882	0	0	RpS15Aa	ribosomal protein S15A [Bombyx mori]	Genetic Information Processing	Translation	ko03010//Ribosome	K02957	-	-	-	--
BMSK0007017	26885	16855	23850	4890	8595	8270	2336.954	2294.098	2359.264	3627.502	3535.441	3738.153	2330.10533333333	3633.69866666667	0.641043611570224	0	0	RpL9	ribosomal protein L9 [Bombyx mori]	Genetic Information Processing	Translation	ko03010//Ribosome	K02940	GO:0005924//cell-substrate adherens junction;GO:0015934//large ribosomal subunit;GO:0043231//intracellular membrane-bounded organelle	GO:0003723//RNA binding;GO:0005198//structural molecule activity	GO:0000956//nuclear-transcribed mRNA catabolic process;GO:0006412//translation;GO:0006613//cotranslational protein targeting to membrane;GO:0016032//viral process;GO:0032774//RNA biosynthetic process;GO:0043624//cellular protein complex disassembly;GO:0051231//spindle elongation	--
BMSK0007079	25347	16175	22708	600	1028	1008	442.561	442.215	451.204	89.404	84.937	91.520	445.326666666667	88.6203333333333	-2.32915434613744	0	0	Siwi	piwi-like protein Siwi [Bombyx mori]	Organismal Systems	Development and regeneration	ko04320//Dorso-ventral axis formation	K02156	GO:0000792//heterochromatin;GO:0005681//spliceosomal complex;GO:0031981//nuclear lumen;GO:0036464//cytoplasmic ribonucleoprotein granule;GO:0043234//protein complex;GO:0098687//chromosomal region	GO:0003723//RNA binding	GO:0000337//regulation of transposition, DNA-mediated;GO:0000377//RNA splicing, via transesterification reactions with bulged adenosine as nucleophile;GO:0003002//regionalization;GO:0008105//asymmetric protein localization;GO:0019827//stem cell population maintenance;GO:0022402//cell cycle process;GO:0022618//ribonucleoprotein complex assembly;GO:0031349//positive regulation of defense response;G…	--
BMSK0007560	12034	7449	10294	124	253	271	120.798	117.082	117.590	10.623	12.018	14.146	118.49	12.2623333333333	-3.27245987464071	0	0	LanB1	laminin subunit beta-1-like [Bombyx mandarina]	Human Diseases;Human Diseases;Environmental Information Processing;Cellular Processes;Human Diseases;Human Diseases;Human Diseases;Environmental Information Processing	Cancer: overview;Infectious disease: viral;Signal transduction;Cellular community - eukaryotes;Infectious disease: parasitic;Infectious disease: parasitic;Cancer: specific types;Signaling molecules and interaction	ko05200//Pathways in cancer;ko05165//Human papillomavirus infection;ko04151//PI3K-Akt signaling pathway;ko04510//Focal adhesion;ko05145//Toxoplasmosis;ko05146//Amoebiasis;ko05222//Small cell lung cancer;ko04512//ECM-receptor interaction	K05636;K05636;K05636;K05636;K05636;K05636;K05636;K05636	GO:0005604//basement membrane;GO:0044464//cell part	-	GO:0000904//cell morphogenesis involved in differentiation;GO:0007155//cell adhesion;GO:0009888//tissue development;GO:0022008//neurogenesis;GO:0022607//cellular component assembly;GO:0031349//positive regulation of defense response;GO:0042742//defense response to bacterium;GO:0043062//extracellular structure organization;GO:0044702//single organism reproductive process;GO:0048513//animal organ d…	--
BMSK0009129	33022	21877	30350	5333	9599	8504	1512.342	1568.835	1581.806	2084.380	2080.320	2025.262	1554.32766666667	2063.32066666667	0.408677382799365	0	0	RPL6	ribosomal protein L6 isoform X1 [Bombyx mori]	Genetic Information Processing	Translation	ko03010//Ribosome	K02934	GO:0005924//cell-substrate adherens junction;GO:0015934//large ribosomal subunit;GO:0035770//ribonucleoprotein granule;GO:0043231//intracellular membrane-bounded organelle	GO:0003723//RNA binding;GO:0005198//structural molecule activity	GO:0000956//nuclear-transcribed mRNA catabolic process;GO:0006412//translation;GO:0006613//cotranslational protein targeting to membrane;GO:0010468//regulation of gene expression;GO:0016032//viral process;GO:0031023//microtubule organizing center organization;GO:0032774//RNA biosynthetic process;GO:0043624//cellular protein complex disassembly;GO:0051231//spindle elongation	--
BMSK0010322	15908	10272	14405	2665	4493	4291	994.236	1005.245	1024.555	1421.445	1328.826	1394.582	1008.012	1381.61766666667	0.454845622080446	0	0	RpS24	ribosomal protein S24 [Bombyx mori]	Genetic Information Processing	Translation	ko03010//Ribosome	K02974	-	-	-	--
BMSK0011081	23496	14935	20239	586	1015	1020	303.867	302.439	297.870	64.676	62.117	68.596	301.392	65.1296666666667	-2.21025437516202	0	0	DAG1	dystroglycan isoform X1 [Bombyx mori]	Human Diseases;Human Diseases;Human Diseases;Environmental Information Processing;Human Diseases	Cardiovascular disease;Cardiovascular disease;Cardiovascular disease;Signaling molecules and interaction;Cardiovascular disease	ko05414//Dilated cardiomyopathy;ko05410//Hypertrophic cardiomyopathy;ko05412//Arrhythmogenic right ventricular cardiomyopathy;ko04512//ECM-receptor interaction;ko05416//Viral myocarditis	K06265;K06265;K06265;K06265;K06265	GO:0030054//cell junction;GO:0031674//I band;GO:0042995//cell projection;GO:0043227//membrane-bounded organelle;GO:0043234//protein complex;GO:0044421//extracellular region part;GO:0044459//plasma membrane part;GO:0045202//synapse	GO:0008092//cytoskeletal protein binding	GO:0003002//regionalization;GO:0007309//oocyte axis specification;GO:0009118//regulation of nucleoside metabolic process;GO:0009888//tissue development;GO:0016032//viral process;GO:0019725//cellular homeostasis;GO:0031032//actomyosin structure organization;GO:0034613//cellular protein localization;GO:0035088//establishment or maintenance of apical/basal cell polarity;GO:0048523//negative regulati…	--
BMSK0011619	40278	25307	35416	6243	10835	9944	2347.565	2309.581	2349.079	3105.288	2988.380	3013.865	2335.40833333333	3035.84433333333	0.378422997378585	0	0	RpS7	40S ribosomal protein S7 isoform X1 [Bombyx mandarina]	Genetic Information Processing	Translation	ko03010//Ribosome	K02993	-	-	-	--
BMSK0012296	37663	24033	33680	1386	2338	2195	298.012	297.760	303.279	93.592	87.542	90.315	299.683666666667	90.483	-1.72772178798997	0	0	Orct	organic cation transporter protein [Bombyx mori]	-	-	-	-	-	-	-	--
BMSK0013274	16150	10298	13920	157	300	247	316.818	316.308	310.764	26.361	27.825	25.197	314.63	26.461	-3.57171674909861	0	0	--	PI-PLC X domain-containing protein 3-like isoform X4 [Vanessa tameamea]	-	-	-	-	-	-	-	--
BMSK0013304	23610	15247	20759	3662	6406	5853	2031.842	2054.573	2033.052	2689.497	2608.787	2619.293	2039.82233333333	2639.19233333333	0.371652991849517	0	0	RpL18A	60S ribosomal protein L18a [Bombyx mandarina]	Genetic Information Processing	Translation	ko03010//Ribosome	K02882	GO:0015934//large ribosomal subunit	GO:0003723//RNA binding;GO:0005198//structural molecule activity	GO:0000956//nuclear-transcribed mRNA catabolic process;GO:0006412//translation;GO:0006613//cotranslational protein targeting to membrane;GO:0016032//viral process;GO:0032774//RNA biosynthetic process;GO:0043624//cellular protein complex disassembly;GO:0051231//spindle elongation	--
BMSK0013674	4535	2731	3646	1090	1979	1807	46.128	43.497	42.202	94.589	95.274	95.586	43.9423333333333	95.1496666666667	1.11458712363084	0	0	DEGS1	sphingolipid delta(4)-desaturase DES1 [Bombyx mori]	Metabolism;Environmental Information Processing;Metabolism	Global and overview maps;Signal transduction;Lipid metabolism	ko01100//Metabolic pathways;ko04071//Sphingolipid signaling pathway;ko00600//Sphingolipid metabolism	K04712;K04712;K04712	GO:0005739//mitochondrion;GO:0031224//intrinsic component of membrane	GO:0016215//acyl-CoA desaturase activity	GO:0006631//fatty acid metabolic process;GO:0006665//sphingolipid metabolic process;GO:0048232//male gamete generation;GO:0090306//spindle assembly involved in meiosis	--
BMSK0014801	1702	1212	1491	655	1160	1198	16.627	18.533	16.576	54.564	53.595	60.849	17.2453333333333	56.336	1.70785111753641	0	0	--	trichohyalin-like, partial [Bombyx mori]	-	-	-	-	-	-	-	--
MSTRG.23794	15248	9831	13765	2614	4613	4010	783.111	796.572	806.740	1105.678	1086.675	1031.212	795.474333333333	1074.52166666667	0.433807286959692	0	0	RpS19a	ribosomal protein S19 [Bombyx mori]	-	-	-	-	GO:0005924//cell-substrate adherens junction;GO:0015935//small ribosomal subunit;GO:0031988//membrane-bounded vesicle;GO:0043231//intracellular membrane-bounded organelle	GO:0003723//RNA binding;GO:0005198//structural molecule activity;GO:0019838//growth factor binding;GO:0019900//kinase binding;GO:0046983//protein dimerization activity	GO:0000956//nuclear-transcribed mRNA catabolic process;GO:0002698//negative regulation of immune effector process;GO:0002699//positive regulation of immune effector process;GO:0006412//translation;GO:0006613//cotranslational protein targeting to membrane;GO:0006997//nucleus organization;GO:0016032//viral process;GO:0022618//ribonucleoprotein complex assembly;GO:0030099//myeloid cell differentiati…	--
MSTRG.2432	2274	1355	1878	1008	1779	1729	18.743	17.488	17.616	70.904	69.388	74.107	17.949	71.4663333333333	1.99336030213147	0	0	--	-	-	-	-	-	-	-	-	--
MSTRG.32255	659	399	505	526	1059	1095	3.576	3.390	3.116	24.362	27.172	30.886	3.36066666666667	27.4733333333333	3.03121260415849	0	0	--	-	-	-	-	-	-	-	-	--
MSTRG.37552	622	367	590	495	864	681	5.596	5.173	6.033	37.989	36.772	31.850	5.60066666666667	35.537	2.66565142408317	0	0	--	gag-like protein [Bombyx mori]	-	-	-	-	-	-	-	--
MSTRG.38607	2213	1132	1863	1589	3100	2867	63.054	50.508	60.113	388.528	421.219	426.702	57.8916666666667	412.149666666667	2.83174073144959	0	0	--	gag-like protein [Bombyx mori]	-	-	-	-	-	-	-	--
MSTRG.58392	1038	751	974	1444	2213	2044	18.015	20.406	19.246	213.801	181.753	184.501	19.2223333333333	193.351666666667	3.330371824648	0	0	pol	reverse transcriptase [Bombyx mori]	-	-	-	-	-	GO:0003824//catalytic activity	-	--
MSTRG.6019	520	340	470	395	700	556	27.438	26.387	25.708	177.764	160.361	140.388	26.511	159.504333333333	2.5889326238567	0	0	pol	reverse transcriptase [Bombyx mori]	-	-	-	-	-	GO:0003824//catalytic activity	GO:0009987//cellular process	--
MSTRG.57349	4027	2732	3446	915	1715	1593	57.777	61.458	56.393	110.493	114.619	117.350	58.5426666666667	114.154	0.963421044733632	1.11951411078002e-300	5.4188094297594e-298	Gprk1	G protein-coupled receptor kinase 1 isoform X2 [Bombyx mandarina]	Cellular Processes;Human Diseases;Organismal Systems;Organismal Systems;Organismal Systems;Organismal Systems;Environmental Information Processing	Transport and catabolism;Substance dependence;Immune system;Nervous system;Sensory system;Sensory system;Signal transduction	ko04144//Endocytosis;ko05032//Morphine addiction;ko04062//Chemokine signaling pathway;ko04724//Glutamatergic synapse;ko04740//Olfactory transduction;ko04745//Phototransduction - fly;ko04340//Hedgehog signaling pathway	K00910;K00910;K00910;K00910;K00910;K00910;K00910	-	-	-	--
MSTRG.38756	19916	12279	16758	500	898	824	336.661	324.997	322.364	72.186	71.803	72.414	328.007333333333	72.1343333333333	-2.18497007116142	8.92161030245815e-294	4.18339883088701e-291	--	myb/SANT-like DNA-binding domain-containing protein 3, partial [Vanessa tameamea]	-	-	-	-	-	-	-	--
MSTRG.45921	806	477	761	376	620	574	1.428	1.322	1.534	5.686	5.198	5.283	1.428	5.389	1.91602160736065	2.10120066118936e-291	9.55409573368073e-289	SETMAR	transposase [Bombyx mori]	Genetic Information Processing	Folding, sorting and degradation	ko04122//Sulfur relay system	K14169	-	-	-	--
MSTRG.11163	63776	39212	56584	1908	3570	3347	582.781	561.029	588.454	148.814	154.362	159.030	577.421333333333	154.068666666667	-1.90605092302691	1.53548486583405e-286	6.77645600348231e-284	pol	GSCOCG00012617001-RA-CDS, partial [Cotesia congregata]	-	-	-	-	-	GO:0016779//nucleotidyltransferase activity	GO:0006259//DNA metabolic process	--
BMSK0001683	22264	14092	19630	710	1287	1102	403.766	400.169	405.123	109.810	110.489	103.918	403.019333333333	108.072333333333	-1.89885180985436	3.12243247852771e-283	1.33863140972309e-280	--	stathmin [Bombyx mori]	-	-	-	-	GO:0043234//protein complex;GO:0044444//cytoplasmic part;GO:0045202//synapse	GO:0015631//tubulin binding	GO:0007017//microtubule-based process;GO:0007297//ovarian follicle cell migration;GO:0007416//synapse assembly	--
MSTRG.3409	624	361	524	366	807	606	0.788	0.713	0.752	3.941	4.819	3.979	0.751	4.24633333333333	2.49933281309469	6.45580063390452e-277	2.69081356977048e-274	SETMAR	transposase [Bombyx mori]	Metabolism;Metabolism	Global and overview maps;Amino acid metabolism	ko01100//Metabolic pathways;ko00310//Lysine degradation	K11433;K11433	GO:0043231//intracellular membrane-bounded organelle;GO:0044427//chromosomal part	GO:0004520//endodeoxyribonuclease activity;GO:0018024//histone-lysine N-methyltransferase activity;GO:0019899//enzyme binding;GO:0043566//structure-specific DNA binding;GO:0046983//protein dimerization activity	GO:0006303//double-strand break repair via nonhomologous end joining;GO:0006308//DNA catabolic process;GO:0007093//mitotic cell cycle checkpoint;GO:0010452//histone H3-K36 methylation;GO:0010912//positive regulation of isomerase activity;GO:0010948//negative regulation of cell cycle process	--
BMSK0011289	23500	14575	20589	3515	6131	5446	2069.476	2009.760	2063.364	2641.658	2554.945	2493.916	2047.53333333333	2563.50633333333	0.324231523251313	5.44263950583591e-276	2.207210967164e-273	Rpl12	ribosomal protein L12 [Bombyx mori]	Genetic Information Processing	Translation	ko03010//Ribosome	K02870	GO:0005924//cell-substrate adherens junction;GO:0015934//large ribosomal subunit;GO:0031988//membrane-bounded vesicle;GO:0043231//intracellular membrane-bounded organelle	GO:0003723//RNA binding;GO:0004518//nuclease activity;GO:0005198//structural molecule activity;GO:0016836//hydro-lyase activity;GO:0043168//anion binding;GO:0048037//cofactor binding	GO:0006259//DNA metabolic process;GO:0006412//translation;GO:0006613//cotranslational protein targeting to membrane;GO:0009225//nucleotide-sugar metabolic process;GO:0016032//viral process;GO:0032774//RNA biosynthetic process;GO:0043624//cellular protein complex disassembly;GO:0051231//spindle elongation	--
BMSK0013084	13617	8910	12004	2329	3854	3527	1178.565	1207.516	1182.350	1720.285	1578.489	1587.410	1189.477	1628.728	0.4534183160096	1.05653554922005e-273	4.17192524106495e-271	RPL26	ribosomal protein L26 [Bombyx mori]	Genetic Information Processing	Translation	ko03010//Ribosome	K02898	GO:0015934//large ribosomal subunit;GO:0031988//membrane-bounded vesicle	GO:0003723//RNA binding;GO:0005198//structural molecule activity	GO:0000956//nuclear-transcribed mRNA catabolic process;GO:0006412//translation;GO:0006613//cotranslational protein targeting to membrane;GO:0016032//viral process;GO:0016072//rRNA metabolic process;GO:0022613//ribonucleoprotein complex biogenesis;GO:0032774//RNA biosynthetic process;GO:0043624//cellular protein complex disassembly;GO:0051231//spindle elongation	--
MSTRG.25548	1014	581	855	376	672	692	9.941	8.919	9.536	31.432	31.151	35.273	9.46533333333333	32.6186666666667	1.78497259287699	8.74234190202964e-273	3.36356000615269e-270	gk5	GLPK kinase, partial [Acromyrmex charruanus]	-	-	-	-	-	GO:0016772//transferase activity, transferring phosphorus-containing groups	GO:0005975//carbohydrate metabolic process;GO:0044237//cellular metabolic process	--
BMSK0006057	4508	2979	4014	909	1524	1515	23.421	24.238	23.734	40.287	37.460	40.932	23.7976666666667	39.5596666666667	0.733210143960077	5.65886630577099e-266	2.12278222295234e-263	larp	LOW QUALITY PROTEIN: la-related protein 1 [Bombyx mandarina]	-	-	-	-	GO:0031981//nuclear lumen;GO:0032991//macromolecular complex;GO:0038201//TOR complex;GO:0044444//cytoplasmic part	GO:0003729//mRNA binding;GO:0031369//translation initiation factor binding;GO:0090079//translation regulator activity, nucleic acid binding	GO:0006417//regulation of translation;GO:0010508//positive regulation of autophagy;GO:0033301//cell cycle comprising mitosis without cytokinesis;GO:0035556//intracellular signal transduction;GO:0048102//autophagic cell death;GO:0048308//organelle inheritance;GO:0090306//spindle assembly involved in meiosis	--
MSTRG.50881	1744	978	1394	513	1012	915	6.156	5.506	5.607	14.309	15.421	16.034	5.75633333333333	15.2546666666667	1.40602861350293	1.1369588770486e-252	4.1609921829547e-250	--	endoribonuclease Dicer [Trichoplusia ni]	Human Diseases	Cancer: overview	ko05206//MicroRNAs in cancer	K11592	-	-	-	--
BMSK0008453	47715	30386	42294	6464	11007	10114	2869.500	2861.330	2894.531	3317.504	3132.406	3162.903	2875.12033333333	3204.271	0.156373829391649	1.72989550842114e-251	6.18025764377599e-249	RpL7A	ribosomal protein L7A [Bombyx mori]	Genetic Information Processing	Translation	ko03010//Ribosome	K02936	GO:0005924//cell-substrate adherens junction;GO:0015934//large ribosomal subunit;GO:0031988//membrane-bounded vesicle;GO:0043231//intracellular membrane-bounded organelle	GO:0003723//RNA binding;GO:0005198//structural molecule activity	GO:0006412//translation;GO:0006613//cotranslational protein targeting to membrane;GO:0016032//viral process;GO:0022613//ribonucleoprotein complex biogenesis;GO:0031023//microtubule organizing center organization;GO:0032774//RNA biosynthetic process;GO:0043624//cellular protein complex disassembly;GO:0051231//spindle elongation	--
MSTRG.11239	1936	1249	1617	464	851	775	20.694	20.904	19.669	42.326	43.045	43.077	20.4223333333333	42.816	1.06800231177564	6.86581092387077e-250	2.39584867238793e-247	Ets21C	DNA-binding protein D-ETS-6-like isoform X2 [Pararge aegeria]	-	-	-	-	-	-	-	--
BMSK0001352	21343	13125	18687	3109	5346	4908	1805.921	1738.944	1799.413	2245.033	2140.572	2159.531	1781.426	2181.712	0.292428113699645	2.1196968845016e-249	7.22864812544237e-247	RpL11	60S ribosomal protein L11 [Bombyx mandarina]	Genetic Information Processing	Translation	ko03010//Ribosome	K02868	GO:0005700//polytene chromosome;GO:0015934//large ribosomal subunit;GO:0031224//intrinsic component of membrane;GO:0031988//membrane-bounded vesicle;GO:0043231//intracellular membrane-bounded organelle	GO:0003723//RNA binding;GO:0004888//transmembrane signaling receptor activity;GO:0005198//structural molecule activity	GO:0006412//translation;GO:0006613//cotranslational protein targeting to membrane;GO:0009792//embryo development ending in birth or egg hatching;GO:0010468//regulation of gene expression;GO:0012501//programmed cell death;GO:0016032//viral process;GO:0016072//rRNA metabolic process;GO:0022613//ribonucleoprotein complex biogenesis;GO:0030099//myeloid cell differentiation;GO:0032774//RNA biosyntheti…	--
MSTRG.32166	168	123	151	166	278	252	0.584	0.670	0.597	4.933	4.571	4.561	0.617	4.68833333333333	2.92573275233149	4.1653475762441e-249	1.38891200847873e-246	--	reverse transcriptase, partial [Bombyx mori]	-	-	-	-	-	-	-	--
BMSK0003520	396	282	371	225	397	337	4.126	4.600	4.399	20.005	19.572	18.257	4.375	19.278	2.13960046458551	1.70095735643473e-247	5.54844894202242e-245	--	CCR4-NOT transcription complex subunit 6-like Protein [Tribolium castaneum]	-	-	-	-	-	-	-	--
BmNPV-GP64	396	85	310	321462	590021	539162	15.068	5.064	13.423	104385.597	106237.377	106679.996	11.185	105767.656666667	13.2070456475766	8.49295771536392e-246	2.71142192593693e-243	-	-	-	-	-	-	-	-	-	-
BMSK0013462	31908	20325	27549	4838	8090	7922	3260.829	3252.380	3203.936	4219.345	3912.446	4209.666	3239.04833333333	4113.819	0.344908323193295	7.69702711700667e-245	2.4061227477226e-242	RpS13	ribosomal protein S13 [Bombyx mori]	Genetic Information Processing	Translation	ko03010//Ribosome	K02953	-	-	-	--
MSTRG.14926	4343	2520	3643	895	1611	1445	56.119	50.991	53.574	98.696	98.508	97.095	53.5613333333333	98.0996666666667	0.873056359358784	2.97938141802885e-240	9.12359554643323e-238	X-element\ORF2	PREDICTED: RNA-directed DNA polymerase from mobile element jockey-like [Amyelois transitella]	-	-	-	-	-	-	-	--
BMSK0005149	13436	8812	11990	1934	3463	3053	193.916	199.140	196.920	238.250	236.500	229.147	196.658666666667	234.632333333333	0.254708069918218	7.62902483162723e-240	2.28947035197133e-237	RpS14	40S ribosomal protein S14 [Plutella xylostella]	Genetic Information Processing	Translation	ko03010//Ribosome	K02955	GO:0005924//cell-substrate adherens junction;GO:0015935//small ribosomal subunit;GO:0031988//membrane-bounded vesicle;GO:0043231//intracellular membrane-bounded organelle	GO:0003729//mRNA binding;GO:0005198//structural molecule activity	GO:0006357//regulation of transcription from RNA polymerase II promoter;GO:0006364//rRNA processing;GO:0009792//embryo development ending in birth or egg hatching;GO:0010608//posttranscriptional regulation of gene expression;GO:0022618//ribonucleoprotein complex assembly;GO:0030099//myeloid cell differentiation	--
BMSK0006276	5500	3726	5179	1131	1916	1869	721.790	765.657	773.468	1266.688	1189.876	1275.467	753.638333333333	1244.01033333333	0.72305421552689	5.63983604919464e-239	1.65932823368952e-236	RpS28	40S ribosomal protein S28 [Bombyx mori]	Genetic Information Processing	Translation	ko03010//Ribosome	K02979	-	-	-	--
BMSK0001970	22312	13854	18511	561	980	1000	610.243	593.311	576.159	130.944	126.838	142.225	593.237666666667	133.335666666667	-2.15354745606904	1.99096404956774e-237	5.74507991610845e-235	Bgb	protein big brother [Bombyx mori]	-	-	-	-	GO:0031674//I band;GO:0090575//RNA polymerase II transcription factor complex	GO:0001071//nucleic acid binding transcription factor activity;GO:0003676//nucleic acid binding;GO:0003712//transcription cofactor activity;GO:0046983//protein dimerization activity	GO:0001503//ossification;GO:0002521//leukocyte differentiation;GO:0002682//regulation of immune system process;GO:0003015//heart process;GO:0006357//regulation of transcription from RNA polymerase II promoter;GO:0021700//developmental maturation;GO:0031032//actomyosin structure organization	CBF
BMSK0001575	1465	931	1136	434	810	742	10.082	10.032	8.897	25.489	26.379	26.554	9.67033333333333	26.1406666666667	1.43465840980895	5.50220799505161e-237	1.55774775407074e-234	dlg1	disks large homolog 5 isoform X2 [Bombyx mori]	Environmental Information Processing;Environmental Information Processing	Signal transduction;Signal transduction	ko04390//Hippo signaling pathway;ko04391//Hippo signaling pathway - fly	K24050;K24050	-	-	GO:0007297//ovarian follicle cell migration;GO:0045168//cell-cell signaling involved in cell fate commitment	--
BMSK0011589	9052	5877	8081	1604	2616	2398	764.858	777.562	777.051	1156.643	1046.000	1053.652	773.157	1085.43166666667	0.489435596190085	2.50493333579994e-235	6.96046753771815e-233	RpS12	ribosomal protein S12 [Bombyx mori]	Genetic Information Processing	Translation	ko03010//Ribosome	K02951	GO:0015935//small ribosomal subunit	GO:0003723//RNA binding;GO:0005198//structural molecule activity	GO:0010467//gene expression	--
BMSK0004356	1665	1087	1365	440	781	773	14.633	14.958	13.652	33.000	32.480	35.326	14.4143333333333	33.602	1.22104299179833	4.41201201209308e-230	1.20367709529921e-227	cyc	methoprene-tolerant protein 1 [Bombyx mori]	Organismal Systems	Environmental adaptation	ko04710//Circadian rhythm	K09026	GO:0043231//intracellular membrane-bounded organelle;GO:0043234//protein complex	GO:0001071//nucleic acid binding transcription factor activity;GO:0019840//isoprenoid binding;GO:0046983//protein dimerization activity;GO:0060089//molecular transducer activity	GO:0006357//regulation of transcription from RNA polymerase II promoter;GO:0043067//regulation of programmed cell death	bHLH
BMSK0005228	60	37	79	152	280	304	2.797	2.668	4.187	60.291	61.518	73.171	3.21733333333333	64.9933333333333	4.33635442188515	5.11911790393291e-229	1.37164935979488e-226	CP12	cuticular protein RR-1 motif 4 precursor [Bombyx mori]	-	-	-	-	-	GO:0005214//structural constituent of chitin-based cuticle	GO:0042335//cuticle development	--
BMSK0004421	1863	1156	1448	499	980	882	16.522	16.052	14.614	37.766	41.126	40.674	15.7293333333333	39.8553333333333	1.34131526933996	2.93149774712308e-228	7.71703924483891e-226	shep	protein alan shepard isoform X1 [Bombyx mori]	-	-	-	-	GO:0044444//cytoplasmic part	GO:0003676//nucleic acid binding;GO:0036094//small molecule binding	GO:0009629//response to gravity;GO:0033554//cellular response to stress	--
BMSK0008161	7493	4741	6743	1242	2110	1921	792.518	785.175	811.623	1121.072	1056.072	1056.555	796.438666666667	1077.89966666667	0.436587725094464	1.79322685958553e-226	4.63920155656567e-224	RpL28	ribosomal protein L28 [Bombyx mori]	Genetic Information Processing	Translation	ko03010//Ribosome	K02903	GO:0015934//large ribosomal subunit;GO:0031988//membrane-bounded vesicle;GO:0035770//ribonucleoprotein granule;GO:0043005//neuron projection	GO:0003723//RNA binding;GO:0005198//structural molecule activity;GO:0005515//protein binding	GO:0000956//nuclear-transcribed mRNA catabolic process;GO:0006412//translation;GO:0006613//cotranslational protein targeting to membrane;GO:0009792//embryo development ending in birth or egg hatching;GO:0016032//viral process;GO:0030154//cell differentiation;GO:0032774//RNA biosynthetic process;GO:0043624//cellular protein complex disassembly;GO:0051231//spindle elongation	--
MSTRG.48357	7506	4962	7084	1972	3593	2848	163.520	169.271	175.626	366.565	370.444	322.682	169.472333333333	353.230333333333	1.05955946843477	9.59186774982755e-225	2.4394233150197e-222	RTase	endonuclease and reverse transcriptase-like protein [Bombyx mori]	-	-	-	-	-	-	-	--
BMSK0010644	6194	3822	5118	1070	2072	1878	177.922	171.913	167.302	262.272	281.614	280.499	172.379	274.795	0.672771724599092	1.20979964101609e-223	3.02550726890774e-221	--	Transposable element P transposase [Papilio xuthus]	-	-	-	-	-	-	-	THAP
BMSK0002686	39425	25300	35382	5146	8790	8130	2423.963	2435.667	2475.624	2700.118	2557.412	2599.299	2445.08466666667	2618.943	0.099100237817259	1.23152674536511e-222	3.02935390396778e-220	RpL13	ribosomal protein L13 [Bombyx mori]	Genetic Information Processing	Translation	ko03010//Ribosome	K02873	GO:0015934//large ribosomal subunit;GO:0043231//intracellular membrane-bounded organelle	GO:0003723//RNA binding;GO:0005198//structural molecule activity	GO:0000956//nuclear-transcribed mRNA catabolic process;GO:0006412//translation;GO:0006613//cotranslational protein targeting to membrane;GO:0016032//viral process;GO:0032774//RNA biosynthetic process;GO:0043624//cellular protein complex disassembly;GO:0051231//spindle elongation	--
BMSK0013482	20097	12640	18032	3173	5322	4812	527.256	519.254	538.371	710.426	660.728	656.489	528.293666666667	675.881	0.35542914404493	2.63381076720214e-221	6.37424686481743e-219	RpS27A	ubiquitin and ribosomal protein S27a [Bombyx mori]	Genetic Information Processing	Translation	ko03010//Ribosome	K02977	GO:0015935//small ribosomal subunit;GO:0030659//cytoplasmic vesicle membrane;GO:0031981//nuclear lumen;GO:0043234//protein complex	GO:0003723//RNA binding;GO:0005198//structural molecule activity;GO:0043169//cation binding	GO:0000087//mitotic M phase;GO:0000187//activation of MAPK activity;GO:0000956//nuclear-transcribed mRNA catabolic process;GO:0001666//response to hypoxia;GO:0001818//negative regulation of cytokine production;GO:0001819//positive regulation of cytokine production;GO:0002220//innate immune response activating cell surface receptor signaling pathway;GO:0002753//cytoplasmic pattern recognition rece…	--
BMSK0004737	21409	13600	19250	685	1308	1212	376.626	374.623	385.381	102.788	108.897	110.885	378.876666666667	107.523333333333	-1.81707852444938	2.01810916323609e-220	4.80662349116787e-218	--	TRAS3 [Bombyx mori]	-	-	-	-	-	-	-	--
MSTRG.48740	2359	1596	2156	606	988	875	18.032	18.937	18.496	39.192	35.288	34.379	18.4883333333333	36.2863333333333	0.97281110646359	2.39977020138489e-220	5.57421539402533e-218	TY3B-G	pol polyprotein [Lasius niger]	-	-	-	-	-	-	-	--
BMSK0000564	19767	12128	15678	419	765	722	397.701	382.075	358.967	71.943	72.834	75.538	379.581	73.4383333333333	-2.36980255719611	2.41468844126389e-220	5.57421539402533e-218	path	proton-coupled amino acid transporter-like protein pathetic isoform X1 [Bombyx mori]	Organismal Systems	Digestive system	ko04974//Protein digestion and absorption	K14209	GO:0031224//intrinsic component of membrane	-	-	--
BMSK0003117	34212	21203	29632	1273	2343	2158	471.051	457.119	464.300	149.581	152.658	154.508	464.156666666667	152.249	-1.60817908772447	3.06107353030732e-220	6.95930429125171e-218	sqd	squid protein homologue [Bombyx mori]	Organismal Systems	Development and regeneration	ko04320//Dorso-ventral axis formation	K03102	GO:0005681//spliceosomal complex;GO:0005700//polytene chromosome;GO:0016607//nuclear speck;GO:0044423//virion part	GO:0003729//mRNA binding;GO:0036094//small molecule binding	GO:0000956//nuclear-transcribed mRNA catabolic process;GO:0006405//RNA export from nucleus;GO:0006417//regulation of translation;GO:0010629//negative regulation of gene expression;GO:0010631//epithelial cell migration;GO:0019094//pole plasm mRNA localization;GO:0048024//regulation of mRNA splicing, via spliceosome	--
MSTRG.20550	8378	5408	7301	158	304	267	68.439	69.174	67.873	11.015	11.752	11.342	68.4953333333333	11.3696666666667	-2.5908157406905	1.04901714332613e-218	2.34932869188187e-216	asp	protein abnormal spindle [Bombyx mori]	-	-	-	-	-	-	-	--
BmNPV-VP39	386	76	291	341209	646290	586922	19.142	5.901	16.422	144400.503	151661.240	151349.641	13.8216666666667	149137.128	13.3974202522206	2.33329329780758e-218	5.14868616670628e-216	-	-	-	-	-	-	-	-	-	-
BMSK0014504	743	488	709	268	486	425	4.831	4.972	5.247	14.901	14.959	14.375	5.01666666666667	14.745	1.55542483613583	2.72831699292967e-218	5.93310093897243e-216	NOVA2	RNA-binding protein Nova-2 isoform X5 [Bombyx mori]	-	-	-	-	GO:0043231//intracellular membrane-bounded organelle;GO:0044444//cytoplasmic part	GO:0003676//nucleic acid binding	GO:0000377//RNA splicing, via transesterification reactions with bulged adenosine as nucleophile	--
BMSK0013518	10932	7065	9924	246	479	462	211.302	213.826	218.293	40.579	43.813	46.436	214.473666666667	43.6093333333333	-2.29809168191087	9.78330643827036e-218	2.09712161580353e-215	IMPA1	importin subunit alpha-5 isoform X1 [Bombyx mori]	Human Diseases	Infectious disease: viral	ko05164//Influenza A	K15043	GO:0005634//nucleus;GO:0005737//cytoplasm	GO:0003723//RNA binding;GO:0005048//signal sequence binding;GO:0019899//enzyme binding;GO:0022892//substrate-specific transporter activity	GO:0006259//DNA metabolic process;GO:0006606//protein import into nucleus;GO:0045990//carbon catabolite regulation of transcription	--
MSTRG.7915	334	174	298	236	393	323	0.823	0.672	0.836	4.956	4.584	4.141	0.777	4.56033333333333	2.55315277695385	1.20331771989197e-217	2.54306794182802e-215	--	Pol protein [Bombyx mori]	-	-	-	-	-	-	-	--
BMSK0000395	2298	1415	1983	476	936	875	22.615	21.810	22.209	39.984	43.577	44.800	22.2113333333333	42.787	0.94587652867598	1.64691185043837e-216	3.43221004386496e-214	--	membrane-bound transcription factor site-1 protease, partial [Bombyx mori]	Genetic Information Processing	Folding, sorting and degradation	ko04141//Protein processing in endoplasmic reticulum	K08653	-	-	-	--
BMSK0013483	27163	17351	23728	3180	5688	5235	1352.542	1352.822	1344.566	1351.322	1340.264	1355.505	1349.97666666667	1349.03033333333	-0.00101168352878285	1.92611549613804e-215	3.95909082459606e-213	Nsa2	TGF beta-inducible nuclear protein 1 isoform X1 [Bombyx mori]	-	-	-	-	GO:0030529//intracellular ribonucleoprotein complex;GO:0043231//intracellular membrane-bounded organelle;GO:0043232//intracellular non-membrane-bounded organelle	GO:0003723//RNA binding;GO:0070011//peptidase activity, acting on L-amino acid peptides	GO:0010467//gene expression;GO:0016072//rRNA metabolic process;GO:0022613//ribonucleoprotein complex biogenesis;GO:0030154//cell differentiation	--
MSTRG.13316	14141	9197	12387	1890	3295	3049	1280.716	1304.254	1276.695	1460.809	1412.167	1435.958	1287.22166666667	1436.31133333333	0.158107985125852	2.68979674881033e-215	5.45410813728366e-213	rpl27a	ribosomal protein L27A [Bombyx mori]	Genetic Information Processing	Translation	ko03010//Ribosome	K02900	GO:0015934//large ribosomal subunit	GO:0003723//RNA binding;GO:0005198//structural molecule activity	GO:0000956//nuclear-transcribed mRNA catabolic process;GO:0006412//translation;GO:0006613//cotranslational protein targeting to membrane;GO:0016032//viral process;GO:0032774//RNA biosynthetic process;GO:0043624//cellular protein complex disassembly	--
MSTRG.48819	655	436	572	258	414	391	5.722	5.964	5.683	19.227	17.112	17.768	5.78966666666667	18.0356666666667	1.63930055736642	4.41531872582563e-215	8.83358099746848e-213	--	THAP domain-containing protein 2-like [Bombyx mori]	-	-	-	-	-	-	-	--
BMSK0002844	2178	1442	1916	508	841	852	68.916	71.445	68.993	137.178	125.926	140.189	69.7846666666667	134.431	0.945883881906673	5.51095059924352e-215	1.08805018081117e-212	CTH	cystathionine gamma-lyase [Bombyx mandarina]	Metabolism;Metabolism;Metabolism;Metabolism;Metabolism	Global and overview maps;Global and overview maps;Amino acid metabolism;Amino acid metabolism;Metabolism of other amino acids	ko01100//Metabolic pathways;ko01230//Biosynthesis of amino acids;ko00270//Cysteine and methionine metabolism;ko00260//Glycine, serine and threonine metabolism;ko00450//Selenocompound metabolism	K01758;K01758;K01758;K01758;K01758	GO:0031981//nuclear lumen;GO:0031988//membrane-bounded vesicle	GO:0005515//protein binding;GO:0016846//carbon-sulfur lyase activity;GO:0043168//anion binding	GO:0000097//sulfur amino acid biosynthetic process;GO:0001558//regulation of cell growth;GO:0006534//cysteine metabolic process;GO:0006749//glutathione metabolic process;GO:0008283//cell proliferation;GO:0018205//peptidyl-lysine modification;GO:0043066//negative regulation of apoptotic process;GO:0043122//regulation of I-kappaB kinase/NF-kappaB signaling;GO:0051091//positive regulation of sequenc…	--
MSTRG.6316	58395	35790	52904	1866	3506	3045	588.118	564.407	606.354	160.422	167.073	159.474	586.293	162.323	-1.85275439802498	1.22679503802199e-214	2.39065708383376e-212	pol	GSCOCG00012617001-RA-CDS, partial [Cotesia congregata]	-	-	-	-	-	GO:0016779//nucleotidyltransferase activity	GO:0006259//DNA metabolic process	--
BMSK0007162	13684	8689	12237	1952	3302	3126	1447.326	1439.018	1472.910	1761.943	1652.677	1719.308	1453.08466666667	1711.30933333333	0.235981795758991	1.1616035050037e-212	2.2345975118693e-210	RpL40	ubiquitin/ribosomal protein L40 fusion protein [Bombyx mori]	Genetic Information Processing	Translation	ko03010//Ribosome	K02927	GO:0005774//vacuolar membrane;GO:0015934//large ribosomal subunit;GO:0030659//cytoplasmic vesicle membrane;GO:0031981//nuclear lumen;GO:0043234//protein complex	GO:0005198//structural molecule activity;GO:0005488//binding	GO:0000087//mitotic M phase;GO:0000187//activation of MAPK activity;GO:0000956//nuclear-transcribed mRNA catabolic process;GO:0001666//response to hypoxia;GO:0001818//negative regulation of cytokine production;GO:0001819//positive regulation of cytokine production;GO:0002220//innate immune response activating cell surface receptor signaling pathway;GO:0002753//cytoplasmic pattern recognition rece…	--
MSTRG.1860	2011	1307	1904	623	1092	872	125.324	127.507	134.968	331.266	321.822	282.613	129.266333333333	311.900333333333	1.27073851203134	3.93893182059575e-212	7.48147746430876e-210	RTase	reverse transcriptase, partial [Bombyx mori]	Metabolism;Metabolism;Cellular Processes;Metabolism;Metabolism	Global and overview maps;Nucleotide metabolism;Transport and catabolism;Xenobiotics biodegradation and metabolism;Biosynthesis of other secondary metabolites	ko01100//Metabolic pathways;ko00230//Purine metabolism;ko04146//Peroxisome;ko00983//Drug metabolism - other enzymes;ko00232//Caffeine metabolism	K00106;K00106;K00106;K00106;K00106	-	-	-	--
BMSK0012761	6470	4090	5361	1085	1875	1740	55.216	54.655	52.066	79.023	75.722	77.213	53.979	77.3193333333333	0.518430948240945	3.244380763239e-210	6.08524166905015e-208	ATP13A3	probable cation-transporting ATPase 13A3 [Bombyx mori]	-	-	-	-	GO:0016020//membrane	-	-	--
BMSK0013794	8118	5427	7573	138	273	232	370.666	388.004	393.504	53.774	58.987	55.085	384.058	55.9486666666667	-2.77914854622926	1.82593090297229e-209	3.38248064186409e-207	--	insulin-related peptide binding protein precursor [Bombyx mori]	-	-	-	-	GO:0044421//extracellular region part	GO:0019838//growth factor binding	GO:0009967//positive regulation of signal transduction;GO:0009968//negative regulation of signal transduction;GO:0010259//multicellular organism aging	--
BMSK0011083	7681	5179	7151	110	240	197	336.247	355.002	356.251	41.095	49.718	44.846	349.166666666667	45.2196666666667	-2.94889357556632	1.25012103985695e-207	2.28756904915287e-205	--	dystroglycan isoform X1 [Bombyx mori]	Human Diseases;Human Diseases;Human Diseases;Environmental Information Processing;Human Diseases	Cardiovascular disease;Cardiovascular disease;Cardiovascular disease;Signaling molecules and interaction;Cardiovascular disease	ko05414//Dilated cardiomyopathy;ko05410//Hypertrophic cardiomyopathy;ko05412//Arrhythmogenic right ventricular cardiomyopathy;ko04512//ECM-receptor interaction;ko05416//Viral myocarditis	K06265;K06265;K06265;K06265;K06265	GO:0005576//extracellular region;GO:0005886//plasma membrane;GO:0030054//cell junction;GO:0042995//cell projection;GO:0043229//intracellular organelle;GO:0044425//membrane part	GO:0008092//cytoskeletal protein binding	GO:0002009//morphogenesis of an epithelium;GO:0016043//cellular component organization;GO:0022008//neurogenesis;GO:0034613//cellular protein localization;GO:0040011//locomotion;GO:0050794//regulation of cellular process;GO:0050896//response to stimulus;GO:0055001//muscle cell development;GO:1902578//single-organism localization	--
MSTRG.43129	8447	5345	7628	2483	4399	3383	131.401	130.187	135.043	329.655	323.867	273.680	132.210333333333	309.067333333333	1.22508623773203	1.03213903686099e-206	1.86593328290351e-204	--	reverse transcriptase [Bombyx mori]	-	-	-	-	-	-	-	--
BMSK0002812	3772	2119	3185	1068	1809	1951	25.277	22.235	24.289	61.078	57.366	67.987	23.9336666666667	62.1436666666667	1.37656593096427	6.07227444893123e-203	1.08469616793111e-200	HIVEP1	Zinc finger protein 40 [Papilio xuthus]	-	-	-	-	GO:0043231//intracellular membrane-bounded organelle	GO:0000981//RNA polymerase II transcription factor activity, sequence-specific DNA binding;GO:0001085//RNA polymerase II transcription factor binding;GO:0001104//RNA polymerase II transcription cofactor activity;GO:0043169//cation binding	GO:0002009//morphogenesis of an epithelium;GO:0006357//regulation of transcription from RNA polymerase II promoter;GO:0007448//anterior/posterior pattern specification, imaginal disc;GO:0007450//dorsal/ventral pattern formation, imaginal disc;GO:0008306//associative learning;GO:0009886//post-embryonic morphogenesis;GO:0009887//organ morphogenesis;GO:0035114//imaginal disc-derived appendage morpho…	zf-C2H2
MSTRG.50702	2283	1398	1765	554	974	901	24.654	23.633	21.698	51.075	49.782	50.627	23.3283333333333	50.4946666666667	1.11404777671427	5.72290594192345e-202	1.01026121951249e-199	--	THAP domain-containing protein 2-like [Bombyx mandarina]	-	-	-	-	-	-	-	--
BMSK0013484	23614	15194	20541	720	1443	1346	238.186	239.965	235.777	61.942	68.889	70.609	237.976	67.1466666666667	-1.82542839689623	7.64098281531972e-201	1.33317380399852e-198	--	thymosin isoform X1 [Bombyx mori]	-	-	-	-	GO:0044444//cytoplasmic part	GO:0003779//actin binding	GO:0009886//post-embryonic morphogenesis;GO:0009987//cellular process	--
BMSK0013478	1499	1026	1262	384	744	673	13.045	13.981	12.498	28.519	30.639	30.456	13.1746666666667	29.8713333333333	1.18099517447523	1.00207789434286e-199	1.72829641432352e-197	PPFIA1	liprin-alpha-1 isoform X6 [Danaus plexippus plexippus]	-	-	-	-	-	-	-	--
BMSK0015297	7812	4939	7014	145	273	258	63.804	63.170	65.200	10.111	10.560	10.962	64.058	10.5443333333333	-2.6029108719583	1.89717146336445e-199	3.23489293270268e-197	--	serine/arginine repetitive matrix protein 2 [Bombyx mori]	-	-	-	-	-	-	-	--
BMSK0005551	380	226	328	182	315	275	0.383	0.357	0.377	1.567	1.504	1.443	0.372333333333333	1.50466666666667	2.01477723270853	2.24679217325925e-199	3.78799062469158e-197	NID1	dumpy [Danaus plexippus plexippus]	-	-	-	-	-	-	-	--
BMSK0006302	1165	804	1070	334	572	521	7.233	7.816	7.560	17.696	16.804	16.820	7.53633333333333	17.1066666666667	1.18262398757945	3.27750302919088e-196	5.46432588366768e-194	ATP2C1	calcium-transporting ATPase type 2C member 1 isoform X1 [Bombyx mandarina]	-	-	-	-	GO:0012505//endomembrane system;GO:0016023//cytoplasmic, membrane-bounded vesicle;GO:0031090//organelle membrane;GO:0031224//intrinsic component of membrane;GO:0031984//organelle subcompartment;GO:0042579//microbody	GO:0019829//cation-transporting ATPase activity;GO:0032550//purine ribonucleoside binding;GO:0046914//transition metal ion binding;GO:0060089//molecular transducer activity	GO:0006816//calcium ion transport;GO:0006828//manganese ion transport;GO:0006874//cellular calcium ion homeostasis;GO:0009888//tissue development;GO:0019932//second-messenger-mediated signaling;GO:0030036//actin cytoskeleton organization;GO:0043122//regulation of I-kappaB kinase/NF-kappaB signaling;GO:0046916//cellular transition metal ion homeostasis;GO:0098742//cell-cell adhesion via plasma-mem…	--
MSTRG.34299	2652	1584	2380	607	1121	932	19.305	18.055	19.716	37.709	38.615	35.280	19.0253333333333	37.2013333333333	0.967432599219058	1.36666196018847e-195	2.25349040798111e-193	jockey\pol	PREDICTED: RNA-directed DNA polymerase from mobile element jockey-like [Amyelois transitella]	Metabolism;Metabolism;Metabolism	Global and overview maps;Glycan biosynthesis and metabolism;Glycan biosynthesis and metabolism	ko01100//Metabolic pathways;ko00513//Various types of N-glycan biosynthesis;ko00510//N-Glycan biosynthesis	K01231;K01231;K01231	-	-	-	--
MSTRG.56698	1818	1016	1549	498	966	795	103.563	90.667	100.392	242.110	260.344	235.528	98.2073333333333	245.994	1.32472046492088	2.44641626136491e-195	3.99005173932397e-193	--	transposase [Bombyx mori]	Genetic Information Processing	Folding, sorting and degradation	ko04122//Sulfur relay system	K14169	-	-	-	--
BMSK0012927	8154	5417	7367	152	327	251	323.058	336.056	332.161	51.394	61.308	51.712	330.425	54.8046666666667	-2.59195219507846	3.69441580274227e-193	5.96072141076858e-191	--	ADP-ribosylation factor-like protein isoform X1 [Bombyx mori]	-	-	-	-	-	-	-	--
BMSK0008863	7244	4576	6481	144	239	214	91.374	90.376	93.043	15.517	14.264	14.014	91.5976666666667	14.5983333333333	-2.64950717949079	4.59702099739337e-193	7.33811702828591e-191	polo	serine/threonine-protein kinase polo [Bombyx mori]	Cellular Processes;Environmental Information Processing;Organismal Systems;Cellular Processes	Cell growth and death;Signal transduction;Endocrine system;Cell growth and death	ko04114//Oocyte meiosis;ko04068//FoxO signaling pathway;ko04914//Progesterone-mediated oocyte maturation;ko04110//Cell cycle	K06631;K06631;K06631;K06631	GO:0000940//condensed chromosome outer kinetochore;GO:0005815//microtubule organizing center;GO:0005876//spindle microtubule;GO:0012505//endomembrane system;GO:0044444//cytoplasmic part;GO:0044454//nuclear chromosome part;GO:0051233//spindle midzone	GO:0004672//protein kinase activity;GO:0015631//tubulin binding;GO:0019900//kinase binding;GO:0032403//protein complex binding;GO:0036094//small molecule binding;GO:0097159//organic cyclic compound binding;GO:1901363//heterocyclic compound binding	GO:0000077//DNA damage checkpoint;GO:0000079//regulation of cyclin-dependent protein serine/threonine kinase activity;GO:0000087//mitotic M phase;GO:0000741//karyogamy;GO:0000819//sister chromatid segregation;GO:0000912//assembly of actomyosin apparatus involved in cytokinesis;GO:0001934//positive regulation of protein phosphorylation;GO:0003006//developmental process involved in reproduction;GO:…	--
BMSK0014738	188	96	146	137	229	222	2.765	2.211	2.444	17.198	15.940	16.981	2.47333333333333	16.7063333333333	2.75586653759664	5.41645266725635e-190	8.55514444970332e-188	--	dentin sialophosphoprotein-like [Bombyx mori]	-	-	-	-	-	-	-	--
BMSK0014349	1160	696	957	306	551	487	19.926	18.723	18.695	44.845	44.800	43.489	19.1146666666667	44.378	1.21516460873352	5.65251494117349e-189	8.8349986137821e-187	--	Serine hydrolase-like protein [Eumeta japonica]	-	-	-	-	-	-	-	--
BMSK0007169	13919	8870	11990	413	713	738	267.669	267.090	262.396	67.780	64.884	73.800	265.718333333333	68.8213333333333	-1.94897002253537	2.23913336974182e-188	3.46373156834804e-186	HRP65	hrp65 protein-like [Bombyx mandarina]	-	-	-	-	GO:0005681//spliceosomal complex;GO:0043232//intracellular non-membrane-bounded organelle	GO:0003727//single-stranded RNA binding;GO:0036094//small molecule binding;GO:0044822//poly(A) RNA binding	GO:0000377//RNA splicing, via transesterification reactions with bulged adenosine as nucleophile;GO:0006405//RNA export from nucleus;GO:0008049//male courtship behavior;GO:0009416//response to light stimulus;GO:0050953//sensory perception of light stimulus	--
BMSK0008657	5241	3493	4823	873	1601	1416	671.771	701.050	703.514	954.949	971.083	943.805	692.111666666667	956.612333333333	0.466929567788884	2.69496054069545e-188	4.12631458297299e-186	RpL30	ribosomal protein L30 [Bombyx mori]	Genetic Information Processing	Translation	ko03010//Ribosome	K02908	GO:0005924//cell-substrate adherens junction;GO:0015934//large ribosomal subunit;GO:0031988//membrane-bounded vesicle;GO:0043231//intracellular membrane-bounded organelle	GO:0003723//RNA binding;GO:0005198//structural molecule activity	GO:0000956//nuclear-transcribed mRNA catabolic process;GO:0006412//translation;GO:0006613//cotranslational protein targeting to membrane;GO:0016032//viral process;GO:0032774//RNA biosynthetic process;GO:0043624//cellular protein complex disassembly	--
MSTRG.44011	804	472	633	301	469	427	25.849	23.847	23.272	82.071	71.002	71.025	24.3226666666667	74.6993333333333	1.61879395714417	1.30825847090197e-187	1.9828705409984e-185	--	uncharacterized protein LOC101737324 [Bombyx mori]	-	-	-	-	-	-	-	--
BMSK0007063	3716	2346	3079	734	1243	1276	31.257	30.897	29.471	52.683	49.499	55.831	30.5416666666667	52.671	0.786230057916745	1.99987943787324e-187	3.0008190965288e-185	--	signal-induced proliferation-associated 1-like protein 2 isoform X2 [Bombyx mandarina]	-	-	-	-	-	-	-	--
MSTRG.52027	1255	783	1100	301	578	515	6.463	6.310	6.446	13.224	14.077	13.790	6.40633333333333	13.697	1.09628916870825	2.98494093424953e-187	4.43455828895189e-185	Tf2-12	Transposon Ty3-G Gag-Pol polyprotein [Araneus ventricosus]	-	-	-	-	-	-	-	--
MSTRG.42873	1606	1030	1381	472	707	659	35.369	35.507	34.612	88.633	73.687	75.481	35.1626666666667	79.267	1.17267589032783	3.02996016031103e-187	4.45730903975167e-185	--	hornerin-like, partial [Bombyx mori]	-	-	-	-	-	-	-	--
BMSK0013761	15730	9943	14345	504	836	816	173.724	171.947	180.297	47.539	43.702	46.876	175.322666666667	46.039	-1.92908412505173	4.4702157728997e-186	6.51219297789903e-184	--	TRAS3 [Bombyx mori]	-	-	-	-	-	-	-	--
BMSK0001446	19707	12683	17588	2478	4517	3962	686.006	691.314	696.710	736.035	744.024	717.196	691.343333333333	732.418333333333	0.0832655475567338	5.88723423963247e-186	8.49403363131589e-184	eEF1beta	elongation factor 1-beta' [Bombyx mandarina]	-	-	-	-	GO:0043231//intracellular membrane-bounded organelle;GO:0043232//intracellular non-membrane-bounded organelle;GO:0043234//protein complex;GO:0044444//cytoplasmic part	GO:0008079//translation termination factor activity	GO:0010467//gene expression;GO:0019538//protein metabolic process;GO:0034645//cellular macromolecule biosynthetic process	--
BMSK0002855	7604	4795	6606	148	297	266	141.029	139.251	139.429	23.425	26.066	25.654	139.903	25.0483333333333	-2.48164038151678	4.61080952840775e-185	6.58906637845317e-183	MTREX	superkiller viralicidic activity 2-like 2 [Bombyx mori]	Genetic Information Processing	Folding, sorting and degradation	ko03018//RNA degradation	K12598	GO:0005681//spliceosomal complex;GO:0031981//nuclear lumen;GO:0043232//intracellular non-membrane-bounded organelle;GO:0043234//protein complex	GO:0003723//RNA binding;GO:0017111//nucleoside-triphosphatase activity;GO:0032550//purine ribonucleoside binding	GO:0000377//RNA splicing, via transesterification reactions with bulged adenosine as nucleophile;GO:0006364//rRNA processing;GO:0030154//cell differentiation;GO:0042246//tissue regeneration;GO:0048522//positive regulation of cellular process	--
BMSK0009220	12798	8302	11478	372	737	592	50.043	50.833	51.076	12.414	13.637	12.037	50.6506666666667	12.696	-1.99620722469161	8.04437958799837e-184	1.1387350539426e-181	--	RE1-silencing transcription factor [Papilio machaon]	-	-	-	-	-	-	-	--
BMSK0002664	6157	3800	5238	81	126	145	141.310	136.562	136.810	15.865	13.685	17.305	138.227333333333	15.6183333333333	-3.14573051152297	1.54065074349326e-183	2.16051069216041e-181	ccnb2	cyclin B homolog [Bombyx mori]	Human Diseases;Cellular Processes;Environmental Information Processing;Organismal Systems;Cellular Processes;Human Diseases;Cellular Processes;Cellular Processes	Infectious disease: viral;Cell growth and death;Signal transduction;Endocrine system;Cell growth and death;Infectious disease: viral;Cell growth and death;Cell growth and death	ko05166//Human T-cell leukemia virus 1 infection;ko04114//Oocyte meiosis;ko04068//FoxO signaling pathway;ko04914//Progesterone-mediated oocyte maturation;ko04218//Cellular senescence;ko05170//Human immunodeficiency virus 1 infection;ko04110//Cell cycle;ko04115//p53 signaling pathway	K21770;K21770;K21770;K21770;K21770;K21770;K21770;K21770	GO:0005819//spindle;GO:0043231//intracellular membrane-bounded organelle;GO:0043234//protein complex;GO:0044444//cytoplasmic part;GO:0098687//chromosomal region	GO:0005515//protein binding	GO:0001837//epithelial to mesenchymal transition;GO:0003006//developmental process involved in reproduction;GO:0007067//mitotic nuclear division;GO:0009792//embryo development ending in birth or egg hatching;GO:0033301//cell cycle comprising mitosis without cytokinesis;GO:0033554//cellular response to stress;GO:0034453//microtubule anchoring;GO:0044267//cellular protein metabolic process;GO:00447…	--
BMSK0007615	7349	4831	6423	168	263	241	130.345	134.168	129.644	25.429	22.074	22.228	131.385666666667	23.2436666666667	-2.49889831987102	2.25648020116789e-181	3.13504494615965e-179	Srebf1	sterol regulatory element-binding protein 1 [Bombyx mori]	Organismal Systems;Environmental Information Processing;Human Diseases;Human Diseases	Endocrine system;Signal transduction;Endocrine and metabolic disease;Endocrine and metabolic disease	ko04910//Insulin signaling pathway;ko04152//AMPK signaling pathway;ko04932//Non-alcoholic fatty liver disease;ko04931//Insulin resistance	K07197;K07197;K07197;K07197	GO:0012505//endomembrane system;GO:0016020//membrane;GO:0043231//intracellular membrane-bounded organelle;GO:0044444//cytoplasmic part;GO:0044446//intracellular organelle part	GO:0003677//DNA binding	GO:0006355//regulation of transcription, DNA-templated;GO:0006629//lipid metabolic process;GO:0009719//response to endogenous stimulus;GO:0010033//response to organic substance;GO:0033043//regulation of organelle organization;GO:0044763//single-organism cellular process;GO:0051716//cellular response to stimulus;GO:1901700//response to oxygen-containing compound	bHLH
BMSK0000554	188	108	157	139	226	195	2.453	2.207	2.332	15.480	13.956	13.233	2.33066666666667	14.223	2.60941120966811	3.3218241291493e-180	4.57284138145737e-178	Man2a1	alpha-mannosidase 2 isoform X1 [Bombyx mori]	Metabolism	Glycan biosynthesis and metabolism	ko00511//Other glycan degradation	K01191	GO:0016020//membrane;GO:0043231//intracellular membrane-bounded organelle	GO:0005488//binding;GO:0015924//mannosyl-oligosaccharide mannosidase activity	GO:0002252//immune effector process;GO:0006486//protein glycosylation;GO:0006726//eye pigment biosynthetic process;GO:0006996//organelle organization;GO:0009311//oligosaccharide metabolic process;GO:0009653//anatomical structure morphogenesis;GO:0010720//positive regulation of cell development;GO:0043009//chordate embryonic development	--
MSTRG.20850	211	152	194	186	261	239	9.642	11.324	10.317	75.319	58.423	59.014	10.4276666666667	64.252	2.62332499122059	3.42926891012126e-180	4.67783454512451e-178	--	-	-	-	-	-	-	-	-	--
BMSK0002995	2385	1432	2083	612	1083	1178	15.611	14.676	15.516	34.186	33.545	40.095	15.2676666666667	35.942	1.23519109596309	7.5149233404482e-180	1.01586869120203e-177	SNTG2	Gamma-2-syntrophin [Papilio machaon]	-	-	-	-	GO:0005886//plasma membrane;GO:0043232//intracellular non-membrane-bounded organelle;GO:0043234//protein complex	GO:0019904//protein domain specific binding	GO:0042051//compound eye photoreceptor development;GO:0048638//regulation of developmental growth	--
BMSK0007677	7061	4130	6181	85	168	142	71.304	65.305	71.032	7.325	8.051	7.457	69.2136666666667	7.611	-3.18489900981555	1.05358468710305e-179	1.41152127053405e-177	Flt1	vascular endothelial growth factor receptor 1 isoform X1 [Bombyx mori]	Environmental Information Processing;Environmental Information Processing;Environmental Information Processing;Environmental Information Processing;Cellular Processes;Human Diseases;Environmental Information Processing;Human Diseases	Signal transduction;Signal transduction;Signal transduction;Signal transduction;Cellular community - eukaryotes;Cancer: overview;Signal transduction;Immune disease	ko04151//PI3K-Akt signaling pathway;ko04010//MAPK signaling pathway;ko04015//Rap1 signaling pathway;ko04014//Ras signaling pathway;ko04510//Focal adhesion;ko05202//Transcriptional misregulation in cancer;ko04066//HIF-1 signaling pathway;ko05323//Rheumatoid arthritis	K05096;K05096;K05096;K05096;K05096;K05096;K05096;K05096	GO:0016020//membrane	GO:0004714//transmembrane receptor protein tyrosine kinase activity;GO:0005488//binding	GO:0006468//protein phosphorylation;GO:0007010//cytoskeleton organization;GO:0007169//transmembrane receptor protein tyrosine kinase signaling pathway;GO:0009790//embryo development;GO:0010033//response to organic substance;GO:0016477//cell migration;GO:0030097//hemopoiesis;GO:0035556//intracellular signal transduction;GO:0042327//positive regulation of phosphorylation;GO:0042386//hemocyte differ…	--
BMSK0011898	5251	3692	5335	1326	2430	2049	373.742	411.467	432.128	805.439	818.454	758.375	405.779	794.089333333333	0.968607112343764	1.59585239040941e-178	2.11909425823833e-176	RpS20	ribosomal protein S20 [Bombyx mori]	Genetic Information Processing	Translation	ko03010//Ribosome	K02969	-	-	-	--
BMSK0005107	1622	1079	1461	352	680	607	20.026	20.860	20.528	37.090	39.730	38.972	20.4713333333333	38.5973333333333	0.914896105355414	1.08943365196672e-177	1.43394315331233e-175	FANCM	Fanconi anemia group M protein [Bombyx mori]	-	-	-	-	GO:0031981//nuclear lumen;GO:0043234//protein complex	GO:0016787//hydrolase activity;GO:0097159//organic cyclic compound binding;GO:1901363//heterocyclic compound binding	GO:0006259//DNA metabolic process;GO:0006974//cellular response to DNA damage stimulus;GO:1903046//meiotic cell cycle process	--
BMSK0000288	721	486	669	258	408	435	10.356	10.931	10.935	31.626	27.732	32.491	10.7406666666667	30.6163333333333	1.51121797014393	4.31235877097801e-177	5.62669072682827e-175	fax	failed axon connections isoform X1 [Bombyx mori]	-	-	-	-	GO:0016020//membrane;GO:0044424//intracellular part	GO:0016772//transferase activity, transferring phosphorus-containing groups	GO:0006796//phosphate-containing compound metabolic process;GO:0048812//neuron projection morphogenesis	--
BMSK0004553	5508	3475	4775	59	131	117	42.637	42.117	42.058	3.880	4.785	4.712	42.2706666666667	4.459	-3.24486476107266	1.4429063184064e-176	1.86644907824897e-174	Ggt1	gamma-glutamyltranspeptidase 1 isoform X3 [Bombyx mori]	Metabolism;Metabolism;Metabolism;Metabolism	Global and overview maps;Metabolism of other amino acids;Lipid metabolism;Metabolism of other amino acids	ko01100//Metabolic pathways;ko00480//Glutathione metabolism;ko00590//Arachidonic acid metabolism;ko00430//Taurine and hypotaurine metabolism	K18592;K18592;K18592;K18592	GO:0016021//integral component of membrane;GO:0044421//extracellular region part	GO:0016755//transferase activity, transferring amino-acyl groups;GO:0016787//hydrolase activity	GO:0002237//response to molecule of bacterial origin;GO:0006749//glutathione metabolic process;GO:0006979//response to oxidative stress;GO:0019752//carboxylic acid metabolic process;GO:0034097//response to cytokine;GO:0043627//response to estrogen;GO:0044238//primary metabolic process;GO:0044249//cellular biosynthetic process;GO:0048858//cell projection morphogenesis;GO:1901576//organic substance…	--
BMSK0006603	22593	14482	19498	839	1589	1472	351.558	352.854	345.272	111.415	117.005	119.108	349.894666666667	115.842666666667	-1.59475395583951	2.4461692698336e-176	3.13715981998745e-174	sf3b3	splicing factor 3B subunit 3 isoform X1 [Bombyx mori]	Genetic Information Processing	Transcription	ko03040//Spliceosome	K12830	-	-	-	--
BMSK0000727	209	140	189	141	324	237	1.507	1.584	1.557	8.688	11.061	8.896	1.54933333333333	9.54833333333333	2.62360136391503	7.4149323494207e-175	9.42890338161505e-173	--	neogenin [Bombyx mori]	Organismal Systems;Environmental Information Processing;Environmental Information Processing	Development and regeneration;Signal transduction;Signaling molecules and interaction	ko04360//Axon guidance;ko04350//TGF-beta signaling pathway;ko04514//Cell adhesion molecules	K06766;K06766;K06766	GO:0016020//membrane;GO:0043005//neuron projection	GO:0004407//histone deacetylase activity	GO:0007411//axon guidance;GO:0044238//primary metabolic process;GO:0044260//cellular macromolecule metabolic process;GO:0050794//regulation of cellular process	--
MSTRG.35619	874	563	660	336	571	473	22.642	22.845	19.450	74.211	70.055	63.703	21.6456666666667	69.323	1.67925585454104	8.49832240019508e-175	1.07157418163804e-172	--	activity-regulated cytoskeleton associated protein 1 isoform X2 [Bombyx mori]	-	-	-	-	-	-	-	--
BMSK0007174	3022	1860	2403	627	1087	1093	20.553	19.800	18.599	36.374	34.980	38.654	19.6506666666667	36.6693333333333	0.899995779326397	1.44193589972444e-174	1.80302068128044e-172	ABCC1	multidrug resistance-associated protein 1 isoform X5 [Bombyx mori]	Human Diseases;Environmental Information Processing;Environmental Information Processing;Organismal Systems;Human Diseases	Cancer: overview;Signal transduction;Membrane transport;Digestive system;Drug resistance: antineoplastic	ko05206//MicroRNAs in cancer;ko04071//Sphingolipid signaling pathway;ko02010//ABC transporters;ko04977//Vitamin digestion and absorption;ko01523//Antifolate resistance	K05665;K05665;K05665;K05665;K05665	GO:0031224//intrinsic component of membrane	GO:0015405//P-P-bond-hydrolysis-driven transmembrane transporter activity;GO:0032550//purine ribonucleoside binding;GO:0042623//ATPase activity, coupled	GO:0001101//response to acid chemical;GO:0044763//single-organism cellular process;GO:0051234//establishment of localization	--
BMSK0004397	324	209	273	148	303	244	13.803	13.953	13.270	53.788	61.221	54.059	13.6753333333333	56.356	2.04299321776831	2.40869891643719e-173	2.98698572240826e-171	--	uncharacterized protein LOC105841424 [Bombyx mori]	-	-	-	-	-	-	-	--
BMSK0002761	8221	4957	7126	136	283	282	87.104	82.239	85.923	12.297	14.189	15.537	85.0886666666667	14.0076666666667	-2.60275032760565	2.50518657487644e-172	3.08117414393615e-170	IQGAP1	ras GTPase-activating-like protein IQGAP1 [Bombyx mori]	-	-	-	-	GO:0005924//cell-substrate adherens junction;GO:0015629//actin cytoskeleton;GO:0015630//microtubule cytoskeleton;GO:0019897//extrinsic component of plasma membrane;GO:0031981//nuclear lumen;GO:0031988//membrane-bounded vesicle;GO:0035770//ribonucleoprotein granule;GO:0043005//neuron projection;GO:0044444//cytoplasmic part	GO:0017048//Rho GTPase binding;GO:0019900//kinase binding;GO:0019902//phosphatase binding;GO:0030295//protein kinase activator activity;GO:1901981//phosphatidylinositol phosphate binding	GO:0009892//negative regulation of metabolic process;GO:0016311//dephosphorylation;GO:0036119//response to platelet-derived growth factor;GO:0038127//ERBB signaling pathway;GO:0043087//regulation of GTPase activity;GO:0044707//single-multicellular organism process;GO:0044710//single-organism metabolic process;GO:0045860//positive regulation of protein kinase activity;GO:0048588//developmental cel…	--
BMSK0007083	5980	3817	4942	69	128	143	98.853	98.794	92.973	9.704	9.980	12.326	96.8733333333333	10.67	-3.18253940833854	1.54619380669115e-168	1.88623073734965e-166	--	DNA-directed RNA polymerase [Operophtera brumata]	-	-	-	-	-	-	-	--
MSTRG.10064	476	302	422	180	378	294	6.006	5.973	6.056	19.375	22.544	19.272	6.01166666666667	20.397	1.76252005315541	4.67978496326609e-167	5.66291720756514e-165	tc1a	mariner transposase [Bombyx mori]	Metabolism;Metabolism	Global and overview maps;Amino acid metabolism	ko01100//Metabolic pathways;ko00310//Lysine degradation	K11433;K11433	-	-	-	--
BMSK0001981	33600	21273	29180	1419	2675	2434	264.512	262.227	261.420	95.334	99.652	99.641	262.719666666667	98.209	-1.41959705561394	1.23735209654931e-166	1.48531745669779e-164	let-2	collagen alpha-1(IV) chain [Bombyx mandarina]	Human Diseases;Human Diseases;Environmental Information Processing;Organismal Systems;Cellular Processes;Organismal Systems;Human Diseases;Human Diseases;Human Diseases;Environmental Information Processing	Cancer: overview;Infectious disease: viral;Signal transduction;Digestive system;Cellular community - eukaryotes;Endocrine system;Endocrine and metabolic disease;Infectious disease: parasitic;Cancer: specific types;Signaling molecules and interaction	ko05200//Pathways in cancer;ko05165//Human papillomavirus infection;ko04151//PI3K-Akt signaling pathway;ko04974//Protein digestion and absorption;ko04510//Focal adhesion;ko04926//Relaxin signaling pathway;ko04933//AGE-RAGE signaling pathway in diabetic complications;ko05146//Amoebiasis;ko05222//Small cell lung cancer;ko04512//ECM-receptor interaction	K06237;K06237;K06237;K06237;K06237;K06237;K06237;K06237;K06237;K06237	GO:0005581//collagen trimer;GO:0044420//extracellular matrix component	GO:0005201//extracellular matrix structural constituent	GO:0002009//morphogenesis of an epithelium;GO:0003006//developmental process involved in reproduction;GO:0014706//striated muscle tissue development;GO:0016043//cellular component organization;GO:0048598//embryonic morphogenesis;GO:0055002//striated muscle cell development;GO:0072002//Malpighian tubule development	--
MSTRG.48121	2810	1628	2507	719	1347	1059	18.324	16.622	18.607	40.013	41.579	35.916	17.851	39.1693333333333	1.13371967841601	1.20996524972796e-164	1.44091496604508e-162	--	polyprotein, partial [Bombyx mori]	-	-	-	-	-	-	-	--
BMSK0013364	9257	5663	8355	1390	2557	2408	1074.934	1029.678	1104.094	1377.479	1405.077	1454.051	1069.56866666667	1412.20233333333	0.400917698613963	1.74754862056574e-163	2.06472181508574e-161	FAU	ubiquitin-like protein FUBI [Bombyx mandarina]	Genetic Information Processing	Translation	ko03010//Ribosome	K02983	GO:0015935//small ribosomal subunit;GO:0044421//extracellular region part	GO:0003677//DNA binding;GO:0003723//RNA binding;GO:0005198//structural molecule activity	GO:0000956//nuclear-transcribed mRNA catabolic process;GO:0002385//mucosal immune response;GO:0006281//DNA repair;GO:0006412//translation;GO:0006613//cotranslational protein targeting to membrane;GO:0016032//viral process;GO:0032774//RNA biosynthetic process;GO:0042742//defense response to bacterium;GO:0043624//cellular protein complex disassembly;GO:0051231//spindle elongation	--
MSTRG.25861	2585	1536	2195	493	881	784	10.803	10.052	10.441	17.589	17.420	17.036	10.432	17.3483333333333	0.733781294045149	2.39213279312319e-163	2.80421504381355e-161	pol	Retrovirus-related Pol polyprotein from transposon 412-like Protein [Tribolium castaneum]	-	-	-	-	-	GO:0016779//nucleotidyltransferase activity	GO:0006259//DNA metabolic process	--
BMSK0001847	2435	1639	2207	459	868	834	20.408	21.510	21.044	32.828	34.432	36.359	20.9873333333333	34.5396666666667	0.718735291523016	4.85136672120255e-163	5.6430044691197e-161	--	zinc finger protein Xfin isoform X1 [Bombyx mori]	Human Diseases	Infectious disease: viral	ko05168//Herpes simplex virus 1 infection	K09228	-	-	GO:0007423//sensory organ development;GO:0007444//imaginal disc development	zf-C2H2
BMSK0004901	61	33	45	83	166	161	2.422	2.051	2.033	28.119	31.184	33.235	2.16866666666667	30.846	3.83020319115151	9.50446631969642e-163	1.09703474713111e-160	CG8745	alanine--glyoxylate aminotransferase 2-like [Bombyx mori]	Metabolism;Metabolism	Global and overview maps;Lipid metabolism	ko01100//Metabolic pathways;ko00564//Glycerophospholipid metabolism	K14286;K14286	GO:0043231//intracellular membrane-bounded organelle	GO:0008483//transaminase activity;GO:0016829//lyase activity;GO:0043168//anion binding	GO:0006527//arginine catabolic process;GO:0014070//response to organic cyclic compound	--
MSTRG.48168	26	12	14	105	215	171	3.567	2.578	2.186	122.930	139.575	121.988	2.777	128.164333333333	5.5283238449156	2.13848615509704e-162	2.44946448528481e-160	--	-	-	-	-	-	-	-	-	--
MSTRG.34268	660	438	629	242	452	349	51.763	53.792	56.208	162.171	167.823	142.505	53.921	157.499666666667	1.54642961768852	6.46089647500511e-162	7.34437512177664e-160	--	endonuclease and reverse transcriptase-like protein [Bombyx mori]	-	-	-	-	-	-	-	--
BMSK0012277	1156	761	1054	277	515	508	14.491	14.941	15.048	29.623	30.560	33.143	14.8266666666667	31.1086666666667	1.06912227421122	1.48880190650287e-161	1.67965959451696e-159	hacd3	very-long-chain (3R)-3-hydroxyacyl-CoA dehydratase [Bombyx mori]	Metabolism;Metabolism;Metabolism;Metabolism	Global and overview maps;Global and overview maps;Lipid metabolism;Lipid metabolism	ko01100//Metabolic pathways;ko01212//Fatty acid metabolism;ko01040//Biosynthesis of unsaturated fatty acids;ko00062//Fatty acid elongation	K10703;K10703;K10703;K10703	GO:0005622//intracellular	-	GO:0006633//fatty acid biosynthetic process;GO:0007265//Ras protein signal transduction;GO:0051403//stress-activated MAPK cascade	--
MSTRG.34073	11234	7570	10402	351	617	530	187.386	197.716	197.454	49.965	48.702	45.972	194.185333333333	48.213	-2.00994013151637	4.10983084880463e-160	4.60209043927712e-158	mknk1	MAP kinase-interacting serine/threonine-protein kinase 1 isoform X1 [Bombyx mori]	Environmental Information Processing;Organismal Systems;Environmental Information Processing	Signal transduction;Endocrine system;Signal transduction	ko04010//MAPK signaling pathway;ko04910//Insulin signaling pathway;ko04066//HIF-1 signaling pathway	K04372;K04372;K04372	GO:0005815//microtubule organizing center;GO:0012505//endomembrane system;GO:0044444//cytoplasmic part	GO:0004674//protein serine/threonine kinase activity;GO:0019901//protein kinase binding;GO:0032550//purine ribonucleoside binding;GO:0043167//ion binding	GO:0006468//protein phosphorylation;GO:0040007//growth;GO:0046578//regulation of Ras protein signal transduction	--
MSTRG.27619	36	20	28	98	163	138	7.120	6.253	6.329	164.965	152.473	141.889	6.56733333333333	153.109	4.54310759618811	5.34459244128499e-160	5.94041552455417e-158	--	olfactory receptor [Bombyx mori]	-	-	-	-	-	-	-	--
BMSK0000891	12561	8301	11148	411	726	724	305.930	316.571	308.989	85.428	83.674	91.695	310.496666666667	86.9323333333333	-1.83661300715919	5.74125627334462e-160	6.3343787045247e-158	--	nucleolin [Bombyx mori]	-	-	-	-	-	-	-	--
BMSK0006560	21549	13839	19252	2844	4852	4782	520.436	523.340	529.134	586.078	554.513	600.569	524.303333333333	580.386666666667	0.146612658454434	2.90734519936937e-159	3.18428574573265e-157	RpL14	ribosomal protein L14 [Bombyx mori]	Genetic Information Processing	Translation	ko03010//Ribosome	K02875	GO:0015934//large ribosomal subunit	GO:0005198//structural molecule activity;GO:0005488//binding	GO:0010467//gene expression;GO:0031023//microtubule organizing center organization;GO:0043066//negative regulation of apoptotic process;GO:0051231//spindle elongation	--
BMSK0015295	22059	13872	19310	944	1588	1452	1021.861	1006.209	1017.974	373.196	348.108	349.771	1015.348	357.025	-1.50787727604019	6.98746154040339e-158	7.59759858070672e-156	Nlp	nucleoplasmin isoform 2 [Bombyx mori]	-	-	-	-	GO:0031981//nuclear lumen;GO:0043232//intracellular non-membrane-bounded organelle	GO:0003676//nucleic acid binding;GO:0005515//protein binding;GO:0016887//ATPase activity	GO:0003006//developmental process involved in reproduction;GO:0016568//chromatin modification;GO:0034728//nucleosome organization;GO:0044763//single-organism cellular process	--
BMSK0000531	217	154	175	148	228	265	1.636	1.818	1.502	9.523	8.125	10.390	1.652	9.346	2.50013535044535	1.35425669466454e-156	1.46191523046341e-154	Nca	neurocalcin homolog [Bombyx mori]	-	-	-	-	GO:0030125//clathrin vesicle coat	GO:0015631//tubulin binding;GO:0016491//oxidoreductase activity;GO:0046872//metal ion binding	GO:0006810//transport;GO:0007267//cell-cell signaling;GO:0008217//regulation of blood pressure;GO:0019932//second-messenger-mediated signaling;GO:0042325//regulation of phosphorylation	--
BMSK0007139	12868	7882	10869	281	589	582	179.918	172.561	172.942	33.530	38.970	42.315	175.140333333333	38.2716666666667	-2.19416272803742	1.56154988697214e-156	1.67364686100121e-154	me31B	ATP-dependent RNA helicase me31b [Manduca sexta]	Genetic Information Processing	Folding, sorting and degradation	ko03018//RNA degradation	K12614	GO:0031332//RNAi effector complex;GO:0031981//nuclear lumen;GO:0036464//cytoplasmic ribonucleoprotein granule;GO:0043234//protein complex	GO:0003723//RNA binding;GO:0003724//RNA helicase activity;GO:0005515//protein binding;GO:0015927//trehalase activity;GO:0032550//purine ribonucleoside binding	GO:0000291//nuclear-transcribed mRNA catabolic process, exonucleolytic;GO:0002697//regulation of immune effector process;GO:0003006//developmental process involved in reproduction;GO:0005984//disaccharide metabolic process;GO:0019072//viral genome packaging;GO:0022618//ribonucleoprotein complex assembly;GO:0031572//G2 DNA damage checkpoint;GO:0031644//regulation of neurological system process;GO:…	--
MSTRG.24275	675	435	569	215	365	396	25.461	25.713	24.430	69.302	65.085	77.760	25.2013333333333	70.7156666666667	1.48852980681265	6.91586512365859e-156	7.35975575748207e-154	--	-	-	-	-	-	-	-	-	--
BMSK0006764	16005	10549	14231	2012	3506	3199	93.527	96.524	94.638	100.339	96.951	97.210	94.8963333333333	98.1666666666667	0.0488808836943385	7.87686932360211e-156	8.32341015497533e-154	Fasn	fatty acid synthase [Bombyx mandarina]	Metabolism;Organismal Systems;Environmental Information Processing;Metabolism;Metabolism	Global and overview maps;Endocrine system;Signal transduction;Global and overview maps;Lipid metabolism	ko01100//Metabolic pathways;ko04910//Insulin signaling pathway;ko04152//AMPK signaling pathway;ko01212//Fatty acid metabolism;ko00061//Fatty acid biosynthesis	K00665;K00665;K00665;K00665;K00665	GO:0043232//intracellular non-membrane-bounded organelle	GO:0003676//nucleic acid binding;GO:0016297//acyl-[acyl-carrier-protein] hydrolase activity;GO:0016491//oxidoreductase activity;GO:0036094//small molecule binding;GO:0043167//ion binding	GO:0006633//fatty acid biosynthetic process	--
BMSK0004785	4858	3024	4366	68	90	93	51.982	50.666	53.165	6.210	4.557	5.175	51.9376666666667	5.314	-3.28891106852147	3.25205733916151e-154	3.41238604014814e-152	Anpep	aminopeptidase N2 [Danaus plexippus plexippus]	Metabolism;Metabolism;Organismal Systems;Organismal Systems	Global and overview maps;Metabolism of other amino acids;Endocrine system;Immune system	ko01100//Metabolic pathways;ko00480//Glutathione metabolism;ko04614//Renin-angiotensin system;ko04640//Hematopoietic cell lineage	K11140;K11140;K11140;K11140	-	-	-	--
BMSK0002718	6818	4251	5829	1014	1695	1565	269.421	263.032	262.130	341.956	316.958	321.588	264.861	326.834	0.303322645705273	5.0757756494373e-154	5.28902872359769e-152	eEF1delta	elongation factor 1 delta [Bombyx mori]	-	-	-	-	GO:0043231//intracellular membrane-bounded organelle;GO:0043232//intracellular non-membrane-bounded organelle;GO:0043234//protein complex;GO:0044444//cytoplasmic part	GO:0008134//transcription factor binding;GO:0008135//translation factor activity, RNA binding;GO:0060089//molecular transducer activity	GO:0006351//transcription, DNA-templated;GO:0010212//response to ionizing radiation;GO:0019538//protein metabolic process;GO:0043122//regulation of I-kappaB kinase/NF-kappaB signaling	--
BMSK0012993	19418	12495	17483	2534	4315	3889	1104.110	1112.467	1131.284	1229.626	1161.037	1149.892	1115.95366666667	1180.185	0.0807358980112379	2.67249634535566e-153	2.76557294221115e-151	RpS4	40S ribosomal protein S4 [Bombyx mori]	Genetic Information Processing	Translation	ko03010//Ribosome	K02987	GO:0005924//cell-substrate adherens junction;GO:0015935//small ribosomal subunit;GO:0031988//membrane-bounded vesicle;GO:0035770//ribonucleoprotein granule;GO:0043231//intracellular membrane-bounded organelle	GO:0003723//RNA binding;GO:0005198//structural molecule activity	GO:0000956//nuclear-transcribed mRNA catabolic process;GO:0006417//regulation of translation;GO:0006613//cotranslational protein targeting to membrane;GO:0007417//central nervous system development;GO:0009792//embryo development ending in birth or egg hatching;GO:0016032//viral process;GO:0031023//microtubule organizing center organization;GO:0032774//RNA biosynthetic process;GO:0042127//regulati…	--
BMSK0006175	134	99	147	113	236	181	1.940	2.251	2.424	14.017	16.223	13.696	2.205	14.6453333333333	2.73159046898106	1.24340435918056e-152	1.2778960554455e-150	--	extensin-2 [Bombyx mori]	-	-	-	-	-	-	-	--
BMSK0007056	7182	4522	6301	1016	1768	1745	36.992	36.470	36.933	44.659	43.092	46.738	36.7983333333333	44.8296666666667	0.284813346840662	2.49535715278639e-152	2.54713156990203e-150	Dscam2	PREDICTED: Down syndrome cell adhesion molecule-like protein Dscam2 [Amyelois transitella]	-	-	-	-	-	-	-	--
BMSK0001949	5489	3542	5124	967	1585	1476	459.944	464.733	488.618	691.508	628.491	643.147	471.098333333333	654.382	0.474104836799374	2.2882766880828e-151	2.31997241247854e-149	Rpl35	ribosomal protein L35 [Bombyx mori]	Genetic Information Processing	Translation	ko03010//Ribosome	K02918	GO:0015934//large ribosomal subunit	GO:0005198//structural molecule activity;GO:0044822//poly(A) RNA binding	GO:0000956//nuclear-transcribed mRNA catabolic process;GO:0006412//translation;GO:0006613//cotranslational protein targeting to membrane;GO:0016032//viral process;GO:0030099//myeloid cell differentiation;GO:0032774//RNA biosynthetic process;GO:0043624//cellular protein complex disassembly;GO:0051231//spindle elongation	--
BMSK0006124	18270	11969	16291	480	1039	948	397.740	408.001	403.605	89.179	107.037	107.320	403.115333333333	101.178666666667	-1.99428752761511	3.19640524280309e-150	3.21893024619197e-148	--	Zinc finger protein [Operophtera brumata]	-	-	-	-	-	-	-	--
BMSK0013501	30429	19384	27021	1357	2448	2103	1140.608	1137.721	1152.627	434.015	434.200	409.836	1143.652	426.017	-1.42466521682228	5.33522805041641e-150	5.33700645976655e-148	Cp1	fibroinase precursor [Bombyx mori]	Cellular Processes;Human Diseases;Cellular Processes;Cellular Processes;Human Diseases;Cellular Processes;Human Diseases;Organismal Systems	Transport and catabolism;Cancer: overview;Transport and catabolism;Transport and catabolism;Cardiovascular disease;Cell growth and death;Immune disease;Immune system	ko04142//Lysosome;ko05205//Proteoglycans in cancer;ko04140//Autophagy - animal;ko04145//Phagosome;ko05418//Fluid shear stress and atherosclerosis;ko04210//Apoptosis;ko05323//Rheumatoid arthritis;ko04612//Antigen processing and presentation	K01365;K01365;K01365;K01365;K01365;K01365;K01365;K01365	GO:0000323//lytic vacuole	GO:0004175//endopeptidase activity	GO:0009057//macromolecule catabolic process;GO:0019538//protein metabolic process;GO:0044707//single-multicellular organism process;GO:0048102//autophagic cell death;GO:0048869//cellular developmental process	--
BMSK0014264	19805	12526	17340	820	1440	1376	266.382	263.806	265.416	94.124	91.654	96.241	265.201333333333	94.0063333333333	-1.49625816731514	7.33650788744445e-150	7.29035104974198e-148	Hnrnpul1	heterogeneous nuclear ribonucleoprotein U-like protein 1 [Bombyx mori]	-	-	-	-	GO:0031981//nuclear lumen	GO:0003723//RNA binding;GO:0005515//protein binding	GO:0008380//RNA splicing	--
BMSK0014093	7348	4946	6840	1200	1999	1955	724.019	763.094	766.982	1009.069	932.076	1001.704	751.365	980.949666666667	0.384665198389178	4.82046628796262e-149	4.7586247796631e-147	RpL32	ribosomal protein L32 [Bombyx mori]	Genetic Information Processing	Translation	ko03010//Ribosome	K02912	-	-	-	--
MSTRG.47675	3750	2510	3424	690	1204	1016	41.810	43.818	43.453	65.636	63.528	58.888	43.027	62.684	0.54285499039006	4.21492387451192e-148	4.1336557344478e-146	Tf2-11	Down syndrome cell adhesion molecule-like protein Dscam2 [Bombyx mandarina]	-	-	-	-	-	-	-	--
BMSK0014151	993	679	863	266	451	411	7.099	7.601	7.022	16.230	15.258	15.280	7.24066666666667	15.5893333333333	1.10636479238297	1.33997369715835e-147	1.30560424193903e-145	Rbp6	RNA-binding protein Musashi homolog Rbp6 isoform X1 [Bombyx mori]	Genetic Information Processing	Translation	ko03015//mRNA surveillance pathway	K14411	-	GO:0030371//translation repressor activity;GO:0036094//small molecule binding;GO:0044822//poly(A) RNA binding	GO:0001666//response to hypoxia;GO:0006396//RNA processing;GO:0006417//regulation of translation;GO:0007423//sensory organ development;GO:0017145//stem cell division;GO:0045165//cell fate commitment	--
BMSK0002092	7555	4840	6848	211	362	306	128.463	128.864	132.512	30.619	29.128	27.057	129.946333333333	28.9346666666667	-2.16704499700881	1.85429815121542e-147	1.79508024251532e-145	--	AGAP009860-PA, partial [Anopheles gambiae str. PEST] [Anopheles gambiae]	-	-	-	-	-	-	-	--
BMSK0010231	1759	1107	1464	424	697	770	17.888	17.636	16.944	36.813	33.547	40.740	17.4893333333333	37.0333333333333	1.08234911391637	3.40235424263384e-146	3.27258496222569e-144	Syngr	synaptogyrin [Bombyx mori]	-	-	-	-	-	-	-	--
MSTRG.52019	2784	1669	2556	644	1106	918	21.502	20.187	22.461	42.463	40.419	36.865	21.3833333333333	39.9156666666667	0.900468342407871	1.5935282555172e-145	1.52298671809144e-143	PGBD4	piggyBac transposable element-derived protein 4-like isoform X1 [Bombyx mori]	-	-	-	-	-	-	-	--
MSTRG.3522	2135	1191	1764	451	900	821	36.171	31.595	34.010	65.207	72.154	72.329	33.9253333333333	69.8966666666667	1.04286066500085	1.7220858342666e-145	1.63543657868166e-143	--	reverse transcriptase [Anopheles gambiae]	-	-	-	-	-	-	-	--
BMSK0000761	348	165	258	166	285	276	4.624	3.432	3.901	18.820	17.917	19.067	3.98566666666667	18.6013333333333	2.22251307323205	2.38019261223811e-144	2.24621321676936e-142	LRIG3	chaoptin isoform X2 [Bombyx mori]	-	-	-	-	-	-	GO:0007399//nervous system development;GO:0035150//regulation of tube size;GO:0044763//single-organism cellular process;GO:0050896//response to stimulus	--
BMSK0010722	464	267	420	192	292	281	4.192	3.777	4.318	14.805	12.485	13.202	4.09566666666667	13.4973333333333	1.72050419347833	2.43450587242294e-144	2.28311003848164e-142	foxn3	forkhead box protein N3 [Bombyx mori]	-	-	-	-	GO:0043231//intracellular membrane-bounded organelle	GO:0001071//nucleic acid binding transcription factor activity;GO:0003677//DNA binding;GO:0005515//protein binding	GO:0006355//regulation of transcription, DNA-templated;GO:0031572//G2 DNA damage checkpoint	Fork head
BMSK0013118	4381	2732	3841	30	93	79	52.819	51.575	52.700	3.087	5.306	4.953	52.3646666666667	4.44866666666667	-3.55714876575674	1.49923191960661e-143	1.39726552507436e-141	--	axoneme-associated protein mst101(2) isoform X1 [Bombyx mori]	-	-	-	-	-	-	-	--
BMSK0009121	1540	1071	1424	363	626	547	9.634	10.491	10.138	19.380	18.538	17.794	10.0876666666667	18.5706666666667	0.880433097725057	1.69153558655428e-143	1.56675873310166e-141	sno	protein strawberry notch [Bombyx mori]	-	-	-	-	GO:0043231//intracellular membrane-bounded organelle	-	GO:0006357//regulation of transcription from RNA polymerase II promoter;GO:0006508//proteolysis;GO:0009886//post-embryonic morphogenesis;GO:0038127//ERBB signaling pathway;GO:0045165//cell fate commitment	--
BMSK0004262	17931	11136	15670	651	1131	1139	558.605	543.216	555.542	173.077	166.733	184.517	552.454333333333	174.775666666667	-1.66035087616885	1.90654989441645e-143	1.75507859912386e-141	Rpn6	26S proteasome non-ATPase regulatory subunit 11 [Bombyx mori]	Human Diseases;Genetic Information Processing	Infectious disease: viral;Folding, sorting and degradation	ko05169//Epstein-Barr virus infection;ko03050//Proteasome	K03036;K03036	GO:0022624//proteasome accessory complex;GO:0031981//nuclear lumen;GO:0031988//membrane-bounded vesicle;GO:0044444//cytoplasmic part	GO:0005488//binding	GO:0000087//mitotic M phase;GO:0002220//innate immune response activating cell surface receptor signaling pathway;GO:0006807//nitrogen compound metabolic process;GO:0010565//regulation of cellular ketone metabolic process;GO:0030154//cell differentiation;GO:0030177//positive regulation of Wnt signaling pathway;GO:0030178//negative regulation of Wnt signaling pathway;GO:0030330//DNA damage respons…	--
MSTRG.22429	9563	6378	9104	2114	3905	3040	249.160	260.204	269.943	470.013	481.428	411.853	259.769	454.431333333333	0.806833038570136	2.08533856741155e-143	1.90795763439087e-141	RTase	reverse transcriptase [Bombyx mori]	-	-	-	-	-	-	-	--
BMSK0008874	46399	30731	42007	2261	3912	3572	732.542	759.703	754.733	304.637	292.267	293.256	748.992666666667	296.72	-1.33584942047623	6.02289499740132e-143	5.47718420824284e-141	IPO5	importin-5 [Bombyx mori]	-	-	-	-	GO:0031090//organelle membrane;GO:0031981//nuclear lumen;GO:0044444//cytoplasmic part;GO:0046930//pore complex	GO:0003723//RNA binding;GO:0004857//enzyme inhibitor activity;GO:0008565//protein transporter activity;GO:0017016//Ras GTPase binding	GO:0009892//negative regulation of metabolic process;GO:0042306//regulation of protein import into nucleus;GO:0043200//response to amino acid	--
BMSK0004919	7217	4456	6103	180	277	288	83.869	81.084	80.712	17.852	15.233	17.404	81.8883333333333	16.8296666666667	-2.28265132260512	6.85862827396083e-143	6.19962152113146e-141	Bub1b	mitotic checkpoint serine/threonine-protein kinase BUB1 beta [Bombyx mori]	Cellular Processes;Organismal Systems;Cellular Processes	Cell growth and death;Endocrine system;Cell growth and death	ko04114//Oocyte meiosis;ko04914//Progesterone-mediated oocyte maturation;ko04110//Cell cycle	K02178;K02178;K02178	GO:0000777//condensed chromosome kinetochore	GO:0016301//kinase activity	GO:0007052//mitotic spindle organization;GO:0030154//cell differentiation;GO:0031935//regulation of chromatin silencing;GO:0033047//regulation of mitotic sister chromatid segregation;GO:0033301//cell cycle comprising mitosis without cytokinesis;GO:0044267//cellular protein metabolic process;GO:0051177//meiotic sister chromatid cohesion;GO:0071173//spindle assembly checkpoint	--
BMSK0001139	7977	5116	7372	1296	2296	1940	1101.831	1106.493	1158.800	1527.703	1500.738	1393.441	1122.37466666667	1473.96066666667	0.393143674859086	7.63168814369914e-143	6.85709464647938e-141	RpL34	ribosomal protein L34 [Bombyx mori]	Genetic Information Processing	Translation	ko03010//Ribosome	K02915	GO:0015934//large ribosomal subunit;GO:0031988//membrane-bounded vesicle;GO:0043231//intracellular membrane-bounded organelle	GO:0003676//nucleic acid binding;GO:0005198//structural molecule activity;GO:0008092//cytoskeletal protein binding	GO:0006412//translation;GO:0006613//cotranslational protein targeting to membrane;GO:0010468//regulation of gene expression;GO:0016032//viral process;GO:0032774//RNA biosynthetic process;GO:0043624//cellular protein complex disassembly	--
BMSK0001297	5615	3455	4713	103	188	155	64.474	62.114	61.579	10.093	10.215	9.255	62.7223333333333	9.85433333333333	-2.67014905185898	1.32487682254621e-142	1.1833200429944e-140	Acsl5	long-chain-fatty-acid--CoA ligase 5 isoform X1 [Bombyx mandarina]	Metabolism;Organismal Systems;Metabolism;Cellular Processes;Organismal Systems;Metabolism;Metabolism;Organismal Systems;Cellular Processes	Global and overview maps;Environmental adaptation;Global and overview maps;Transport and catabolism;Endocrine system;Lipid metabolism;Lipid metabolism;Endocrine system;Cell growth and death	ko01100//Metabolic pathways;ko04714//Thermogenesis;ko01212//Fatty acid metabolism;ko04146//Peroxisome;ko03320//PPAR signaling pathway;ko00061//Fatty acid biosynthesis;ko00071//Fatty acid degradation;ko04920//Adipocytokine signaling pathway;ko04216//Ferroptosis	K01897;K01897;K01897;K01897;K01897;K01897;K01897;K01897;K01897	GO:0043231//intracellular membrane-bounded organelle	GO:0015645//fatty acid ligase activity	GO:0006631//fatty acid metabolic process	--
MSTRG.48454	8172	5266	7147	245	428	407	56.252	56.759	55.986	14.392	13.942	14.569	56.3323333333333	14.301	-1.97784719923383	3.11782276750657e-142	2.76822074712639e-140	Atm	serine-protein kinase ATM isoform X1 [Bombyx mori]	Human Diseases;Human Diseases;Human Diseases;Environmental Information Processing;Cellular Processes;Human Diseases;Human Diseases;Human Diseases;Cellular Processes;Cellular Processes;Cellular Processes;Human Diseases;Cellular Processes;Genetic Information Processing;Environmental Information Processing	Infectious disease: viral;Infectious disease: viral;Infectious disease: bacterial;Signal transduction;Cell growth and death;Cancer: overview;Infectious disease: viral;Cancer: overview;Cell growth and death;Cell growth and death;Cell growth and death;Drug resistance: antineoplastic;Cell growth and death;Replication and repair;Signal transduction	ko05165//Human papillomavirus infection;ko05166//Human T-cell leukemia virus 1 infection;ko05131//Shigellosis;ko04068//FoxO signaling pathway;ko04218//Cellular senescence;ko05202//Transcriptional misregulation in cancer;ko05170//Human immunodeficiency virus 1 infection;ko05206//MicroRNAs in cancer;ko04110//Cell cycle;ko04210//Apoptosis;ko04214//Apoptosis - fly;ko01524//Platinum drug resistance;ko…	K04728;K04728;K04728;K04728;K04728;K04728;K04728;K04728;K04728;K04728;K04728;K04728;K04728;K04728;K04728	-	-	-	--
BMSK0000186	2653	1610	2091	574	908	907	16.092	15.291	14.434	29.713	26.063	28.609	15.2723333333333	28.1283333333333	0.881103575874804	2.21465769344264e-141	1.95476109941805e-139	PLCG1	1-phosphatidylinositol 4,5-bisphosphate phosphodiesterase gamma-1 isoform X1 [Bombyx mandarina]	Metabolism;Human Diseases;Environmental Information Processing;Environmental Information Processing;Human Diseases;Human Diseases;Environmental Information Processing;Environmental Information Processing;Human Diseases;Human Diseases;Environmental Information Processing;Organismal Systems;Human Diseases;Environmental Information Processing;Human Diseases;Organismal Systems;Organismal Systems;Orga…	Global and overview maps;Cancer: overview;Signal transduction;Signal transduction;Infectious disease: bacterial;Cancer: overview;Signal transduction;Signal transduction;Cancer: overview;Cancer: specific types;Signal transduction;Endocrine system;Infectious disease: viral;Signal transduction;Cancer: overview;Development and regeneration;Endocrine system;Sensory system;Infectious disease: bacterial…	ko01100//Metabolic pathways;ko05200//Pathways in cancer;ko04015//Rap1 signaling pathway;ko04014//Ras signaling pathway;ko05131//Shigellosis;ko05205//Proteoglycans in cancer;ko04020//Calcium signaling pathway;ko04072//Phospholipase D signaling pathway;ko05231//Choline metabolism in cancer;ko05225//Hepatocellular carcinoma;ko04066//HIF-1 signaling pathway;ko04919//Thyroid hormone signaling pathway;…	K01116;K01116;K01116;K01116;K01116;K01116;K01116;K01116;K01116;K01116;K01116;K01116;K01116;K01116;K01116;K01116;K01116;K01116;K01116;K01116;K01116;K01116;K01116;K01116;K01116;K01116;K01116;K01116;K01116;K01116;K01116;K01116;K01116;K01116;K01116;K01116;K01116;K01116;K01116	GO:0005737//cytoplasm;GO:0016020//membrane;GO:0031252//cell leading edge;GO:0042995//cell projection	GO:0005102//receptor binding;GO:0008081//phosphoric diester hydrolase activity;GO:0046872//metal ion binding;GO:0060089//molecular transducer activity	GO:0000302//response to reactive oxygen species;GO:0001525//angiogenesis;GO:0002244//hematopoietic progenitor cell differentiation;GO:0002573//myeloid leukocyte differentiation;GO:0006644//phospholipid metabolic process;GO:0007166//cell surface receptor signaling pathway;GO:0009628//response to abiotic stimulus;GO:0010634//positive regulation of epithelial cell migration;GO:0014072//response to i…	--
BMSK0014114	483	334	406	182	290	279	6.391	6.920	6.114	20.553	18.159	19.198	6.475	19.3033333333333	1.57589789819468	9.68035686528027e-141	8.49437162359827e-139	ppp1r3c	protein phosphatase 1 regulatory subunit 3C [Bombyx mori]	Organismal Systems;Human Diseases	Endocrine system;Endocrine and metabolic disease	ko04910//Insulin signaling pathway;ko04931//Insulin resistance	K07189;K07189	-	-	-	--
BMSK0012486	426	294	351	162	278	293	3.017	3.260	2.829	9.792	9.317	10.791	3.03533333333333	9.96666666666667	1.71525611995363	1.22949422305164e-140	1.07259074516802e-138	Tet	DNA N6-methyl adenine demethylase isoform X2 [Bombyx mori]	-	-	-	-	-	-	GO:0006139//nucleobase-containing compound metabolic process;GO:0019538//protein metabolic process;GO:0030218//erythrocyte differentiation;GO:0043412//macromolecule modification;GO:0044260//cellular macromolecule metabolic process;GO:0055114//oxidation-reduction process;GO:0072527//pyrimidine-containing compound metabolic process	--
MSTRG.57438	35541	23696	32495	1543	2746	2353	484.602	505.906	504.220	179.568	177.202	166.858	498.242666666667	174.542666666667	-1.51326882709566	1.54734479424764e-140	1.34207564379687e-138	PSMD2	26S proteasome non-ATPase regulatory subunit 2 [Bombyx mori]	Human Diseases;Genetic Information Processing	Infectious disease: viral;Folding, sorting and degradation	ko05169//Epstein-Barr virus infection;ko03050//Proteasome	K03028;K03028	-	-	-	--
MSTRG.20385	92	75	76	101	155	152	6.958	8.918	6.557	65.326	55.401	59.597	7.47766666666667	60.108	3.00689695097183	1.57250232570347e-140	1.35605732167705e-138	--	olfactory receptor [Bombyx mori]	-	-	-	-	-	-	-	--
BMSK0013581	6515	4007	5845	144	255	242	98.194	94.566	100.255	18.522	18.187	18.967	97.6716666666667	18.5586666666667	-2.3958470501737	4.5185273918674e-140	3.87431448656973e-138	--	general transcriptional corepressor trfA-like [Galleria mellonella]	-	-	-	-	-	-	-	--
BMSK0011774	794	588	714	298	452	494	5.242	6.079	5.365	16.791	14.122	16.961	5.562	15.958	1.52060420158221	9.93911707438364e-140	8.4736620284731e-138	--	Retrovirus-related Pol polyprotein from transposon TNT 1-94 [Eumeta japonica]	-	-	-	-	-	-	-	--
BMSK0007069	11735	7325	10391	358	720	652	370.929	362.542	373.777	96.572	107.696	107.168	369.082666666667	103.812	-1.82997076587087	1.91654732712369e-139	1.62473404765485e-137	TDX	hsc70-interacting protein [Bombyx mori]	-	-	-	-	GO:0031988//membrane-bounded vesicle;GO:0032991//macromolecular complex;GO:0044444//cytoplasmic part	GO:0031072//heat shock protein binding;GO:0032558//adenyl deoxyribonucleotide binding	GO:0042026//protein refolding;GO:0051259//protein oligomerization	--
BMSK0009806	1346	882	1098	319	532	503	14.338	14.709	13.309	29.007	26.800	27.870	14.1186666666667	27.8923333333333	0.982264777727738	1.96568235115724e-139	1.65702604938845e-137	CDK2AP1	cyclin-dependent kinase 2-associated protein 1-like [Ostrinia furnacalis]	-	-	-	-	GO:0043231//intracellular membrane-bounded organelle;GO:0044444//cytoplasmic part	GO:0016772//transferase activity, transferring phosphorus-containing groups;GO:0019899//enzyme binding	GO:0001932//regulation of protein phosphorylation;GO:0006260//DNA replication;GO:0009653//anatomical structure morphogenesis;GO:0044763//single-organism cellular process	--
BMSK0011202	688	392	541	224	373	413	6.466	5.769	5.786	17.967	16.589	20.185	6.007	18.247	1.60294272017209	3.83550472799768e-139	3.21518147729638e-137	Sema1a	semaphorin-1A isoform X6 [Bombyx mori]	-	-	-	-	GO:0031224//intrinsic component of membrane	GO:0005102//receptor binding;GO:0005539//glycosaminoglycan binding	GO:0008361//regulation of cell size;GO:0009887//organ morphogenesis;GO:0016198//axon choice point recognition;GO:0022607//cellular component assembly;GO:0071526//semaphorin-plexin signaling pathway	--
MSTRG.56838	1263	866	1203	466	734	586	13.751	14.756	14.901	43.320	37.804	33.168	14.4693333333333	38.0973333333333	1.3966915661426	8.31542942814051e-139	6.93183436495824e-137	RTase	transposase [Bombyx mori]	Genetic Information Processing	Folding, sorting and degradation	ko04122//Sulfur relay system	K14169	-	-	-	--
BMSK0002764	5030	3166	4291	81	171	129	55.929	55.122	54.297	7.686	8.998	7.459	55.116	8.04766666666667	-2.7758287341448	3.04786034458877e-138	2.52669306467152e-136	SEMA-1A	semaphorin-1A [Bombyx mori]	-	-	-	-	GO:0016020//membrane;GO:0044444//cytoplasmic part	GO:0005515//protein binding;GO:0005539//glycosaminoglycan binding	GO:0008361//regulation of cell size;GO:0009792//embryo development ending in birth or egg hatching;GO:0009887//organ morphogenesis;GO:0016198//axon choice point recognition;GO:0022607//cellular component assembly;GO:0071526//semaphorin-plexin signaling pathway	--
BMSK0012790	7368	4906	6769	203	372	323	178.458	186.049	186.563	41.958	42.627	40.679	183.69	41.7546666666667	-2.13726373591215	3.07820681623455e-138	2.537829300967e-136	METAP2	methionine aminopeptidase 2 [Bombyx mandarina]	-	-	-	-	GO:0016020//membrane;GO:0044444//cytoplasmic part	GO:0003723//RNA binding;GO:0004177//aminopeptidase activity;GO:0008237//metallopeptidase activity;GO:0043169//cation binding	GO:0006508//proteolysis;GO:0007602//phototransduction;GO:0008277//regulation of G-protein coupled receptor protein signaling pathway;GO:0018193//peptidyl-amino acid modification	--
BMSK0015711	6694	4318	5911	179	315	297	341.756	345.189	343.431	77.991	76.103	78.849	343.458666666667	77.6476666666667	-2.1451220121933	1.03999360286679e-137	8.52737924099248e-136	l(2)efl	heat shock protein hsp23.7 precursor [Bombyx mori]	Genetic Information Processing;Organismal Systems	Folding, sorting and degradation;Aging	ko04141//Protein processing in endoplasmic reticulum;ko04213//Longevity regulating pathway - multiple species	K09542;K09542	-	-	GO:0006464//cellular protein modification process;GO:0031329//regulation of cellular catabolic process	--
MSTRG.41477	4373	2988	3836	801	1382	1178	28.275	30.258	28.228	44.225	42.288	39.618	28.9203333333333	42.0436666666667	0.539804312775549	1.98599404296242e-137	1.61955655514409e-135	Tf2-12	Transposon Tf2-6 polyprotein like [Argiope bruennichi]	-	-	-	-	-	-	-	--
MSTRG.54036	50	41	51	90	139	120	0.260	0.334	0.302	3.991	3.418	3.242	0.298666666666667	3.55033333333333	3.57134634590662	1.96566635864594e-136	1.59431479521526e-134	--	cytochrome P450, partial [Bombyx mori]	-	-	-	-	-	-	-	--
BMSK0002491	19313	12628	17898	2517	4540	4013	1557.894	1595.019	1643.012	1732.726	1733.012	1683.328	1598.64166666667	1716.35533333333	0.102501664849985	3.86012528295231e-136	3.11404192853222e-134	RpL19	ribosomal protein L19 [Bombyx mori]	Genetic Information Processing	Translation	ko03010//Ribosome	K02885	GO:0005924//cell-substrate adherens junction;GO:0015934//large ribosomal subunit	GO:0003723//RNA binding;GO:0005198//structural molecule activity	GO:0000956//nuclear-transcribed mRNA catabolic process;GO:0006412//translation;GO:0006613//cotranslational protein targeting to membrane;GO:0016032//viral process;GO:0032774//RNA biosynthetic process;GO:0043624//cellular protein complex disassembly;GO:0048534//hematopoietic or lymphoid organ development;GO:0051231//spindle elongation	--
MSTRG.28742	416	269	346	167	296	229	3.041	3.079	2.878	10.417	10.238	8.704	2.99933333333333	9.78633333333333	1.70612655720022	1.94695160435494e-135	1.56224646114149e-133	--	PiggyBac transposable element-derived protein 4 [Eumeta japonica]	-	-	-	-	-	-	-	--
BMSK0015855	5491	3484	4980	102	222	173	142.821	141.893	147.407	22.641	27.324	23.399	144.040333333333	24.4546666666667	-2.55829113824975	4.26091607576232e-134	3.40080030408583e-132	exu	exuperantia [Bombyx mori]	-	-	-	-	GO:0005737//cytoplasm;GO:0030529//intracellular ribonucleoprotein complex;GO:0043229//intracellular organelle	-	GO:0007314//oocyte anterior/posterior axis specification;GO:0044085//cellular component biogenesis;GO:0050789//regulation of biological process;GO:0060811//intracellular mRNA localization involved in anterior/posterior axis specification;GO:1902580//single-organism cellular localization	--
BMSK0002068	7925	5001	6997	216	440	365	170.503	168.474	171.314	39.659	44.797	40.836	170.097	41.764	-2.02602589683717	7.15978615978089e-134	5.68426409140277e-132	Kpnb1	importin subunit beta-1 isoform X1 [Bombyx mandarina]	Genetic Information Processing	Translation	ko03013//Nucleocytoplasmic transport	K14293	GO:0031090//organelle membrane;GO:0031981//nuclear lumen;GO:0031988//membrane-bounded vesicle;GO:0036464//cytoplasmic ribonucleoprotein granule;GO:0044432//endoplasmic reticulum part;GO:0046930//pore complex	GO:0003723//RNA binding;GO:0005048//signal sequence binding;GO:0008092//cytoskeletal protein binding;GO:0008565//protein transporter activity;GO:0017016//Ras GTPase binding;GO:0046914//transition metal ion binding	GO:0000280//nuclear division;GO:0000737//DNA catabolic process, endonucleolytic;GO:0007166//cell surface receptor signaling pathway;GO:0012501//programmed cell death;GO:0022411//cellular component disassembly;GO:0022604//regulation of cell morphogenesis;GO:0030036//actin cytoskeleton organization;GO:0042993//positive regulation of transcription factor import into nucleus;GO:0043623//cellular prot…	--
MSTRG.15096	87	44	81	79	168	136	0.600	0.475	0.635	4.646	5.479	4.874	0.57	4.99966666666667	3.13279808762182	8.19650212243227e-134	6.47307970247875e-132	POL	RNA-dependent DNA polymerase [Drosophila melanogaster]	-	-	-	-	-	GO:0016740//transferase activity	GO:0090304//nucleic acid metabolic process	--
MSTRG.15742	22523	14962	21231	3572	6161	5323	1711.837	1780.611	1836.347	2316.895	2215.874	2103.799	1776.265	2212.18933333333	0.316628033313634	2.30366242850689e-133	1.80976202825895e-131	RpS23	40S ribosomal protein S23 [Aricia agestis]	Genetic Information Processing	Translation	ko03010//Ribosome	K02973	GO:0015935//small ribosomal subunit	GO:0003723//RNA binding;GO:0005198//structural molecule activity	GO:0000956//nuclear-transcribed mRNA catabolic process;GO:0006412//translation;GO:0006613//cotranslational protein targeting to membrane;GO:0016032//viral process;GO:0022402//cell cycle process;GO:0031023//microtubule organizing center organization;GO:0032774//RNA biosynthetic process;GO:0043624//cellular protein complex disassembly	--
BMSK0000887	41	18	30	76	132	115	0.688	0.473	0.573	10.891	10.489	10.041	0.578	10.4736666666667	4.17955329268484	9.74769856901232e-133	7.61792797020989e-131	HR3	probable nuclear hormone receptor HR3 isoform X1 [Bombyx mandarina]	-	-	-	-	GO:0043231//intracellular membrane-bounded organelle	GO:0003677//DNA binding;GO:0004879//RNA polymerase II transcription factor activity, ligand-activated sequence-specific DNA binding;GO:0038023//signaling receptor activity;GO:0046914//transition metal ion binding	GO:0006357//regulation of transcription from RNA polymerase II promoter;GO:0007420//brain development;GO:0009653//anatomical structure morphogenesis;GO:0009755//hormone-mediated signaling pathway;GO:0050793//regulation of developmental process	THR-like
BMSK0006633	4891	3199	4362	106	168	165	83.564	85.582	84.812	15.456	13.583	14.659	84.6526666666667	14.566	-2.53895076530469	1.78200007539036e-130	1.38543580990841e-128	--	MATH and LRR domain-containing protein PFE0570w [Bombyx mori]	-	-	-	-	-	-	-	--
BMSK0001120	19836	13288	18550	3175	5275	4696	675.330	708.401	718.701	922.382	849.885	831.393	700.810666666667	867.886666666667	0.308481926450241	7.17269491897168e-130	5.5477467659366e-128	RpS26	40S ribosomal protein S26 [Bombyx mandarina]	Genetic Information Processing	Translation	ko03010//Ribosome	K02976	GO:0015935//small ribosomal subunit;GO:0031988//membrane-bounded vesicle	GO:0005198//structural molecule activity;GO:0044822//poly(A) RNA binding	GO:0006412//translation;GO:0006613//cotranslational protein targeting to membrane;GO:0010629//negative regulation of gene expression;GO:0016032//viral process;GO:0032774//RNA biosynthetic process;GO:0043624//cellular protein complex disassembly	--
BMSK0007539	12975	8228	11869	1883	3539	2955	353.590	351.099	368.090	437.931	456.388	418.760	357.593	437.693	0.291600815649185	1.17236262584892e-129	9.02118010300668e-128	RpS10	ribosomal protein S10 [Bombyx mori]	Genetic Information Processing	Translation	ko03010//Ribosome	K02947	GO:0005924//cell-substrate adherens junction;GO:0015935//small ribosomal subunit;GO:0031988//membrane-bounded vesicle;GO:0043231//intracellular membrane-bounded organelle;GO:0043234//protein complex	GO:0003723//RNA binding;GO:0005198//structural molecule activity	GO:0000956//nuclear-transcribed mRNA catabolic process;GO:0006412//translation;GO:0006613//cotranslational protein targeting to membrane;GO:0016032//viral process;GO:0030154//cell differentiation;GO:0032774//RNA biosynthetic process;GO:0043624//cellular protein complex disassembly	--
BMSK0004633	15728	10477	14213	1937	3438	3244	1684.125	1756.633	1731.947	1770.065	1742.065	1806.314	1724.235	1772.81466666667	0.0400853060126952	1.36291999334652e-129	1.04339869898798e-127	RPL27	ribosomal protein L27 [Bombyx mori]	Genetic Information Processing	Translation	ko03010//Ribosome	K02901	GO:0005924//cell-substrate adherens junction;GO:0015934//large ribosomal subunit;GO:0031988//membrane-bounded vesicle;GO:0043231//intracellular membrane-bounded organelle	GO:0003723//RNA binding;GO:0005198//structural molecule activity	GO:0000956//nuclear-transcribed mRNA catabolic process;GO:0006412//translation;GO:0006613//cotranslational protein targeting to membrane;GO:0016032//viral process;GO:0031023//microtubule organizing center organization;GO:0032774//RNA biosynthetic process;GO:0043624//cellular protein complex disassembly;GO:0051231//spindle elongation	--
BMSK0004694	334	170	262	144	236	228	1.879	1.498	1.678	6.915	6.284	6.671	1.685	6.62333333333333	1.97480887534665	2.18228267904275e-129	1.66219043649931e-127	--	histone-lysine N-methyltransferase PRDM16-like [Manduca sexta]	-	-	-	-	GO:0043231//intracellular membrane-bounded organelle	GO:0001071//nucleic acid binding transcription factor activity;GO:0003676//nucleic acid binding;GO:0043169//cation binding	GO:0001745//compound eye morphogenesis;GO:0006357//regulation of transcription from RNA polymerase II promoter;GO:0007281//germ cell development;GO:0007435//salivary gland morphogenesis;GO:0009629//response to gravity;GO:0009886//post-embryonic morphogenesis;GO:0035078//induction of programmed cell death by ecdysone;GO:0035112//genitalia morphogenesis;GO:0042706//eye photoreceptor cell fate commi…	zf-C2H2
MSTRG.13192	239	120	226	169	239	276	4.267	3.359	4.595	25.803	20.179	25.678	4.07366666666667	23.8866666666667	2.55180570307171	4.01393175636491e-129	3.04187101031593e-127	pol	reverse transcriptase [Bombyx mori]	-	-	-	-	-	GO:0003824//catalytic activity	-	--
BMSK0015618	2115	1419	2031	420	739	713	8.023	8.425	8.765	13.590	13.270	14.062	8.40433333333333	13.6406666666667	0.698708867049882	1.97762593039057e-128	1.49116970278947e-126	--	trithorax group protein osa isoform X4 [Bombyx mandarina]	Genetic Information Processing	Replication and repair	ko03410//Base excision repair	K20813	-	-	-	--
BMSK0007711	1420	911	1375	369	649	526	26.755	26.866	29.479	59.305	57.858	51.560	27.7	56.241	1.0217362703802	5.01204124596736e-127	3.76028394478701e-125	--	juvenile hormone binding protein brP-2095 precursor [Bombyx mori]	-	-	-	-	-	-	-	--
BMSK0002792	68	42	58	73	125	122	1.529	1.494	1.492	14.082	13.312	14.327	1.505	13.907	3.20797584504253	1.43459605693606e-126	1.07095093703112e-124	--	protein flightless-1 homolog [Bombyx mori]	-	-	-	-	-	-	-	--
MSTRG.4095	20137	12502	17459	813	1533	1337	246.115	239.250	242.835	84.800	88.663	84.974	242.733333333333	86.1456666666667	-1.49452210768872	1.47096350538454e-126	1.09266373258886e-124	HDLBP	vigilin [Bombyx mori]	-	-	-	-	-	-	-	--
BMSK0002666	5045	3156	4189	104	155	142	161.662	158.353	152.759	28.441	23.504	23.662	157.591333333333	25.2023333333333	-2.64455898106312	1.84724019858066e-126	1.36541079702969e-124	--	PREDICTED: G2/mitotic-specific cyclin-B-like [Plutella xylostella]	-	-	-	-	-	-	-	--
BMSK0009780	4445	2835	3955	74	149	135	78.631	78.527	79.619	11.172	12.473	12.418	78.9256666666667	12.021	-2.71493762609517	2.35343555744673e-126	1.73104414409255e-124	--	Formin-like protein 2 [Papilio machaon]	-	-	-	-	-	GO:0005488//binding	GO:0009653//anatomical structure morphogenesis;GO:0016043//cellular component organization;GO:0030154//cell differentiation;GO:0048731//system development;GO:0050794//regulation of cellular process;GO:0060429//epithelium development	--
MSTRG.42313	12651	8144	11301	472	901	816	179.880	181.322	182.857	57.256	60.653	60.333	181.353	59.414	-1.6099257858253	4.82930821673369e-126	3.53481803863849e-124	CtBP	C-terminal-binding protein isoform X1 [Bombyx mori]	Human Diseases;Environmental Information Processing;Human Diseases;Environmental Information Processing	Cancer: overview;Signal transduction;Cancer: specific types;Signal transduction	ko05200//Pathways in cancer;ko04310//Wnt signaling pathway;ko05220//Chronic myeloid leukemia;ko04330//Notch signaling pathway	K04496;K04496;K04496;K04496	GO:0043231//intracellular membrane-bounded organelle	GO:0000166//nucleotide binding;GO:0003712//transcription cofactor activity;GO:0008134//transcription factor binding;GO:0016614//oxidoreductase activity, acting on CH-OH group of donors;GO:0046983//protein dimerization activity	GO:0006357//regulation of transcription from RNA polymerase II promoter;GO:0007166//cell surface receptor signaling pathway;GO:0007423//sensory organ development;GO:0007444//imaginal disc development;GO:0044710//single-organism metabolic process;GO:0046425//regulation of JAK-STAT cascade;GO:0060582//cell fate determination involved in pattern specification	--
BMSK0013065	630	386	555	190	372	283	7.219	6.925	7.237	18.579	20.170	16.862	7.127	18.537	1.37904094979515	5.90963289110614e-126	4.30456512286639e-124	Cfap157	cilia- and flagella-associated protein 157 [Bombyx mandarina]	-	-	-	-	-	-	-	--
BMSK0009901	24273	16179	22771	836	1679	1401	738.689	770.950	788.614	217.103	241.835	221.682	766.084333333333	226.873333333333	-1.7556161732201	1.02543078184992e-125	7.4331347254387e-124	Act5C	beta-actin, partial [Cotesia chilonis]	Organismal Systems;Environmental Information Processing;Human Diseases;Human Diseases;Human Diseases;Cellular Processes;Cellular Processes;Human Diseases;Environmental Information Processing;Cellular Processes;Human Diseases;Organismal Systems;Human Diseases;Cellular Processes;Organismal Systems;Organismal Systems;Environmental Information Processing;Human Diseases;Human Diseases;Human Diseases;H…	Environmental adaptation;Signal transduction;Infectious disease: bacterial;Cancer: overview;Infectious disease: bacterial;Cellular community - eukaryotes;Cell motility;Infectious disease: bacterial;Signal transduction;Cellular community - eukaryotes;Infectious disease: viral;Endocrine system;Cancer: specific types;Transport and catabolism;Endocrine system;Immune system;Signal transduction;Cardiov…	ko04714//Thermogenesis;ko04015//Rap1 signaling pathway;ko05131//Shigellosis;ko05205//Proteoglycans in cancer;ko05132//Salmonella infection;ko04510//Focal adhesion;ko04810//Regulation of actin cytoskeleton;ko05130//Pathogenic Escherichia coli infection;ko04390//Hippo signaling pathway;ko04530//Tight junction;ko05164//Influenza A;ko04921//Oxytocin signaling pathway;ko05225//Hepatocellular carcinoma…	K05692;K05692;K05692;K05692;K05692;K05692;K05692;K05692;K05692;K05692;K05692;K05692;K05692;K05692;K05692;K05692;K05692;K05692;K05692;K05692;K05692;K05692;K05692;K05692;K05692;K05692;K05692;K05692;K05692;K05692	GO:0000785//chromatin;GO:0005884//actin filament;GO:0005924//cell-substrate adherens junction;GO:0016020//membrane;GO:0031988//membrane-bounded vesicle;GO:0032432//actin filament bundle;GO:0035097//histone methyltransferase complex;GO:0035770//ribonucleoprotein granule;GO:0036379//myofilament;GO:0043005//neuron projection;GO:0043189//H4/H2A histone acetyltransferase complex;GO:0044421//extracellu…	GO:0000977//RNA polymerase II regulatory region sequence-specific DNA binding;GO:0005198//structural molecule activity;GO:0008092//cytoskeletal protein binding;GO:0008134//transcription factor binding;GO:0017111//nucleoside-triphosphatase activity;GO:0019900//kinase binding;GO:0031490//chromatin DNA binding;GO:0032550//purine ribonucleoside binding;GO:0044389//ubiquitin-like protein ligase binding	GO:0001894//tissue homeostasis;GO:0002064//epithelial cell development;GO:0002431//Fc receptor mediated stimulatory signaling pathway;GO:0003015//heart process;GO:0006338//chromatin remodeling;GO:0006720//isoprenoid metabolic process;GO:0006897//endocytosis;GO:0006939//smooth muscle contraction;GO:0006952//defense response;GO:0007015//actin filament organization;GO:0007169//transmembrane receptor…	--
MSTRG.28589	999	581	809	250	405	407	29.192	26.248	26.890	64.675	58.010	63.844	27.4433333333333	62.1763333333333	1.1799098151177	6.89267566830399e-124	4.97233646167795e-122	--	RNA-binding protein fusilli isoform X2 [Bombyx mori]	-	-	-	-	-	-	-	--
BMSK0014312	9108	5968	8332	263	555	473	99.177	101.756	103.249	24.440	28.598	26.783	101.394	26.607	-1.93009452576229	9.98569461459434e-124	7.16915539196115e-122	--	BRCT domain-containing protein, partial [Operophtera brumata]	-	-	-	-	-	-	-	--
BMSK0012502	7038	4411	6141	223	340	306	165.937	162.844	164.771	44.870	37.934	37.517	164.517333333333	40.107	-2.03631363060958	1.78903306367595e-123	1.27830672002179e-121	Tsr1	pre-rRNA-processing protein TSR1 homolog [Bombyx mori]	-	-	-	-	GO:0043232//intracellular non-membrane-bounded organelle	GO:0003723//RNA binding	GO:0022613//ribonucleoprotein complex biogenesis;GO:0030154//cell differentiation	--
BMSK0000676	540	345	476	164	278	260	23.881	23.891	23.956	61.896	58.179	59.793	23.9093333333333	59.956	1.32633023246333	2.47504945512216e-123	1.76010033526578e-121	--	GATOR complex protein NPRL2-like isoform X1 [Bombyx mandarina]	Environmental Information Processing	Signal transduction	ko04150//mTOR signaling pathway	K20405	-	GO:0005488//binding	GO:0016310//phosphorylation;GO:0019222//regulation of metabolic process;GO:0050794//regulation of cellular process	--
BMSK0014415	3821	2517	3258	33	79	80	117.403	121.096	113.921	8.653	11.487	12.782	117.473333333333	10.974	-3.4201719134464	2.52732147663972e-123	1.7887952243858e-121	--	phosphatidylinositol 3-kinase 3 isoform X1 [Bombyx mori]	-	-	-	-	-	-	-	--
MSTRG.38630	722	472	502	269	448	414	58.280	59.635	46.183	185.629	171.300	173.858	54.6993333333333	176.929	1.69357538112562	1.20275719709396e-122	8.47294447999756e-121	--	histone acetyltransferase KAT2A [Chrysoperla carnea]	-	-	-	-	-	-	-	--
MSTRG.54465	1023	594	986	317	584	463	81.542	74.137	89.440	215.638	220.282	191.911	81.7063333333333	209.277	1.35689394899159	1.32384913962777e-122	9.28240950472648e-121	--	reverse transcriptase [Bombyx mori]	-	-	-	-	-	-	-	--
BMSK0008294	1102	611	874	397	681	501	8.746	7.592	7.891	26.852	25.585	20.684	8.07633333333333	24.3736666666667	1.59355093889812	1.37132059902862e-122	9.57054213415092e-121	--	LOW QUALITY PROTEIN: pre-mRNA cleavage complex 2 protein Pcf11 [Bombyx mandarina]	Genetic Information Processing	Translation	ko03015//mRNA surveillance pathway	K14400	-	-	-	--
BMSK0014781	7704	4980	6855	222	451	403	51.022	51.638	51.662	12.547	14.124	13.872	51.4406666666667	13.5143333333333	-1.92841899500195	1.64409070438217e-122	1.14211023237289e-120	AAEL000109	claspin [Bombyx mandarina]	-	-	-	-	GO:0031988//membrane-bounded vesicle;GO:0044444//cytoplasmic part	GO:0016791//phosphatase activity	GO:0006576//cellular biogenic amine metabolic process;GO:0006796//phosphate-containing compound metabolic process;GO:0071267//L-methionine salvage	--
BMSK0000293	3458	2178	2858	562	953	940	30.693	30.271	28.869	42.571	40.029	43.387	29.9443333333333	41.9956666666667	0.487957457539236	7.12216027524966e-122	4.92479331475213e-120	MED23	LOW QUALITY PROTEIN: mediator of RNA polymerase II transcription subunit 23 [Bombyx mori]	-	-	-	-	GO:0031981//nuclear lumen;GO:0043234//protein complex	GO:0005488//binding	GO:0006352//DNA-templated transcription, initiation;GO:0006355//regulation of transcription, DNA-templated	--
MSTRG.50214	664	406	512	227	357	303	6.091	5.827	5.343	17.801	15.495	14.441	5.75366666666667	15.9123333333333	1.46759185592358	8.86053733380436e-122	6.09873223365754e-120	sdn-1	syndecan isoform X1 [Bombyx mori]	Human Diseases;Organismal Systems;Human Diseases;Environmental Information Processing;Human Diseases	Cancer: overview;Development and regeneration;Cardiovascular disease;Signaling molecules and interaction;Infectious disease: parasitic	ko05205//Proteoglycans in cancer;ko04361//Axon regeneration;ko05418//Fluid shear stress and atherosclerosis;ko04514//Cell adhesion molecules;ko05144//Malaria	K16336;K16336;K16336;K16336;K16336	GO:0005576//extracellular region;GO:0005924//cell-substrate adherens junction;GO:0031224//intrinsic component of membrane;GO:0045202//synapse	GO:0038023//signaling receptor activity	GO:0007411//axon guidance;GO:0007601//visual perception;GO:0008582//regulation of synaptic growth at neuromuscular junction;GO:0010631//epithelial cell migration;GO:0035195//gene silencing by miRNA;GO:0048871//multicellular organismal homeostasis	--
BMSK0015901	510	335	404	160	278	278	5.370	5.523	4.841	14.377	13.851	15.221	5.24466666666667	14.483	1.46543748437267	1.3073598416089e-121	8.95750430289571e-120	--	-	-	-	-	-	-	-	-	--
MSTRG.10792	424	271	359	132	298	244	8.551	8.557	8.239	22.718	28.438	25.588	8.449	25.5813333333333	1.59823895811262	2.59181143698233e-121	1.76773320963272e-119	--	fungal protease inhibitor F-like [Bombyx mori]	-	-	-	-	-	-	-	--
BMSK0003386	4521	2923	4063	92	151	158	110.601	111.969	113.115	19.208	17.481	20.100	111.895	18.9296666666667	-2.56342465939121	3.29235952940815e-121	2.23537804247825e-119	--	tau-like protein isoform X1 [Bombyx mori]	Human Diseases;Environmental Information Processing	Neurodegenerative disease;Signal transduction	ko05010//Alzheimer disease;ko04010//MAPK signaling pathway	K04380;K04380	GO:0005874//microtubule;GO:0043005//neuron projection	GO:0015631//tubulin binding	GO:0045168//cell-cell signaling involved in cell fate commitment	--
BMSK0000766	2267	1403	1957	378	683	657	18.954	18.368	18.620	26.989	27.023	28.565	18.6473333333333	27.5256666666667	0.561808173767495	3.11859451420552e-120	2.10786084169612e-118	L	RNA-directed RNA polymerase L [Papilio machaon]	-	-	-	-	-	-	-	--
MSTRG.14788	3427	2100	3143	667	1086	956	38.172	36.627	39.841	63.390	57.234	55.388	38.2133333333333	58.6706666666667	0.618563276367629	3.15746819157917e-120	2.12456548047738e-118	pol	Down syndrome cell adhesion molecule-like protein Dscam2 [Bombyx mandarina]	-	-	-	-	-	-	-	--
BMSK0006854	914	603	763	234	377	390	7.652	7.905	7.270	16.720	14.937	16.980	7.609	16.2123333333333	1.09131297576745	5.12940102905482e-120	3.43601171611462e-118	dcaf8	DDB1- and CUL4-associated factor 8 [Bombyx mori]	-	-	-	-	GO:0031461//cullin-RING ubiquitin ligase complex;GO:0043231//intracellular membrane-bounded organelle	GO:0005488//binding	-	--
BMSK0015667	129282	81364	112584	6000	10489	10179	2705.449	2666.101	2681.180	1071.547	1038.707	1107.689	2684.24333333333	1072.64766666667	-1.32333919050834	7.22234839980861e-119	4.81650389951681e-117	Hsp83	heat shock protein 83 [Bombyx mori]	Human Diseases;Environmental Information Processing;Genetic Information Processing;Human Diseases;Organismal Systems;Organismal Systems;Human Diseases;Human Diseases;Cellular Processes;Organismal Systems;Organismal Systems;Organismal Systems;Organismal Systems	Cancer: overview;Signal transduction;Folding, sorting and degradation;Infectious disease: bacterial;Endocrine system;Endocrine system;Cardiovascular disease;Cancer: specific types;Cell growth and death;Immune system;Immune system;Immune system;Immune system	ko05200//Pathways in cancer;ko04151//PI3K-Akt signaling pathway;ko04141//Protein processing in endoplasmic reticulum;ko05132//Salmonella infection;ko04914//Progesterone-mediated oocyte maturation;ko04915//Estrogen signaling pathway;ko05418//Fluid shear stress and atherosclerosis;ko05215//Prostate cancer;ko04217//Necroptosis;ko04621//NOD-like receptor signaling pathway;ko04659//Th17 cell different…	K04079;K04079;K04079;K04079;K04079;K04079;K04079;K04079;K04079;K04079;K04079;K04079;K04079	GO:0005700//polytene chromosome;GO:0005815//microtubule organizing center;GO:0005903//brush border;GO:0031253//cell projection membrane;GO:0031981//nuclear lumen;GO:0043234//protein complex;GO:0044297//cell body;GO:0048770//pigment granule;GO:0060205//cytoplasmic membrane-bounded vesicle lumen	GO:0005102//receptor binding;GO:0016887//ATPase activity;GO:0019900//kinase binding;GO:0019902//phosphatase binding;GO:0019904//protein domain specific binding;GO:0023023//MHC protein complex binding;GO:0030234//enzyme regulator activity;GO:0032550//purine ribonucleoside binding;GO:0032551//pyrimidine ribonucleoside binding;GO:0032558//adenyl deoxyribonucleotide binding;GO:0044822//poly(A) RNA bi…	GO:0001752//compound eye photoreceptor fate commitment;GO:0001944//vasculature development;GO:0001959//regulation of cytokine-mediated signaling pathway;GO:0002431//Fc receptor mediated stimulatory signaling pathway;GO:0006457//protein folding;GO:0006839//mitochondrial transport;GO:0006897//endocytosis;GO:0006941//striated muscle contraction;GO:0006952//defense response;GO:0006970//response to os…	--
MSTRG.17312	405	255	404	155	252	251	5.063	4.992	5.748	16.517	14.926	16.318	5.26766666666667	15.9203333333333	1.59563458163122	9.09973684039607e-119	6.04166156151075e-117	--	tigger transposable element-derived protein 4-like [Bombyx mandarina]	-	-	-	-	-	-	-	--
BMSK0013554	1874	1264	1814	403	683	607	13.964	14.748	15.383	25.628	24.084	23.521	14.6983333333333	24.411	0.731878821610131	8.43883121387033e-118	5.578178958772e-116	Sik3	serine/threonine-protein kinase par-1 isoform X1 [Bombyx mori]	-	-	-	-	GO:0044424//intracellular part	GO:0004672//protein kinase activity;GO:0043167//ion binding	GO:0008104//protein localization;GO:0009887//organ morphogenesis;GO:0035107//appendage morphogenesis;GO:0036075//replacement ossification;GO:0040007//growth;GO:0065007//biological regulation	--
MSTRG.5508	493	330	532	194	327	303	15.332	16.054	18.808	51.397	48.040	48.970	16.7313333333333	49.469	1.56397231669381	6.53349028276179e-117	4.29978165319477e-115	--	olfactory receptor [Bombyx mori]	-	-	-	-	-	-	-	--
BMSK0002819	11063	6736	9389	327	634	620	107.294	102.294	103.627	27.065	29.097	31.269	104.405	29.1436666666667	-1.84093650039854	9.66864480922396e-117	6.33528451364216e-115	DIDO1	death-inducer obliterator 1 isoform X1 [Bombyx mori]	-	-	-	-	GO:0032991//macromolecular complex;GO:0044446//intracellular organelle part	GO:0005488//binding	GO:0010468//regulation of gene expression;GO:0051252//regulation of RNA metabolic process	--
BMSK0002641	1601	1019	1395	299	529	491	7.830	7.801	7.764	12.473	12.240	12.485	7.79833333333333	12.3993333333333	0.669024826300434	6.50414900942478e-116	4.24325025593126e-114	gpp	histone-lysine N-methyltransferase, H3 lysine-79 specific isoform X2 [Bombyx mori]	Metabolism;Human Diseases;Metabolism	Global and overview maps;Cancer: overview;Amino acid metabolism	ko01100//Metabolic pathways;ko05202//Transcriptional misregulation in cancer;ko00310//Lysine degradation	K11427;K11427;K11427	GO:0005634//nucleus;GO:0044446//intracellular organelle part	GO:0005515//protein binding;GO:0016279//protein-lysine N-methyltransferase activity;GO:0042054//histone methyltransferase activity	GO:0006464//cellular protein modification process;GO:0016055//Wnt signaling pathway;GO:0016568//chromatin modification;GO:0032259//methylation;GO:0044710//single-organism metabolic process;GO:0051101//regulation of DNA binding;GO:1902531//regulation of intracellular signal transduction	--
BMSK0014124	3516	2288	3114	51	81	78	39.296	40.042	39.608	4.865	4.282	4.533	39.6486666666667	4.56	-3.12016662127574	8.63779679525538e-116	5.61082861094403e-114	snk	serine protease HP21 precursor [Bombyx mori]	Organismal Systems	Immune system	ko04610//Complement and coagulation cascades	K01324	-	GO:0016787//hydrolase activity	-	--
BMSK0010240	48800	31787	42876	2442	4097	3683	1136.834	1159.498	1136.684	485.492	451.649	446.160	1144.33866666667	461.100333333333	-1.31136146665087	1.24656099619067e-115	8.06234816717287e-114	eIF3-S9	eukaryotic translation initiation factor 3 subunit B [Bombyx mandarina]	Genetic Information Processing	Translation	ko03013//Nucleocytoplasmic transport	K03253	-	-	-	--
BMSK0008606	33479	21286	30228	5080	8222	7464	1923.505	1914.953	1976.416	2490.826	2235.404	2229.996	1938.29133333333	2318.742	0.258556874053921	3.41275476349521e-115	2.19778477365861e-113	RPS5	ribosomal protein S5 [Bombyx mori]	Genetic Information Processing	Translation	ko03010//Ribosome	K02989	GO:0044391//ribosomal subunit	GO:0005198//structural molecule activity	GO:0010467//gene expression	--
MSTRG.25372	4973	3012	3909	907	1574	1314	56.512	53.587	50.894	88.803	85.484	78.245	53.6643333333333	84.1773333333333	0.649468251774063	6.05057311742308e-115	3.87986536867236e-113	X-element\ORF2	RNA-directed DNA polymerase from mobile element jockey [Papilio machaon]	-	-	-	-	-	-	-	--
BMSK0002625	9695	6293	8628	363	659	555	265.774	270.099	269.148	84.974	85.440	79.094	268.340333333333	83.1693333333333	-1.68994034467942	7.88156520648361e-115	5.03246323077815e-113	Tret1	facilitated trehalose transporter Tret1 isoform X1 [Bombyx mori]	-	-	-	-	-	-	-	--
MSTRG.26352	516	326	512	170	301	262	5.509	5.452	6.217	15.484	15.211	14.538	5.726	15.0776666666667	1.39681360720913	9.38088376741486e-115	5.96441359873135e-113	--	Down syndrome cell adhesion molecule-like protein Dscam2 [Bombyx mandarina]	-	-	-	-	-	-	-	--
BMSK0004254	1671	1051	1370	314	551	535	18.255	17.978	17.032	29.274	28.484	30.392	17.755	29.3833333333333	0.726772708465415	1.16711440833097e-114	7.38926231941192e-113	--	SUZ domain-containing protein 1 [Bombyx mori]	-	-	-	-	-	-	-	--
MSTRG.10331	313	174	215	125	223	227	2.080	1.811	1.626	7.089	7.013	7.844	1.839	7.31533333333333	1.9920021245169	1.11296702808066e-113	7.01683624216402e-112	--	-	-	-	-	-	-	-	-	--
MSTRG.51164	156	88	154	103	224	155	0.466	0.410	0.523	2.632	3.173	2.405	0.466333333333333	2.73666666666667	2.55298625950042	1.19944824956103e-113	7.5304271902357e-112	--	GSCOCG00012326001-RA-CDS [Cotesia congregata]	-	-	-	-	-	-	-	--
BMSK0012090	10997	7079	9922	1904	3135	2655	1076.552	1085.115	1105.371	1590.694	1452.299	1351.565	1089.01266666667	1464.85266666667	0.427734832585727	2.50942982287693e-113	1.56891643717785e-111	RPS15	ribosomal protein S15 [Bombyx mori]	Genetic Information Processing	Translation	ko03010//Ribosome	K02958	-	-	-	--
MSTRG.5271	188	121	166	84	208	177	2.027	2.043	2.037	7.775	10.620	9.944	2.03566666666667	9.44633333333333	2.2142531003935	3.6284283285955e-113	2.25911066682886e-111	--	myb/SANT-like DNA-binding domain-containing protein 3, partial [Vanessa tameamea]	-	-	-	-	-	-	-	--
BMSK0008300	31626	21085	29025	4103	7126	6266	2285.957	2386.385	2387.504	2530.953	2437.403	2355.189	2353.282	2441.18166666667	0.0529054480098046	3.0186522255799e-112	1.87168911755481e-110	RpS3	ribosomal protein S3 [Bombyx mori]	Human Diseases;Genetic Information Processing;Human Diseases	Infectious disease: bacterial;Translation;Infectious disease: bacterial	ko05132//Salmonella infection;ko03010//Ribosome;ko05130//Pathogenic Escherichia coli infection	K02985;K02985;K02985	-	-	-	--
BMSK0015773	6803	4435	6021	182	394	335	105.668	107.865	106.429	24.125	28.960	27.058	106.654	26.7143333333333	-1.99725215448051	3.72134418316318e-112	2.29789174766928e-110	--	nucleoporin nup189 [Bombyx mori]	-	-	-	-	-	-	-	--
BMSK0005529	37434	25538	36038	6338	11072	9360	1959.105	2092.770	2146.349	2830.756	2742.049	2547.293	2066.07466666667	2706.69933333333	0.38964224516509	2.21182076077351e-111	1.36017911948387e-109	RPL23A	ribosomal protein L23A [Bombyx mori]	Genetic Information Processing	Translation	ko03010//Ribosome	K02893	GO:0015934//large ribosomal subunit;GO:0031988//membrane-bounded vesicle;GO:0038201//TOR complex;GO:0043231//intracellular membrane-bounded organelle	GO:0003723//RNA binding;GO:0005198//structural molecule activity;GO:0036094//small molecule binding	GO:0000956//nuclear-transcribed mRNA catabolic process;GO:0006412//translation;GO:0006613//cotranslational protein targeting to membrane;GO:0007049//cell cycle;GO:0016032//viral process;GO:0032774//RNA biosynthetic process;GO:0043624//cellular protein complex disassembly;GO:0044767//single-organism developmental process	--
BMSK0006352	276	188	221	133	216	173	3.783	4.045	3.455	15.568	14.012	12.350	3.761	13.9766666666667	1.89383211797229	7.40147756200516e-111	4.53302738032194e-109	BCAN	CD209 antigen-like protein C isoform X3 [Galleria mellonella]	-	-	-	-	-	-	-	--
BMSK0000209	1606	875	1269	375	666	718	8.582	7.321	7.717	17.103	16.843	19.953	7.87333333333333	17.9663333333333	1.19024954185265	1.1933564828249e-110	7.27898944097056e-109	DDR2	discoidin domain-containing receptor 2 [Bombyx mandarina]	-	-	-	-	-	GO:0016772//transferase activity, transferring phosphorus-containing groups	-	--
BMSK0001149	21729	13990	18823	969	1815	1659	634.453	639.618	625.456	241.458	250.781	251.894	633.175666666667	248.044333333333	-1.35200781418291	4.70800776685789e-110	2.86006706646569e-108	Hsp60A	60 kDa heat shock protein, mitochondrial [Bombyx mori]	Organismal Systems;Human Diseases;Genetic Information Processing;Human Diseases;Human Diseases	Aging;Infectious disease: bacterial;Folding, sorting and degradation;Infectious disease: bacterial;Endocrine and metabolic disease	ko04212//Longevity regulating pathway - worm;ko05152//Tuberculosis;ko03018//RNA degradation;ko05134//Legionellosis;ko04940//Type I diabetes mellitus	K04077;K04077;K04077;K04077;K04077	GO:0005768//endosome;GO:0005783//endoplasmic reticulum;GO:0016021//integral component of membrane;GO:0019866//organelle inner membrane;GO:0019908//nuclear cyclin-dependent protein kinase holoenzyme complex;GO:0030141//secretory granule;GO:0044421//extracellular region part;GO:0044455//mitochondrial membrane part;GO:0098589//membrane region	GO:0003723//RNA binding;GO:0008289//lipid binding;GO:0032550//purine ribonucleoside binding;GO:0044389//ubiquitin-like protein ligase binding;GO:0046983//protein dimerization activity	GO:0000302//response to reactive oxygen species;GO:0002224//toll-like receptor signaling pathway;GO:0002237//response to molecule of bacterial origin;GO:0002367//cytokine production involved in immune response;GO:0002696//positive regulation of leukocyte activation;GO:0002711//positive regulation of T cell mediated immunity;GO:0009593//detection of chemical stimulus;GO:0031647//regulation of prot…	--
BMSK0007663	5314	3351	4772	744	1317	1160	636.619	628.602	650.589	760.658	746.623	722.649	638.603333333333	743.31	0.219043933811567	1.06408725018369e-109	6.43815693105089e-108	RpL31	ribosomal protein L31 [Bombyx mori]	Genetic Information Processing	Translation	ko03010//Ribosome	K02910	GO:0005924//cell-substrate adherens junction;GO:0015934//large ribosomal subunit;GO:0031988//membrane-bounded vesicle	GO:0003723//RNA binding;GO:0005198//structural molecule activity	GO:0000956//nuclear-transcribed mRNA catabolic process;GO:0006412//translation;GO:0006613//cotranslational protein targeting to membrane;GO:0016032//viral process;GO:0032774//RNA biosynthetic process;GO:0043624//cellular protein complex disassembly;GO:0051231//spindle elongation	--
BMSK0004105	1017	634	862	328	449	429	6.214	6.066	5.994	17.104	12.971	13.631	6.09133333333333	14.5686666666667	1.25803888745115	1.1448961546513e-109	6.89926377531837e-108	Ras64B	ras-like protein 2 [Bombyx mori]	Environmental Information Processing;Environmental Information Processing;Environmental Information Processing;Human Diseases;Cellular Processes;Environmental Information Processing;Cellular Processes;Cellular Processes;Environmental Information Processing;Organismal Systems;Cellular Processes	Signal transduction;Signal transduction;Signal transduction;Cancer: overview;Transport and catabolism;Signal transduction;Cell motility;Cell growth and death;Signal transduction;Immune system;Transport and catabolism	ko04024//cAMP signaling pathway;ko04010//MAPK signaling pathway;ko04014//Ras signaling pathway;ko05205//Proteoglycans in cancer;ko04140//Autophagy - animal;ko04072//Phospholipase D signaling pathway;ko04810//Regulation of actin cytoskeleton;ko04218//Cellular senescence;ko04371//Apelin signaling pathway;ko04625//C-type lectin receptor signaling pathway;ko04137//Mitophagy - animal	K07830;K07830;K07830;K07830;K07830;K07830;K07830;K07830;K07830;K07830;K07830	GO:0005924//cell-substrate adherens junction;GO:0016020//membrane;GO:0031988//membrane-bounded vesicle;GO:0043231//intracellular membrane-bounded organelle	GO:0003677//DNA binding;GO:0004620//phospholipase activity;GO:0017111//nucleoside-triphosphatase activity;GO:0032550//purine ribonucleoside binding;GO:0046983//protein dimerization activity	GO:0001503//ossification;GO:0007166//cell surface receptor signaling pathway;GO:0007264//small GTPase mediated signal transduction;GO:0009653//anatomical structure morphogenesis;GO:0010468//regulation of gene expression;GO:0010941//regulation of cell death;GO:0030154//cell differentiation;GO:0030334//regulation of cell migration;GO:0031323//regulation of cellular metabolic process;GO:0035090//mai…	--
BMSK0014201	11142	7208	9682	409	768	736	201.098	203.706	198.865	62.998	65.594	69.077	201.223	65.8896666666667	-1.61067108276964	2.43005877609281e-109	1.4585212774109e-107	Fib	rRNA 2'-O-methyltransferase fibrillarin [Bombyx mori]	Genetic Information Processing	Translation	ko03008//Ribosome biogenesis in eukaryotes	K14563	-	-	-	--
BMSK0004696	6013	3737	5292	155	310	277	78.792	76.678	78.918	17.281	19.196	18.908	78.1293333333333	18.4616666666667	-2.081331502667	1.24284020652086e-108	7.42980768878306e-107	hfw	protein halfway [Bombyx mori]	-	-	-	-	-	-	GO:0007165//signal transduction;GO:0035210//prepupal development;GO:0036314//response to sterol	--
MSTRG.52016	324	203	260	110	208	190	1.669	1.641	1.527	4.846	5.080	5.085	1.61233333333333	5.00366666666667	1.63383564645295	1.56153684623576e-108	9.29796046736807e-107	--	endonuclease-reverse transcriptase [Bombyx mori]	-	-	-	-	-	GO:0019207//kinase regulator activity	GO:0043550//regulation of lipid kinase activity	--
BMSK0002786	169	116	117	92	167	171	2.586	2.784	2.036	11.981	12.066	13.639	2.46866666666667	12.562	2.34726222054966	3.55363385728267e-108	2.10759984302476e-106	CG2145	poly(U)-specific endoribonuclease homolog [Bombyx mori]	-	-	-	-	-	-	-	--
MSTRG.32253	3049	2025	2438	621	1094	1169	36.475	39.310	34.398	54.298	53.444	60.615	36.7276666666667	56.119	0.611622057808544	4.56884301112131e-108	2.69903501503446e-106	--	fungal protease inhibitor F-like [Bombyx mandarina]	-	-	-	-	-	-	-	--
BMSK0000310	114	84	127	75	159	143	3.126	3.607	3.964	17.554	20.635	20.393	3.56566666666667	19.5273333333333	2.45325120195147	5.24646740186331e-108	3.08718601431212e-106	Gs2	glutamine synthetase 2 cytoplasmic isoform X2 [Bombyx mori]	Metabolism;Metabolism;Organismal Systems;Organismal Systems;Cellular Processes;Metabolism;Metabolism;Metabolism;Metabolism	Global and overview maps;Global and overview maps;Nervous system;Nervous system;Cell growth and death;Carbohydrate metabolism;Amino acid metabolism;Amino acid metabolism;Energy metabolism	ko01100//Metabolic pathways;ko01230//Biosynthesis of amino acids;ko04724//Glutamatergic synapse;ko04727//GABAergic synapse;ko04217//Necroptosis;ko00630//Glyoxylate and dicarboxylate metabolism;ko00250//Alanine, aspartate and glutamate metabolism;ko00220//Arginine biosynthesis;ko00910//Nitrogen metabolism	K01915;K01915;K01915;K01915;K01915;K01915;K01915;K01915;K01915	GO:0016020//membrane;GO:0043231//intracellular membrane-bounded organelle;GO:0043232//intracellular non-membrane-bounded organelle	GO:0016211//ammonia ligase activity;GO:0016638//oxidoreductase activity, acting on the CH-NH2 group of donors;GO:0036094//small molecule binding;GO:0097159//organic cyclic compound binding;GO:1901363//heterocyclic compound binding	GO:0006536//glutamate metabolic process;GO:0006541//glutamine metabolic process;GO:0006897//endocytosis;GO:0006996//organelle organization;GO:0007268//synaptic transmission;GO:0022607//cellular component assembly;GO:0044765//single-organism transport	--
MSTRG.48615	84	55	80	69	165	116	1.178	1.296	1.324	6.844	9.367	7.230	1.266	7.81366666666667	2.6257223062705	1.07387493196138e-107	6.29433334143768e-106	salm	homeotic protein spalt-major isoform X1 [Bombyx mori]	-	-	-	-	-	GO:0005488//binding	-	--
MSTRG.48876	56	36	63	77	116	101	0.268	0.267	0.341	3.132	2.609	2.504	0.292	2.74833333333333	3.23451671872365	1.11769760780056e-107	6.52570140274221e-106	rpl36a	EOG090X0NTN [Daphnia similis]	Genetic Information Processing	Translation	ko03010//Ribosome	K02929	-	-	-	--
BMSK0013218	280	174	299	146	240	197	4.133	4.021	5.017	18.350	16.754	15.144	4.39033333333333	16.7493333333333	1.93170128897231	8.41524473239065e-107	4.894215008121e-105	KLHL5	kelch-like protein 5 [Bombyx mori]	-	-	-	-	GO:0044424//intracellular part	-	-	--
MSTRG.31131	319	181	261	156	264	187	1.512	1.339	1.409	6.310	5.920	4.608	1.42	5.61266666666667	1.9827954512113	1.3350947106002e-106	7.73478615156602e-105	--	cytochrome P450, partial [Bombyx mori]	-	-	-	-	-	-	-	--
BMSK0001401	3943	2518	3279	603	1011	957	32.535	32.533	30.790	42.462	39.476	41.063	31.9526666666667	41.0003333333333	0.359699300031879	1.85737233349378e-106	1.07191814861824e-104	Pgant5	polypeptide N-acetylgalactosaminyltransferase 5 [Bombyx mori]	Metabolism;Metabolism;Metabolism	Global and overview maps;Glycan biosynthesis and metabolism;Glycan biosynthesis and metabolism	ko01100//Metabolic pathways;ko00514//Other types of O-glycan biosynthesis;ko00512//Mucin type O-glycan biosynthesis	K00710;K00710;K00710	GO:0005794//Golgi apparatus;GO:0031224//intrinsic component of membrane	GO:0000030//mannosyltransferase activity;GO:0008376//acetylgalactosaminyltransferase activity;GO:0008378//galactosyltransferase activity;GO:0008417//fucosyltransferase activity;GO:0019112//phenanthrol glycosyltransferase activity;GO:0035251//UDP-glucosyltransferase activity;GO:0043169//cation binding	GO:0006493//protein O-linked glycosylation;GO:0009311//oligosaccharide metabolic process	--
MSTRG.34364	375	249	357	116	258	243	7.202	7.494	7.804	19.093	23.474	24.255	7.5	22.274	1.57039816211805	2.20241598436654e-106	1.26617823162528e-104	--	myb/SANT-like DNA-binding domain-containing protein 3, partial [Vanessa tameamea]	-	-	-	-	-	-	-	--
BMSK0010730	3617	2157	3134	44	93	78	118.540	110.691	116.887	12.306	14.423	13.293	115.372666666667	13.3406666666667	-3.11239880210856	2.28749276257492e-106	1.31006980543652e-104	--	connectin [Bombyx mori]	-	-	-	-	GO:0044464//cell part;GO:0045202//synapse	-	GO:0044763//single-organism cellular process;GO:0098742//cell-cell adhesion via plasma-membrane adhesion molecules	--
BMSK0008505	2933	1860	2571	431	838	731	9.050	8.986	9.027	11.349	12.240	11.729	9.021	11.7726666666667	0.384081873395574	4.62103815784042e-105	2.63645161818994e-103	HERC2	probable E3 ubiquitin-protein ligase HERC2 [Bombyx mandarina]	Genetic Information Processing	Folding, sorting and degradation	ko04120//Ubiquitin mediated proteolysis	K10595	-	-	-	--
BMSK0006426	7934	5163	7226	276	437	459	264.609	269.623	274.275	78.556	68.969	79.604	269.502333333333	75.7096666666666	-1.83174834232747	4.86136819958708e-105	2.76306173616682e-103	SOX9	transcription factor Sox-9-A-like [Bombyx mandarina]	-	-	-	-	GO:0005667//transcription factor complex;GO:0031312//extrinsic component of organelle membrane;GO:0031981//nuclear lumen	GO:0000977//RNA polymerase II regulatory region sequence-specific DNA binding;GO:0000982//transcription factor activity, RNA polymerase II core promoter proximal region sequence-specific binding;GO:0001076//transcription factor activity, RNA polymerase II transcription factor binding;GO:0008134//transcription factor binding;GO:0016301//kinase activity;GO:0019899//enzyme binding;GO:0036002//pre-mR…	GO:0000165//MAPK cascade;GO:0001837//epithelial to mesenchymal transition;GO:0001889//liver development;GO:0001932//regulation of protein phosphorylation;GO:0002064//epithelial cell development;GO:0002376//immune system process;GO:0003007//heart morphogenesis;GO:0003179//heart valve morphogenesis;GO:0006357//regulation of transcription from RNA polymerase II promoter;GO:0007519//skeletal muscle t…	HMG
MSTRG.39903	1545	1005	1140	361	716	685	19.900	20.269	16.710	39.682	43.641	45.881	18.9596666666667	43.068	1.18368272881144	1.57899016009711e-104	8.94065937821026e-103	max	protein max isoform X4 [Bombyx mori]	Human Diseases;Environmental Information Processing;Human Diseases;Human Diseases	Cancer: overview;Signal transduction;Cancer: overview;Cancer: specific types	ko05200//Pathways in cancer;ko04010//MAPK signaling pathway;ko05202//Transcriptional misregulation in cancer;ko05222//Small cell lung cancer	K04453;K04453;K04453;K04453	-	-	-	--
BMSK0004556	649	424	590	166	309	262	18.326	18.722	18.950	39.874	41.234	38.445	18.666	39.851	1.09420312619321	5.05839851508422e-104	2.85343119243754e-102	--	nuclear protein 1 [Bombyx mandarina]	-	-	-	-	GO:0043231//intracellular membrane-bounded organelle	GO:0005488//binding	GO:0006970//response to osmotic stress;GO:0007519//skeletal muscle tissue development;GO:0008285//negative regulation of cell proliferation;GO:0008585//female gonad development;GO:0008630//intrinsic apoptotic signaling pathway in response to DNA damage;GO:0009266//response to temperature stimulus;GO:0009268//response to pH;GO:0031399//regulation of protein modification process;GO:0040007//growth;…	--
BMSK0008190	6691	4129	5991	1015	1657	1492	679.194	656.283	692.071	879.281	795.945	787.560	675.849333333333	820.928666666667	0.280555203430051	3.41331034078494e-103	1.91822927578569e-101	RpS16	ribosomal protein S16 [Bombyx mori]	Genetic Information Processing	Translation	ko03010//Ribosome	K02960	GO:0005924//cell-substrate adherens junction;GO:0015935//small ribosomal subunit;GO:0031988//membrane-bounded vesicle	GO:0003723//RNA binding;GO:0005198//structural molecule activity	GO:0010467//gene expression;GO:0016072//rRNA metabolic process;GO:0042254//ribosome biogenesis;GO:0051231//spindle elongation	--
MSTRG.29577	720	484	713	246	510	355	74.427	78.436	83.882	216.973	249.680	191.063	78.915	219.238666666667	1.47413080994982	1.44525386697199e-102	8.09180383355027e-101	--	transposase [Bombyx mori]	Genetic Information Processing	Folding, sorting and degradation	ko04122//Sulfur relay system	K14169	-	-	-	--
MSTRG.60067	509	333	463	183	297	228	13.523	13.866	13.992	41.409	37.401	31.435	13.7936666666667	36.7483333333333	1.41367281151421	6.10693041993166e-102	3.4064866524563e-100	--	mariner transposase [Bombyx mori]	Metabolism;Metabolism	Global and overview maps;Amino acid metabolism	ko01100//Metabolic pathways;ko00310//Lysine degradation	K11433;K11433	-	-	-	--
BMSK0013112	2232	1515	1980	416	661	642	22.860	24.296	23.078	36.361	32.036	34.192	23.4113333333333	34.1963333333333	0.546634540071761	7.64981750229855e-102	4.25131524525888e-100	Kansl1l	KAT8 regulatory NSL complex subunit 1 isoform X1 [Bombyx mori]	-	-	-	-	GO:0000123//histone acetyltransferase complex;GO:0005700//polytene chromosome	GO:0010485//H4 histone acetyltransferase activity;GO:0019899//enzyme binding;GO:0044212//transcription regulatory region DNA binding	GO:0002164//larval development;GO:0006355//regulation of transcription, DNA-templated;GO:0006897//endocytosis;GO:0019827//stem cell population maintenance;GO:0031572//G2 DNA damage checkpoint;GO:0043967//histone H4 acetylation;GO:0048135//female germ-line cyst formation	--
BMSK0014629	697	416	645	181	319	283	14.108	13.184	14.857	31.265	30.554	29.787	14.0496666666667	30.5353333333333	1.11994369178157	1.14245858380217e-101	6.32567935422567e-100	dan	protein distal antenna [Bombyx mori]	-	-	-	-	GO:0043231//intracellular membrane-bounded organelle	GO:0001071//nucleic acid binding transcription factor activity;GO:0003676//nucleic acid binding	GO:0001654//eye development;GO:0007389//pattern specification process;GO:0010468//regulation of gene expression;GO:0048646//anatomical structure formation involved in morphogenesis	--
MSTRG.52099	109	84	91	74	129	145	1.073	1.294	1.019	6.214	6.007	7.420	1.12866666666667	6.547	2.53621450641403	2.87572197976125e-101	1.58640471714403e-99	--	-	-	-	-	-	-	-	-	--
BMSK0003378	16996	11218	15138	787	1307	1144	409.170	422.878	414.738	161.693	148.898	143.217	415.595333333333	151.269333333333	-1.45805991328761	3.36877888924914e-101	1.85159440414591e-99	Gdh	glutamate dehydrogenase [Bombyx mori]	Metabolism;Metabolism;Cellular Processes;Metabolism;Metabolism;Organismal Systems;Metabolism;Metabolism	Global and overview maps;Global and overview maps;Cell growth and death;Amino acid metabolism;Amino acid metabolism;Excretory system;Energy metabolism;Metabolism of other amino acids	ko01100//Metabolic pathways;ko01200//Carbon metabolism;ko04217//Necroptosis;ko00250//Alanine, aspartate and glutamate metabolism;ko00220//Arginine biosynthesis;ko04964//Proximal tubule bicarbonate reclamation;ko00910//Nitrogen metabolism;ko00471//D-Glutamine and D-glutamate metabolism	K00261;K00261;K00261;K00261;K00261;K00261;K00261;K00261	GO:0019866//organelle inner membrane;GO:0044429//mitochondrial part	GO:0005515//protein binding;GO:0016597//amino acid binding;GO:0016639//oxidoreductase activity, acting on the CH-NH2 group of donors, NAD or NADP as acceptor;GO:0032550//purine ribonucleoside binding	GO:0006103//2-oxoglutarate metabolic process;GO:0006536//glutamate metabolic process;GO:0007613//memory;GO:0010038//response to metal ion;GO:0045333//cellular respiration;GO:0046692//sperm competition;GO:0048856//anatomical structure development;GO:0050796//regulation of insulin secretion	--
BMSK0005457	1246	866	1095	250	485	423	16.966	18.464	16.968	29.052	31.252	29.952	17.466	30.0853333333333	0.784511096039783	6.752820725006e-101	3.69803193352975e-99	Ect4	sterile alpha and TIR motif-containing protein 1 isoform X2 [Bombyx mori]	-	-	-	-	GO:0042995//cell projection;GO:0044297//cell body	-	GO:0009611//response to wounding;GO:0010941//regulation of cell death	--
BMSK0007084	3641	2140	3284	43	48	75	83.621	76.966	85.828	8.470	5.262	8.910	82.1383333333333	7.54733333333333	-3.44401677555041	1.1599348367436e-100	6.32902626375916e-99	--	Golgin subfamily A member 6-like protein 1 [Trachymyrmex zeteki]	-	-	-	-	-	GO:0046914//transition metal ion binding	-	--
BMSK0004493	5373	3468	4777	121	258	165	69.093	69.820	69.900	13.278	15.699	11.001	69.6043333333333	13.326	-2.38493332752632	2.86092416819428e-100	1.55536837477374e-98	ncapd2	condensin complex subunit 1 [Bombyx mandarina]	-	-	-	-	GO:0000775//chromosome, centromeric region;GO:0000793//condensed chromosome;GO:0005634//nucleus;GO:0032991//macromolecular complex;GO:0044444//cytoplasmic part	GO:0005515//protein binding	GO:0000278//mitotic cell cycle;GO:0000280//nuclear division;GO:0000819//sister chromatid segregation;GO:0007051//spindle organization;GO:0022403//cell cycle phase	--
BMSK0002815	3349	1982	2628	570	964	984	17.140	15.883	15.304	24.896	23.347	26.190	16.109	24.811	0.623112945297977	2.67427811286443e-99	1.44864776474841e-97	Ago2	argonaute 1 [Bombyx mori]	Organismal Systems	Development and regeneration	ko04361//Axon regeneration	K11593	GO:0043231//intracellular membrane-bounded organelle;GO:0043234//protein complex;GO:0044444//cytoplasmic part	GO:0005515//protein binding;GO:0008135//translation factor activity, RNA binding	GO:0006379//mRNA cleavage;GO:0006401//RNA catabolic process;GO:0006417//regulation of translation;GO:0007365//periodic partitioning;GO:0022618//ribonucleoprotein complex assembly;GO:0030718//germ-line stem cell population maintenance;GO:0031644//regulation of neurological system process;GO:0035194//posttranscriptional gene silencing by RNA;GO:0046958//nonassociative learning;GO:0048135//female ge…	--
MSTRG.3236	78	42	68	63	116	97	0.552	0.465	0.548	3.818	3.863	3.574	0.521666666666667	3.75166666666667	2.84633149452154	2.85852093615466e-99	1.54288153406477e-97	--	reverse transcriptase, partial [Bombyx mori]	-	-	-	-	-	-	-	--
BMSK0000422	5621	3525	4819	858	1382	1454	36.139	35.486	35.259	47.077	42.046	48.611	35.628	45.9113333333333	0.365838831507807	4.07128468323324e-99	2.18959235383207e-97	Usp38	ubiquitin carboxyl-terminal hydrolase 35 isoform X1 [Bombyx mori]	-	-	-	-	-	-	-	--
BMSK0015940	695	448	638	167	295	293	9.655	9.745	10.086	19.799	19.393	21.166	9.82866666666667	20.1193333333333	1.03351487892971	8.5890056101995e-99	4.60278675646584e-97	--	uncharacterized protein LOC114243774 [Bombyx mandarina]	-	-	-	-	-	-	-	--
BMSK0006327	15877	10299	14334	2253	3731	3267	332.137	337.366	341.250	402.184	369.325	355.382	336.917666666667	375.630333333333	0.156917490045042	2.4625375151946e-98	1.31495997919911e-96	RpL18	60S ribosomal protein L18 [Bombyx mori]	Genetic Information Processing	Translation	ko03010//Ribosome	K02883	GO:0005924//cell-substrate adherens junction;GO:0015934//large ribosomal subunit;GO:0043231//intracellular membrane-bounded organelle	GO:0003676//nucleic acid binding;GO:0005198//structural molecule activity	GO:0000956//nuclear-transcribed mRNA catabolic process;GO:0006412//translation;GO:0006613//cotranslational protein targeting to membrane;GO:0016032//viral process;GO:0032774//RNA biosynthetic process;GO:0043624//cellular protein complex disassembly;GO:0051231//spindle elongation	--
BMSK0008425	1277	819	1118	228	463	414	18.964	19.044	18.894	28.895	32.536	31.970	18.9673333333333	31.1336666666667	0.714958634782033	5.7949213816894e-98	3.0834324585904e-96	CRELD2	cysteine-rich with EGF-like domain protein 2 isoform X1 [Bombyx mori]	-	-	-	-	-	-	-	--
BMSK0008797	4140	2654	3626	99	180	153	51.929	52.122	51.762	10.598	10.685	9.980	51.9376666666667	10.421	-2.31728747607086	7.75888638355361e-98	4.11385477686297e-96	Sulf1	LOW QUALITY PROTEIN: extracellular sulfatase SULF-1 homolog [Bombyx mori]	-	-	-	-	GO:0016020//membrane;GO:0043231//intracellular membrane-bounded organelle;GO:0044421//extracellular region part	GO:0008484//sulfuric ester hydrolase activity	GO:0001501//skeletal system development;GO:0001819//positive regulation of cytokine production;GO:0006029//proteoglycan metabolic process;GO:0006790//sulfur compound metabolic process;GO:0007411//axon guidance;GO:0008589//regulation of smoothened signaling pathway;GO:0009967//positive regulation of signal transduction;GO:0009968//negative regulation of signal transduction;GO:0014831//gastro-intes…	--
BMSK0006970	3632	2163	3066	58	102	100	61.897	57.719	59.462	8.435	8.226	8.862	59.6926666666667	8.50766666666667	-2.81071829090767	1.43710477071425e-97	7.59287221287581e-96	AGO2	argonaute 2 isoform X1 [Bombyx mori]	Organismal Systems	Development and regeneration	ko04361//Axon regeneration	K11593	GO:0005737//cytoplasm;GO:0030529//intracellular ribonucleoprotein complex	GO:0003723//RNA binding;GO:0004519//endonuclease activity	GO:0009790//embryo development;GO:0016070//RNA metabolic process;GO:0022618//ribonucleoprotein complex assembly;GO:0035194//posttranscriptional gene silencing by RNA;GO:0048102//autophagic cell death;GO:0048646//anatomical structure formation involved in morphogenesis;GO:0050794//regulation of cellular process;GO:0050896//response to stimulus;GO:0051234//establishment of localization;GO:0051704//…	--
BMSK0003249	16802	10520	14410	689	1318	1219	766.594	751.577	748.195	268.125	284.466	289.156	755.455333333333	280.582333333333	-1.42892228430833	1.68243055373439e-97	8.85784928378403e-96	--	protein tramtrack, beta isoform isoform X43 [Hyposmocoma kahamanoa]	-	-	-	-	-	-	-	--
BMSK0007052	47179	28961	38660	1840	3421	3267	771.221	741.288	719.184	256.689	264.631	277.710	743.897666666667	266.343333333333	-1.48181700229001	2.48519335941216e-97	1.30385756496432e-95	D11DS	acyl-CoA Delta(11) desaturase-like [Manduca sexta]	Metabolism;Environmental Information Processing;Metabolism;Organismal Systems;Organismal Systems;Metabolism	Global and overview maps;Signal transduction;Global and overview maps;Aging;Endocrine system;Lipid metabolism	ko01100//Metabolic pathways;ko04152//AMPK signaling pathway;ko01212//Fatty acid metabolism;ko04212//Longevity regulating pathway - worm;ko03320//PPAR signaling pathway;ko01040//Biosynthesis of unsaturated fatty acids	K00507;K00507;K00507;K00507;K00507;K00507	GO:0031224//intrinsic component of membrane;GO:0031982//vesicle;GO:0043231//intracellular membrane-bounded organelle;GO:0043232//intracellular non-membrane-bounded organelle	GO:0016215//acyl-CoA desaturase activity;GO:0046914//transition metal ion binding	GO:0006631//fatty acid metabolic process;GO:0007617//mating behavior;GO:0031329//regulation of cellular catabolic process;GO:0033057//multicellular organism reproductive behavior;GO:0033500//carbohydrate homeostasis;GO:0034285//response to disaccharide;GO:0042446//hormone biosynthetic process;GO:0055090//acylglycerol homeostasis	--
BMSK0006809	8536	5395	7639	1124	1876	1700	1073.639	1062.522	1093.423	1206.505	1116.587	1111.891	1076.528	1144.99433333333	0.0889546144989951	4.41547362593009e-97	2.30850807515962e-95	RpL44	ribosomal protein L36A [Bombyx mori]	Genetic Information Processing	Translation	ko03010//Ribosome	K02929	-	-	-	--
BMSK0010627	66	42	62	77	98	103	2.020	2.012	2.159	20.109	14.191	16.390	2.06366666666667	16.8966666666667	3.03345679953368	1.24214880712692e-95	6.47168154546508e-94	--	Coiled-coil domain-containing protein 142 [Papilio machaon]	-	-	-	-	-	-	-	--
BMSK0013493	465	318	472	135	272	259	2.844	3.049	3.285	7.026	7.862	8.231	3.05933333333333	7.70633333333333	1.33282728432171	1.84748497959376e-95	9.5922187262299e-94	STXBP5	syntaxin-binding protein 5 isoform X1 [Bombyx mori]	-	-	-	-	-	-	-	--
BMSK0014176	3079	2020	2802	48	83	91	126.892	130.352	131.413	16.882	16.187	19.502	129.552333333333	17.5236666666667	-2.88615841740191	7.72871739871116e-95	3.99894498509176e-93	Cpes	ceramide phosphoethanolamine synthase [Bombyx mori]	-	-	-	-	-	-	-	--
BMSK0012481	2444	1676	2045	432	761	761	31.333	33.645	29.836	47.265	46.168	50.734	31.6046666666667	48.0556666666667	0.604568963000039	1.53121299704278e-94	7.89548145038725e-93	elovl6	elongation of very long chain fatty acids protein 6 [Bombyx mori]	Metabolism;Metabolism;Metabolism;Metabolism	Global and overview maps;Global and overview maps;Lipid metabolism;Lipid metabolism	ko01100//Metabolic pathways;ko01212//Fatty acid metabolism;ko01040//Biosynthesis of unsaturated fatty acids;ko00062//Fatty acid elongation	K10203;K10203;K10203;K10203	GO:0031227//intrinsic component of endoplasmic reticulum membrane	GO:0004312//fatty acid synthase activity	GO:0001676//long-chain fatty acid metabolic process;GO:0030497//fatty acid elongation;GO:0048232//male gamete generation	--
MSTRG.10252	287	172	255	105	190	155	5.255	4.939	5.322	16.433	16.488	14.781	5.172	15.9006666666667	1.62029307433883	2.80891813064065e-94	1.443418375009e-92	RTase	PREDICTED: RNA-directed DNA polymerase from mobile element jockey-like [Amyelois transitella]	Metabolism;Metabolism;Metabolism	Global and overview maps;Glycan biosynthesis and metabolism;Glycan biosynthesis and metabolism	ko01100//Metabolic pathways;ko00513//Various types of N-glycan biosynthesis;ko00510//N-Glycan biosynthesis	K01231;K01231;K01231	-	-	-	--
MSTRG.42893	920	602	858	212	451	343	16.397	16.807	17.402	32.279	38.054	31.754	16.8686666666667	34.029	1.01241881126518	2.95607785511368e-94	1.51385488791743e-92	X-element\ORF2	reverse transcriptase [Bombyx mori]	-	-	-	-	-	-	-	--
BMSK0013141	380	204	340	118	241	206	3.984	3.343	4.048	10.516	11.967	11.197	3.79166666666667	11.2266666666667	1.56602559309298	7.18088206245678e-94	3.66493657643415e-92	ALDH18A1	delta-1-pyrroline-5-carboxylate synthase isoform X2 [Bombyx mandarina]	Metabolism;Metabolism;Metabolism	Global and overview maps;Global and overview maps;Amino acid metabolism	ko01100//Metabolic pathways;ko01230//Biosynthesis of amino acids;ko00330//Arginine and proline metabolism	K12657;K12657;K12657	-	-	-	--
BMSK0008656	4512	2923	3936	110	228	184	112.985	114.610	112.165	23.507	27.017	23.960	113.253333333333	24.828	-2.18951355693244	9.85001730967245e-94	5.01015287225882e-92	--	collagen alpha-2(VIII) chain [Bombyx mori]	-	-	-	-	-	-	-	--
MSTRG.52021	1035	621	788	234	393	361	7.193	7.094	7.130	10.755	11.396	12.209	7.139	11.4533333333333	0.68197362866823	1.66439566966584e-93	8.43724899437027e-92	PGBD4	piggyBac transposable element-derived protein 4-like isoform X1 [Bombyx mori]	-	-	-	-	-	-	-	--
BMSK0000350	17115	10899	15404	721	1375	1129	637.981	636.152	653.450	229.364	242.544	218.845	642.527666666667	230.251	-1.48055115472264	4.75788411067928e-93	2.40377276366136e-91	ybx2-a	Y-box factor homolog [Bombyx mandarina]	-	-	-	-	GO:0005681//spliceosomal complex;GO:0031090//organelle membrane;GO:0031224//intrinsic component of membrane;GO:0031981//nuclear lumen;GO:0031988//membrane-bounded vesicle;GO:0036464//cytoplasmic ribonucleoprotein granule;GO:0043005//neuron projection;GO:0043234//protein complex	GO:0000977//RNA polymerase II regulatory region sequence-specific DNA binding;GO:0000982//transcription factor activity, RNA polymerase II core promoter proximal region sequence-specific binding;GO:0031369//translation initiation factor binding;GO:0043566//structure-specific DNA binding;GO:0044822//poly(A) RNA binding;GO:0060089//molecular transducer activity	GO:0000377//RNA splicing, via transesterification reactions with bulged adenosine as nucleophile;GO:0006357//regulation of transcription from RNA polymerase II promoter;GO:0006403//RNA localization;GO:0006446//regulation of translational initiation;GO:0007281//germ cell development;GO:0009968//negative regulation of signal transduction;GO:0031441//negative regulation of mRNA 3'-end processing;GO:…	CSD
MSTRG.42321	912	554	761	177	371	332	8.711	8.381	8.291	14.147	17.453	15.954	8.461	15.8513333333333	0.905704107910517	3.81826230870648e-92	1.92258476315909e-90	--	endonuclease-reverse transcriptase [Bombyx mori]	-	-	-	-	-	-	-	--
MSTRG.23337	404	219	365	143	318	227	43.672	37.048	45.003	131.663	162.658	127.619	41.9076666666667	140.646666666667	1.74678925860769	4.33640330718499e-92	2.17617831519434e-90	--	transposase [Bombyx mori]	Genetic Information Processing	Folding, sorting and degradation	ko04122//Sulfur relay system	K14169	-	-	-	--
BMSK0002410	905	598	756	185	350	336	15.488	16.025	14.724	27.020	28.346	29.903	15.4123333333333	28.423	0.882973543036191	1.06603215980003e-91	5.33193751926648e-90	Vps25	inositol-pentakisphosphate 2-kinase-like isoform X1 [Bombyx mandarina]	Metabolism;Environmental Information Processing;Metabolism	Global and overview maps;Signal transduction;Carbohydrate metabolism	ko01100//Metabolic pathways;ko04070//Phosphatidylinositol signaling system;ko00562//Inositol phosphate metabolism	K10572;K10572;K10572	-	-	-	--
BMSK0004500	9176	5818	8030	345	638	616	173.427	172.179	172.714	55.647	57.061	60.542	172.773333333333	57.75	-1.58098771055582	1.61529525854066e-91	8.05232736026666e-90	cmtr1	cap-specific mRNA (nucleoside-2'-O-)-methyltransferase 1 [Bombyx mori]	-	-	-	-	-	GO:0016740//transferase activity	GO:0016071//mRNA metabolic process;GO:0032259//methylation	--
BMSK0005925	193	133	166	88	139	152	2.799	3.020	2.739	10.890	9.538	11.462	2.85266666666667	10.63	1.89775851351613	1.74720481583596e-91	8.68106233828432e-90	--	uncharacterized protein LOC114244435 [Bombyx mandarina]	-	-	-	-	-	-	-	--
BMSK0014309	133740	90593	127185	24915	43159	35814	5958.142	6319.567	6448.126	9472.600	9098.684	8296.863	6241.945	8956.049	0.520866776217786	1.55122934988892e-90	7.68191300167764e-89	sesB	ADP/ATP translocase [Bombyx mori]	Human Diseases;Human Diseases;Human Diseases;Human Diseases;Environmental Information Processing;Environmental Information Processing;Human Diseases;Cellular Processes;Cellular Processes	Neurodegenerative disease;Neurodegenerative disease;Neurodegenerative disease;Infectious disease: viral;Signal transduction;Signal transduction;Infectious disease: viral;Cell growth and death;Cell growth and death	ko05010//Alzheimer disease;ko05016//Huntington disease;ko05012//Parkinson disease;ko05166//Human T-cell leukemia virus 1 infection;ko04020//Calcium signaling pathway;ko04022//cGMP-PKG signaling pathway;ko05164//Influenza A;ko04218//Cellular senescence;ko04217//Necroptosis	K05863;K05863;K05863;K05863;K05863;K05863;K05863;K05863;K05863	GO:0009295//nucleoid;GO:0019866//organelle inner membrane;GO:0031224//intrinsic component of membrane;GO:0031966//mitochondrial membrane;GO:0031988//membrane-bounded vesicle;GO:0043232//intracellular non-membrane-bounded organelle;GO:0043234//protein complex	GO:0003723//RNA binding;GO:0005347//ATP transmembrane transporter activity;GO:0005515//protein binding	GO:0006605//protein targeting;GO:0006754//ATP biosynthetic process;GO:0006874//cellular calcium ion homeostasis;GO:0006979//response to oxidative stress;GO:0007267//cell-cell signaling;GO:0007416//synapse assembly;GO:0008344//adult locomotory behavior;GO:0010259//multicellular organism aging;GO:0010613//positive regulation of cardiac muscle hypertrophy;GO:0010664//negative regulation of striated …	--
MSTRG.42314	459	211	383	170	284	266	1.310	0.943	1.246	4.152	3.841	3.955	1.16633333333333	3.98266666666667	1.77175457307095	1.57827824575754e-90	7.79015298604997e-89	--	olfactory receptor [Bombyx mori]	-	-	-	-	-	-	-	--
BMSK0001321	38362	25175	34805	4360	7520	6754	1728.123	1775.767	1784.280	1676.172	1603.056	1582.144	1762.72333333333	1620.45733333333	-0.121405020541447	2.67582743755506e-90	1.31641936722996e-88	RpL13A	ribosomal protein L13A [Bombyx mori]	Genetic Information Processing	Translation	ko03010//Ribosome	K02872	GO:0005924//cell-substrate adherens junction;GO:0015934//large ribosomal subunit;GO:0043231//intracellular membrane-bounded organelle;GO:0043234//protein complex	GO:0003723//RNA binding;GO:0005198//structural molecule activity	GO:0000956//nuclear-transcribed mRNA catabolic process;GO:0002237//response to molecule of bacterial origin;GO:0006613//cotranslational protein targeting to membrane;GO:0007166//cell surface receptor signaling pathway;GO:0009887//organ morphogenesis;GO:0016032//viral process;GO:0022402//cell cycle process;GO:0030595//leukocyte chemotaxis;GO:0032774//RNA biosynthetic process;GO:0034341//response t…	--
MSTRG.2356	54	29	59	62	97	89	0.559	0.470	0.696	5.481	4.761	4.794	0.575	5.012	3.12375255349012	3.38498969602496e-90	1.65986177741355e-88	--	uncharacterized protein LOC123664967 [Melitaea cinxia]	-	-	-	-	-	-	-	--
BMSK0004194	4389	2876	3980	108	229	172	84.837	87.053	87.551	17.853	20.960	17.285	86.4803333333333	18.6993333333333	-2.20938524764825	8.26252017903112e-90	4.03840766405088e-88	--	venom protein [Ampulex compressa]	-	-	-	-	-	-	-	--
BMSK0014950	2728	1752	2384	41	64	59	43.801	44.047	43.560	5.618	4.863	4.926	43.8026666666667	5.13566666666667	-3.09239523078869	1.05215501269867e-89	5.12583959920246e-88	kif4	chromosome-associated kinesin KIF4 isoform X2 [Bombyx mori]	-	-	-	-	-	-	-	--
BMSK0004415	6825	4179	5911	188	370	380	57.544	55.166	56.716	13.544	14.771	16.645	56.4753333333333	14.9866666666667	-1.91394134599852	1.62419734332542e-89	7.8870812739799e-88	rad50	DNA repair protein RAD50 [Bombyx mori]	-	-	-	-	GO:0000228//nuclear chromosome;GO:0000781//chromosome, telomeric region;GO:0000785//chromatin;GO:0044444//cytoplasmic part	GO:0004518//nuclease activity;GO:0005515//protein binding;GO:0017111//nucleoside-triphosphatase activity;GO:0043566//structure-specific DNA binding	GO:0000278//mitotic cell cycle;GO:0006281//DNA repair;GO:0006310//DNA recombination;GO:0034698//response to gonadotropin;GO:0040013//negative regulation of locomotion;GO:0042327//positive regulation of phosphorylation;GO:0044767//single-organism developmental process;GO:0051259//protein oligomerization;GO:0051276//chromosome organization;GO:0060255//regulation of macromolecule metabolic process;G…	--
BMSK0008168	4187	2745	3887	106	201	146	79.283	81.389	83.761	17.129	18.011	14.376	81.4776666666667	16.5053333333333	-2.30347239062992	4.6424938006232e-89	2.24711675736617e-87	l(1)G0020	RNA cytidine acetyltransferase [Bombyx mori]	Genetic Information Processing	Translation	ko03008//Ribosome biogenesis in eukaryotes	K14521	GO:0043231//intracellular membrane-bounded organelle	GO:0003723//RNA binding;GO:0008080//N-acetyltransferase activity;GO:0008374//O-acyltransferase activity;GO:0016409//palmitoyltransferase activity;GO:0016417//S-acyltransferase activity	GO:0030154//cell differentiation;GO:0033554//cellular response to stress	--
BMSK0001674	5045	2959	3793	879	1493	1570	43.161	39.640	36.929	64.180	60.450	69.855	39.91	64.8283333333333	0.69987420440962	6.21516620545251e-89	2.99866781070145e-87	--	ragulator complex protein LAMTOR5 [Bombyx mori]	Environmental Information Processing	Signal transduction	ko04150//mTOR signaling pathway	K16344	GO:0044444//cytoplasmic part	-	GO:0032006//regulation of TOR signaling;GO:0043200//response to amino acid	--
BMSK0013195	2563	1529	2045	431	710	713	23.720	22.158	21.538	34.041	31.095	34.314	22.472	33.15	0.560880340760914	6.36866675557783e-89	3.06287963677709e-87	Rps6ka3	ribosomal protein S6 kinase, 90 kDa [Bombyx mori]	Organismal Systems;Environmental Information Processing;Environmental Information Processing;Cellular Processes;Organismal Systems;Human Diseases;Human Diseases;Organismal Systems;Organismal Systems	Environmental adaptation;Signal transduction;Signal transduction;Cell growth and death;Endocrine system;Endocrine and metabolic disease;Infectious disease: bacterial;Nervous system;Nervous system	ko04714//Thermogenesis;ko04010//MAPK signaling pathway;ko04150//mTOR signaling pathway;ko04114//Oocyte meiosis;ko04914//Progesterone-mediated oocyte maturation;ko04931//Insulin resistance;ko05135//Yersinia infection;ko04722//Neurotrophin signaling pathway;ko04720//Long-term potentiation	K04373;K04373;K04373;K04373;K04373;K04373;K04373;K04373;K04373	-	-	-	--
MSTRG.35501	1839	1171	1675	292	577	544	7.677	7.657	7.959	10.417	11.397	11.809	7.76433333333333	11.2076666666667	0.529551992195059	6.41522161774145e-89	3.07541215253069e-87	pol	Hermansky-Pudlak syndrome 1 protein homolog isoform X2 [Bombyx mori]	-	-	-	-	-	-	-	--
BMSK0004096	5868	3840	5191	192	365	302	48.111	49.298	48.434	13.466	14.161	12.876	48.6143333333333	13.501	-1.84831546767437	7.14865171297942e-89	3.41609932972154e-87	CABIN1	calcineurin-binding protein cabin-1 [Bombyx mori]	-	-	-	-	GO:0044424//intracellular part	-	GO:0044763//single-organism cellular process;GO:0050789//regulation of biological process	--
BMSK0007032	4506	2795	3811	602	1087	950	21.047	20.446	20.259	23.999	24.028	23.075	20.584	23.7006666666667	0.203404278507405	1.28252253114891e-88	6.10928589837758e-87	WDFY3	lateral signaling target protein 2 homolog [Bombyx mori]	-	-	-	-	-	-	-	--
BMSK0007707	11457	7204	10146	348	624	696	199.522	196.443	201.077	51.720	51.424	63.029	199.014	55.391	-1.84514643382545	2.07497593270604e-88	9.85285249058676e-87	pain	transient receptor potential cation channel protein painless [Bombyx mori]	Organismal Systems	Sensory system	ko04750//Inflammatory mediator regulation of TRP channels	K04984	GO:0034703//cation channel complex	GO:0005261//cation channel activity	GO:0006816//calcium ion transport;GO:0006950//response to stress;GO:0007619//courtship behavior;GO:0007635//chemosensory behavior;GO:0009612//response to mechanical stimulus;GO:0042332//gravitaxis;GO:0050955//thermoception;GO:0050961//detection of temperature stimulus involved in sensory perception;GO:0060180//female mating behavior;GO:1903522//regulation of blood circulation	--
BMSK0005920	214	112	176	101	161	206	6.198	5.079	5.801	24.963	22.065	31.023	5.69266666666667	26.017	2.19227808510481	3.44549154599035e-88	1.63090222863045e-86	MAN2B1	lysosomal alpha-mannosidase [Bombyx mori]	Cellular Processes;Metabolism	Transport and catabolism;Glycan biosynthesis and metabolism	ko04142//Lysosome;ko00511//Other glycan degradation	K12311;K12311	GO:0043227//membrane-bounded organelle	GO:0015923//mannosidase activity;GO:0030246//carbohydrate binding	GO:0005975//carbohydrate metabolic process;GO:0044699//single-organism process	--
BMSK0003398	5623	3614	4798	176	290	300	85.453	85.998	82.978	22.826	20.855	23.708	84.8096666666667	22.463	-1.91667809678673	7.69736725307782e-88	3.63204388781235e-86	Pxd	peroxidase isoform X1 [Bombyx mori]	-	-	-	-	-	-	-	--
BMSK0011700	1491	920	1212	288	473	514	9.829	9.500	9.095	16.203	14.756	17.624	9.47466666666667	16.1943333333333	0.773341985354009	8.71585373260247e-88	4.09972994538245e-86	G-s-alpha-60A	guanine nucleotide-binding protein G(s) subunit alpha [Bombyx mori]	Human Diseases;Organismal Systems;Human Diseases;Organismal Systems;Environmental Information Processing;Environmental Information Processing;Environmental Information Processing;Human Diseases;Human Diseases;Environmental Information Processing;Human Diseases;Organismal Systems;Organismal Systems;Organismal Systems;Organismal Systems;Organismal Systems;Organismal Systems;Organismal Systems;Organ…	Cancer: overview;Environmental adaptation;Infectious disease: viral;Digestive system;Signal transduction;Signal transduction;Signal transduction;Endocrine and metabolic disease;Infectious disease: viral;Signal transduction;Substance dependence;Circulatory system;Endocrine system;Nervous system;Development and regeneration;Endocrine system;Circulatory system;Endocrine system;Immune system;Digestiv…	ko05200//Pathways in cancer;ko04714//Thermogenesis;ko05165//Human papillomavirus infection;ko04972//Pancreatic secretion;ko04024//cAMP signaling pathway;ko04015//Rap1 signaling pathway;ko04020//Calcium signaling pathway;ko04934//Cushing syndrome;ko05163//Human cytomegalovirus infection;ko04072//Phospholipase D signaling pathway;ko05034//Alcoholism;ko04261//Adrenergic signaling in cardiomyocytes;k…	K04632;K04632;K04632;K04632;K04632;K04632;K04632;K04632;K04632;K04632;K04632;K04632;K04632;K04632;K04632;K04632;K04632;K04632;K04632;K04632;K04632;K04632;K04632;K04632;K04632;K04632;K04632;K04632;K04632;K04632;K04632;K04632;K04632;K04632;K04632;K04632;K04632;K04632;K04632;K04632;K04632;K04632;K04632;K04632;K04632;K04632;K04632;K04632;K04632;K04632	-	-	-	--
MSTRG.27684	2067	1280	1738	336	592	520	16.932	16.415	16.204	23.494	22.964	22.157	16.517	22.8716666666667	0.469609826951297	1.05409386409785e-87	4.94271200962132e-86	--	-	-	-	-	-	-	-	-	--
BMSK0002709	117890	73641	100035	13615	23142	22301	2885.222	2822.055	2786.136	2843.697	2680.109	2838.137	2831.13766666667	2787.31433333333	-0.022506194896435	1.43221012000508e-87	6.69480151111409e-86	PABPC1	polyadenylate-binding protein 1 [Bombyx mandarina]	Genetic Information Processing;Genetic Information Processing;Genetic Information Processing	Translation;Translation;Folding, sorting and degradation	ko03013//Nucleocytoplasmic transport;ko03015//mRNA surveillance pathway;ko03018//RNA degradation	K13126;K13126;K13126	GO:0005681//spliceosomal complex;GO:0005924//cell-substrate adherens junction;GO:0031988//membrane-bounded vesicle;GO:0036464//cytoplasmic ribonucleoprotein granule;GO:0043234//protein complex	GO:0003729//mRNA binding;GO:0003824//catalytic activity;GO:0008187//poly-pyrimidine tract binding;GO:0031369//translation initiation factor binding;GO:0036094//small molecule binding;GO:0070717//poly-purine tract binding;GO:0090079//translation regulator activity, nucleic acid binding	GO:0000184//nuclear-transcribed mRNA catabolic process, nonsense-mediated decay;GO:0000377//RNA splicing, via transesterification reactions with bulged adenosine as nucleophile;GO:0003002//regionalization;GO:0006417//regulation of translation;GO:0006997//nucleus organization;GO:0007126//meiotic nuclear division;GO:0007267//cell-cell signaling;GO:0007281//germ cell development;GO:0016458//gene sil…	--
BMSK0004593	39569	25848	35531	2109	3857	3450	341.887	349.701	349.368	155.512	157.701	155.009	346.985333333333	156.074	-1.15264446088637	1.49460078076568e-87	6.96474680602142e-86	PRPF8	Pre-mRNA-processing-splicing factor 8, partial [Trichinella papuae]	Genetic Information Processing	Transcription	ko03040//Spliceosome	K12856	-	-	-	--
BMSK0001223	7914	5067	6800	296	547	451	99.272	99.524	97.071	31.687	32.470	29.418	98.6223333333333	31.1916666666667	-1.66075374396371	4.96047377784133e-87	2.30439346862257e-85	PPP2CB	serine/threonine-protein phosphatase 2A catalytic subunit beta isoform [Bombyx mori]	Human Diseases;Environmental Information Processing;Environmental Information Processing;Cellular Processes;Environmental Information Processing;Cellular Processes;Organismal Systems;Environmental Information Processing;Cellular Processes;Organismal Systems;Environmental Information Processing;Human Diseases;Genetic Information Processing;Environmental Information Processing;Human Diseases;Organi…	Infectious disease: viral;Signal transduction;Signal transduction;Transport and catabolism;Signal transduction;Cell growth and death;Circulatory system;Signal transduction;Cellular community - eukaryotes;Nervous system;Signal transduction;Infectious disease: viral;Translation;Signal transduction;Infectious disease: parasitic;Nervous system;Signal transduction;Transport and catabolism	ko05165//Human papillomavirus infection;ko04151//PI3K-Akt signaling pathway;ko04152//AMPK signaling pathway;ko04140//Autophagy - animal;ko04013//MAPK signaling pathway - fly;ko04114//Oocyte meiosis;ko04261//Adrenergic signaling in cardiomyocytes;ko04390//Hippo signaling pathway;ko04530//Tight junction;ko04728//Dopaminergic synapse;ko04391//Hippo signaling pathway - fly;ko05160//Hepatitis C;ko0301…	K04382;K04382;K04382;K04382;K04382;K04382;K04382;K04382;K04382;K04382;K04382;K04382;K04382;K04382;K04382;K04382;K04382;K04382	GO:0005819//spindle;GO:0008287//protein serine/threonine phosphatase complex;GO:0016020//membrane;GO:0031981//nuclear lumen;GO:0031988//membrane-bounded vesicle;GO:0033267//axon part;GO:0044444//cytoplasmic part;GO:0044456//synapse part;GO:0098687//chromosomal region	GO:0004721//phosphoprotein phosphatase activity;GO:0005102//receptor binding;GO:0008092//cytoskeletal protein binding;GO:0016301//kinase activity;GO:0019901//protein kinase binding;GO:0019903//protein phosphatase binding;GO:0030234//enzyme regulator activity;GO:0032550//purine ribonucleoside binding;GO:0043169//cation binding;GO:0046983//protein dimerization activity	GO:0000087//mitotic M phase;GO:0000280//nuclear division;GO:0000302//response to reactive oxygen species;GO:0000956//nuclear-transcribed mRNA catabolic process;GO:0001678//cellular glucose homeostasis;GO:0001752//compound eye photoreceptor fate commitment;GO:0003205//cardiac chamber development;GO:0006396//RNA processing;GO:0006511//ubiquitin-dependent protein catabolic process;GO:0006665//sphing…	--
BMSK0010841	2629	1642	2177	453	791	640	20.859	20.396	19.656	30.645	29.694	26.393	20.3036666666667	28.9106666666667	0.509861587891685	5.42072260573894e-87	2.51043033021953e-85	Mkln1	muskelin [Bombyx mandarina]	-	-	-	-	GO:0044444//cytoplasmic part	GO:0005488//binding	GO:0022604//regulation of cell morphogenesis;GO:0030036//actin cytoskeleton organization;GO:0031589//cell-substrate adhesion	--
MSTRG.14753	1866	1125	1489	388	723	542	14.300	13.502	12.983	25.352	26.211	21.606	13.595	24.3896666666667	0.843193889607294	8.67492674701988e-87	4.00514694889333e-85	X-element\ORF2	reverse transcriptase, partial [Bombyx mori]	-	-	-	-	-	-	-	--
BMSK0002143	104	67	89	58	110	106	1.085	1.095	1.057	5.166	5.436	5.753	1.079	5.45166666666667	2.33700248876097	2.94349472645012e-86	1.35482019541055e-84	rbck1	RanBP-type and C3HC4-type zinc finger-containing protein 1 [Papilio xuthus]	Human Diseases;Cellular Processes;Organismal Systems	Infectious disease: bacterial;Cell growth and death;Immune system	ko05131//Shigellosis;ko04217//Necroptosis;ko04621//NOD-like receptor signaling pathway	K10630;K10630;K10630	-	GO:0019901//protein kinase binding;GO:0032182//ubiquitin-like protein binding;GO:0043566//structure-specific DNA binding;GO:0070735//protein-glycine ligase activity;GO:0070739//protein-glutamic acid ligase activity	GO:0002009//morphogenesis of an epithelium;GO:0006357//regulation of transcription from RNA polymerase II promoter;GO:0042345//regulation of NF-kappaB import into nucleus;GO:0042981//regulation of apoptotic process;GO:0043069//negative regulation of programmed cell death;GO:0044267//cellular protein metabolic process;GO:0048584//positive regulation of response to stimulus;GO:0048704//embryonic sk…	--
BMSK0008072	517	313	485	134	241	245	2.458	2.330	2.624	5.439	5.424	6.057	2.47066666666667	5.64	1.19079478198004	4.73277588579556e-86	2.17172177878784e-84	REPTOR-BP	cAMP-responsive element-binding protein-like 2 isoform X2 [Bombyx mori]	-	-	-	-	GO:0043231//intracellular membrane-bounded organelle	GO:0001071//nucleic acid binding transcription factor activity;GO:0003677//DNA binding	GO:0001934//positive regulation of protein phosphorylation;GO:0006355//regulation of transcription, DNA-templated;GO:0009891//positive regulation of biosynthetic process;GO:0010828//positive regulation of glucose transport;GO:0031647//regulation of protein stability;GO:0044403//symbiosis, encompassing mutualism through parasitism;GO:0045597//positive regulation of cell differentiation	--
BMSK0008035	2647	1755	2286	34	69	56	63.172	65.583	62.086	6.925	7.793	6.950	63.6136666666667	7.22266666666667	-3.13873325009073	8.6265721838996e-86	3.94639376888456e-84	MXRA5	roundabout homolog 3 [Bombyx mori]	Organismal Systems;Organismal Systems	Development and regeneration;Development and regeneration	ko04361//Axon regeneration;ko04360//Axon guidance	K06754;K06754	-	-	-	--
BMSK0002177	288	154	226	112	176	152	5.519	4.621	4.929	18.317	15.960	15.147	5.023	16.4746666666667	1.71362809523465	8.9164562016775e-86	4.06660867192009e-84	--	protein unzipped [Bombyx mori]	-	-	-	-	-	-	GO:0031175//neuron projection development	--
BMSK0008339	299	213	290	133	187	171	2.742	3.061	3.025	10.436	8.107	8.148	2.94266666666667	8.897	1.5961948235041	1.96990831265694e-85	8.95711340345981e-84	crb	protein crumbs [Vanessa tameamea]	Environmental Information Processing;Environmental Information Processing	Signal transduction;Signal transduction	ko04390//Hippo signaling pathway;ko04391//Hippo signaling pathway - fly	K16681;K16681	GO:0005886//plasma membrane;GO:0044425//membrane part	GO:0005515//protein binding	GO:0000904//cell morphogenesis involved in differentiation;GO:0002009//morphogenesis of an epithelium;GO:0007155//cell adhesion;GO:0008104//protein localization;GO:0009966//regulation of signal transduction;GO:0031323//regulation of cellular metabolic process;GO:0035088//establishment or maintenance of apical/basal cell polarity;GO:0042051//compound eye photoreceptor development;GO:0045216//cell-…	--
MSTRG.3039	277	235	275	138	241	186	19.234	25.527	21.687	81.697	79.098	66.929	22.1493333333333	75.908	1.77698866419168	2.43002167905951e-85	1.1015853563229e-83	--	titin homolog [Bombyx mori]	Organismal Systems	Environmental adaptation	ko04714//Thermogenesis	K09008	-	-	-	--
BMSK0002059	22222	13533	18986	2721	4462	4243	1663.859	1586.571	1617.759	1738.453	1581.004	1651.876	1622.72966666667	1657.111	0.0302475644990588	2.7756455746641e-85	1.25447475445286e-83	RpS18	40S ribosomal protein S18 [Eumeta japonica]	Genetic Information Processing	Translation	ko03010//Ribosome	K02964	-	-	-	--
BMSK0014882	853	588	751	178	409	351	33.251	35.890	33.315	59.216	75.446	71.150	34.152	68.604	1.00632262840727	6.35612346074169e-85	2.86407304890177e-83	WDR92	WD repeat-containing protein 92 [Bombyx mori]	-	-	-	-	-	GO:0042393//histone binding	GO:0016571//histone methylation	--
BMSK0012034	43171	28576	39428	5267	9088	7988	3741.847	3878.274	3889.079	3895.973	3727.519	3600.340	3836.4	3741.27733333333	-0.0362222360296135	1.49232719201026e-84	6.70430225033353e-83	RpL17	60S ribosomal protein L17 [Bombyx mori]	Genetic Information Processing	Translation	ko03010//Ribosome	K02880	GO:0015934//large ribosomal subunit;GO:0043231//intracellular membrane-bounded organelle	GO:0003723//RNA binding;GO:0005198//structural molecule activity	GO:0000956//nuclear-transcribed mRNA catabolic process;GO:0006412//translation;GO:0006613//cotranslational protein targeting to membrane;GO:0016032//viral process;GO:0032774//RNA biosynthetic process;GO:0043624//cellular protein complex disassembly;GO:0051231//spindle elongation	--
BMSK0011586	36439	23642	32958	4419	7646	6643	2396.227	2434.382	2466.439	2479.957	2379.323	2271.628	2432.34933333333	2376.96933333333	-0.033227152770676	1.6561039349745e-84	7.41786255053504e-83	RpL7	ribosomal protein L7 [Bombyx mori]	Genetic Information Processing	Translation	ko03010//Ribosome	K02937	GO:0005924//cell-substrate adherens junction;GO:0015934//large ribosomal subunit;GO:0031988//membrane-bounded vesicle;GO:0043231//intracellular membrane-bounded organelle	GO:0005198//structural molecule activity;GO:0044822//poly(A) RNA binding;GO:0046983//protein dimerization activity	GO:0010467//gene expression;GO:0016072//rRNA metabolic process;GO:0022613//ribonucleoprotein complex biogenesis;GO:0035210//prepupal development;GO:0051231//spindle elongation	--
BMSK0003781	2091	1333	1841	321	584	531	29.115	29.062	29.172	38.144	38.480	38.447	29.1163333333333	38.357	0.397661201795124	2.39500013579331e-84	1.06955288802317e-82	Ino80	chromatin-remodeling ATPase INO80 [Bombyx mandarina]	-	-	-	-	GO:0000785//chromatin;GO:0033202//DNA helicase complex;GO:0043231//intracellular membrane-bounded organelle	GO:0001067//regulatory region nucleic acid binding;GO:0004386//helicase activity;GO:0015631//tubulin binding;GO:0036094//small molecule binding	GO:0000082//G1/S transition of mitotic cell cycle;GO:0000725//recombinational repair;GO:0000819//sister chromatid segregation;GO:0001558//regulation of cell growth;GO:0006357//regulation of transcription from RNA polymerase II promoter;GO:0006461//protein complex assembly;GO:0009411//response to UV;GO:0010212//response to ionizing radiation;GO:0016568//chromatin modification;GO:0032392//DNA geome…	--
MSTRG.52015	515	260	398	144	285	232	5.392	4.270	4.739	12.822	14.131	12.643	4.80033333333333	13.1986666666667	1.459185700828	2.42829630568607e-84	1.08120433432699e-82	TY3B-I	polyprotein [Azumapecten farreri]	-	-	-	-	-	-	-	--
BMSK0001862	2943	1866	2423	29	84	75	46.610	46.274	43.670	3.920	6.295	6.177	45.518	5.464	-3.05840778020722	2.53214243841628e-84	1.12410642865196e-82	DPP4	spermine oxidase like protein [Danaus plexippus plexippus]	Organismal Systems	Digestive system	ko04974//Protein digestion and absorption	K01278	-	GO:0004177//aminopeptidase activity	-	--
BMSK0010844	1285	877	1180	335	639	448	11.231	11.997	11.736	25.010	26.439	20.363	11.6546666666667	23.9373333333333	1.03835469937123	4.85265008758736e-84	2.14790603434361e-82	Ric1	guanine nucleotide exchange factor subunit Rich [Bombyx mori]	-	-	-	-	GO:0005737//cytoplasm	-	-	--
BMSK0007102	12788	8043	10812	567	900	849	165.489	162.978	159.229	62.619	55.115	57.133	162.565333333333	58.289	-1.47972408271692	1.12134101190331e-83	4.9487417304733e-82	Xpo1	exportin-1 [Bombyx mandarina]	Genetic Information Processing;Human Diseases;Environmental Information Processing;Human Diseases;Genetic Information Processing	Translation;Infectious disease: viral;Signal transduction;Infectious disease: viral;Translation	ko03013//Nucleocytoplasmic transport;ko05166//Human T-cell leukemia virus 1 infection;ko04013//MAPK signaling pathway - fly;ko05164//Influenza A;ko03008//Ribosome biogenesis in eukaryotes	K14290;K14290;K14290;K14290;K14290	GO:0012505//endomembrane system;GO:0016604//nuclear body;GO:0031090//organelle membrane;GO:0032991//macromolecular complex;GO:0043232//intracellular non-membrane-bounded organelle;GO:0044425//membrane part;GO:0044444//cytoplasmic part	GO:0003676//nucleic acid binding;GO:0017016//Ras GTPase binding;GO:0022892//substrate-specific transporter activity	GO:0000054//ribosomal subunit export from nucleus;GO:0000087//mitotic M phase;GO:0000278//mitotic cell cycle;GO:0006357//regulation of transcription from RNA polymerase II promoter;GO:0009620//response to fungus;GO:0009894//regulation of catabolic process;GO:0017015//regulation of transforming growth factor beta receptor signaling pathway;GO:0033157//regulation of intracellular protein transport;…	--
BMSK0000297	13873	9067	12118	598	1135	1052	161.839	165.620	160.876	59.515	62.638	63.809	162.778333333333	61.9873333333333	-1.39286333560639	1.17230479394459e-83	5.15848487775325e-82	AAEL002956	probable citrate synthase 2, mitochondrial [Bombyx mori]	Metabolism;Metabolism;Metabolism;Metabolism;Metabolism;Metabolism	Global and overview maps;Global and overview maps;Global and overview maps;Carbohydrate metabolism;Carbohydrate metabolism;Global and overview maps	ko01100//Metabolic pathways;ko01200//Carbon metabolism;ko01230//Biosynthesis of amino acids;ko00020//Citrate cycle (TCA cycle);ko00630//Glyoxylate and dicarboxylate metabolism;ko01210//2-Oxocarboxylic acid metabolism	K01647;K01647;K01647;K01647;K01647;K01647	GO:0031988//membrane-bounded vesicle;GO:0043234//protein complex;GO:0044429//mitochondrial part	GO:0003723//RNA binding;GO:0036440//citrate synthase activity	GO:0005975//carbohydrate metabolic process;GO:0006101//citrate metabolic process;GO:0006637//acyl-CoA metabolic process;GO:0043648//dicarboxylic acid metabolic process;GO:0050896//response to stimulus	--
BMSK0009675	21982	14828	20826	1025	1733	1546	289.990	306.304	312.658	115.398	108.186	106.056	302.984	109.88	-1.46331279424399	1.92114231885469e-83	8.42887148959491e-82	14-3-3epsilon	14-3-3 epsilon protein [Bombyx mori]	Environmental Information Processing;Human Diseases;Cellular Processes;Environmental Information Processing;Environmental Information Processing;Cellular Processes;Organismal Systems;Human Diseases;Organismal Systems	Signal transduction;Cancer: overview;Cell growth and death;Signal transduction;Signal transduction;Cell growth and death;Nervous system;Infectious disease: viral;Immune system	ko04151//PI3K-Akt signaling pathway;ko05203//Viral carcinogenesis;ko04114//Oocyte meiosis;ko04390//Hippo signaling pathway;ko04391//Hippo signaling pathway - fly;ko04110//Cell cycle;ko04722//Neurotrophin signaling pathway;ko05160//Hepatitis C;ko04621//NOD-like receptor signaling pathway	K06630;K06630;K06630;K06630;K06630;K06630;K06630;K06630;K06630	GO:0005815//microtubule organizing center;GO:0005875//microtubule associated complex;GO:0005924//cell-substrate adherens junction;GO:0016020//membrane;GO:0031981//nuclear lumen;GO:0043005//neuron projection;GO:0045171//intercellular bridge;GO:0048770//pigment granule	GO:0003723//RNA binding;GO:0016247//channel regulator activity;GO:0016491//oxidoreductase activity;GO:0016597//amino acid binding;GO:0019899//enzyme binding;GO:0023023//MHC protein complex binding;GO:0030291//protein serine/threonine kinase inhibitor activity;GO:0046983//protein dimerization activity	GO:0003006//developmental process involved in reproduction;GO:0006469//negative regulation of protein kinase activity;GO:0006886//intracellular protein transport;GO:0007017//microtubule-based process;GO:0007346//regulation of mitotic cell cycle;GO:0007450//dorsal/ventral pattern formation, imaginal disc;GO:0008354//germ cell migration;GO:0009416//response to light stimulus;GO:0010259//multicellul…	--
BMSK0009902	79518	53493	74578	3404	5777	4827	2428.458	2558.017	2591.918	887.118	834.932	766.619	2526.131	829.556333333333	-1.60651759644153	4.0065075708302e-83	1.75270105248709e-81	Act5C	beta-actin, partial [Cotesia chilonis]	Organismal Systems;Environmental Information Processing;Human Diseases;Human Diseases;Human Diseases;Cellular Processes;Cellular Processes;Human Diseases;Environmental Information Processing;Cellular Processes;Human Diseases;Organismal Systems;Human Diseases;Cellular Processes;Organismal Systems;Organismal Systems;Environmental Information Processing;Human Diseases;Human Diseases;Human Diseases;H…	Environmental adaptation;Signal transduction;Infectious disease: bacterial;Cancer: overview;Infectious disease: bacterial;Cellular community - eukaryotes;Cell motility;Infectious disease: bacterial;Signal transduction;Cellular community - eukaryotes;Infectious disease: viral;Endocrine system;Cancer: specific types;Transport and catabolism;Endocrine system;Immune system;Signal transduction;Cardiov…	ko04714//Thermogenesis;ko04015//Rap1 signaling pathway;ko05131//Shigellosis;ko05205//Proteoglycans in cancer;ko05132//Salmonella infection;ko04510//Focal adhesion;ko04810//Regulation of actin cytoskeleton;ko05130//Pathogenic Escherichia coli infection;ko04390//Hippo signaling pathway;ko04530//Tight junction;ko05164//Influenza A;ko04921//Oxytocin signaling pathway;ko05225//Hepatocellular carcinoma…	K05692;K05692;K05692;K05692;K05692;K05692;K05692;K05692;K05692;K05692;K05692;K05692;K05692;K05692;K05692;K05692;K05692;K05692;K05692;K05692;K05692;K05692;K05692;K05692;K05692;K05692;K05692;K05692;K05692;K05692	GO:0000785//chromatin;GO:0005884//actin filament;GO:0005924//cell-substrate adherens junction;GO:0016020//membrane;GO:0031988//membrane-bounded vesicle;GO:0032432//actin filament bundle;GO:0035097//histone methyltransferase complex;GO:0035770//ribonucleoprotein granule;GO:0036379//myofilament;GO:0043005//neuron projection;GO:0043189//H4/H2A histone acetyltransferase complex;GO:0044421//extracellu…	GO:0000977//RNA polymerase II regulatory region sequence-specific DNA binding;GO:0005198//structural molecule activity;GO:0008092//cytoskeletal protein binding;GO:0008134//transcription factor binding;GO:0017111//nucleoside-triphosphatase activity;GO:0019900//kinase binding;GO:0031490//chromatin DNA binding;GO:0032550//purine ribonucleoside binding;GO:0044389//ubiquitin-like protein ligase binding	GO:0001894//tissue homeostasis;GO:0002064//epithelial cell development;GO:0002431//Fc receptor mediated stimulatory signaling pathway;GO:0003015//heart process;GO:0006338//chromatin remodeling;GO:0006720//isoprenoid metabolic process;GO:0006897//endocytosis;GO:0006939//smooth muscle contraction;GO:0006952//defense response;GO:0007015//actin filament organization;GO:0007169//transmembrane receptor…	--
BMSK0012563	2669	1770	2368	464	753	643	34.167	35.479	34.497	50.691	45.615	42.803	34.7143333333333	46.3696666666667	0.417649890116333	7.6336284805853e-83	3.329726609046e-81	comt	vesicle-fusing ATPase 1-like [Bombyx mandarina]	Organismal Systems;Organismal Systems;Organismal Systems	Nervous system;Nervous system;Excretory system	ko04727//GABAergic synapse;ko04721//Synaptic vesicle cycle;ko04962//Vasopressin-regulated water reabsorption	K06027;K06027;K06027	-	-	-	--
BMSK0013396	22904	14234	19019	2613	4984	4663	774.985	754.140	732.348	754.536	798.027	820.463	753.824333333333	791.008666666667	0.0694651359092285	1.71157857106471e-82	7.44412650980462e-81	--	nucleolin 1-like [Hyposmocoma kahamanoa]	-	-	-	-	-	-	-	--
BMSK0008705	2669	1670	2367	27	66	78	43.128	42.255	43.527	3.723	5.047	6.554	42.97	5.108	-3.07249934695858	3.16992408992269e-82	1.37470262917023e-80	--	RE1-silencing transcription factor-like isoform X1 [Bombyx mandarina]	-	-	-	-	-	-	-	zf-C2H2
BMSK0008477	687	350	540	177	307	326	5.454	4.352	4.878	11.995	11.523	13.461	4.89466666666667	12.3263333333333	1.33246119181862	3.28915325996586e-82	1.42229811716968e-80	Rab9a	ras-related protein Rab-9B [Bombyx mori]	Human Diseases;Human Diseases	Infectious disease: bacterial;Infectious disease: viral	ko05132//Salmonella infection;ko05162//Measles	K07899;K07899	-	-	-	--
BMSK0015127	5301	3516	4828	193	286	267	168.793	175.302	174.949	52.446	43.094	44.210	173.014666666667	46.5833333333333	-1.89300855973655	3.61513582229929e-82	1.55876761533336e-80	Nop56	nucleolar protein 56 [Bombyx mori]	Genetic Information Processing;Human Diseases	Translation;Neurodegenerative disease	ko03008//Ribosome biogenesis in eukaryotes;ko05017//Spinocerebellar ataxia	K14564;K14564	-	-	-	--
BMSK0006582	2638	1678	2400	48	63	68	91.828	91.461	95.073	14.259	10.378	12.309	92.7873333333333	12.3153333333333	-2.91347219521743	5.56498563777267e-82	2.39262491389051e-80	selenbp1	selenium-binding protein 1 isoform X1 [Bombyx mori]	Metabolism;Metabolism	Global and overview maps;Energy metabolism	ko01100//Metabolic pathways;ko00920//Sulfur metabolism	K17285;K17285	GO:0005737//cytoplasm;GO:0031988//membrane-bounded vesicle;GO:0043231//intracellular membrane-bounded organelle;GO:0043232//intracellular non-membrane-bounded organelle	GO:0005488//binding	GO:0045444//fat cell differentiation;GO:0051234//establishment of localization	--
BMSK0003084	3309	2089	2885	66	143	94	109.394	108.138	108.541	18.621	22.371	16.160	108.691	19.0506666666667	-2.51231909508527	5.71912541598657e-82	2.4518707676251e-80	Sv2a	synaptic vesicle glycoprotein 2C [Bombyx mori]	Environmental Information Processing	Signaling molecules and interaction	ko04512//ECM-receptor interaction	K06258	-	-	-	--
BMSK0006130	3476	2095	3025	73	121	127	60.990	57.558	60.411	10.931	10.048	11.588	59.653	10.8556666666667	-2.45814636684548	7.84246852576864e-82	3.35259943672816e-80	--	RNA exonuclease 4 [Bombyx mori]	-	-	-	-	GO:0005654//nucleoplasm	GO:0003723//RNA binding;GO:0008408//3'-5' exonuclease activity;GO:0016796//exonuclease activity, active with either ribo- or deoxyribonucleic acids and producing 5'-phosphomonoesters	GO:0002376//immune system process;GO:0016070//RNA metabolic process;GO:0044699//single-organism process;GO:0050794//regulation of cellular process;GO:0050896//response to stimulus;GO:0051704//multi-organism process;GO:0090305//nucleic acid phosphodiester bond hydrolysis	--
MSTRG.45998	4449	2881	4163	792	1459	1122	154.407	156.594	164.450	234.711	239.676	202.525	158.483666666667	225.637333333333	0.509671628030417	1.02437285151128e-81	4.36668029458145e-80	X-element\ORF2	endonuclease and reverse transcriptase-like protein [Bombyx mori]	Metabolism;Metabolism;Cellular Processes;Metabolism;Metabolism	Global and overview maps;Nucleotide metabolism;Transport and catabolism;Xenobiotics biodegradation and metabolism;Biosynthesis of other secondary metabolites	ko01100//Metabolic pathways;ko00230//Purine metabolism;ko04146//Peroxisome;ko00983//Drug metabolism - other enzymes;ko00232//Caffeine metabolism	K00106;K00106;K00106;K00106;K00106	-	-	-	--
MSTRG.5694	736	512	766	250	452	325	15.286	16.674	18.112	44.268	44.450	35.074	16.6906666666667	41.264	1.30584209756649	1.36743492248967e-81	5.81256685891147e-80	pol	endonuclease and reverse transcriptase-like protein [Bombyx mori]	-	-	-	-	-	-	-	--
BMSK0001318	2984	1873	2537	64	79	91	83.424	81.992	80.716	15.270	10.451	13.230	82.044	12.9836666666667	-2.65969996440055	1.6065601351667e-81	6.80972735259219e-80	--	serendipity locus protein alpha-like [Manduca sexta]	-	-	-	-	-	-	-	--
BMSK0002224	2753	1762	2414	33	65	91	59.905	60.042	59.785	6.129	6.694	10.249	59.9106666666667	7.69066666666667	-2.96163231846944	1.83736980181024e-81	7.76612221863735e-80	--	centromere protein I [Bombyx mori]	-	-	-	-	-	-	-	--
BMSK0015605	11891	7774	10890	531	953	855	107.549	110.097	112.089	40.987	40.789	40.213	109.911666666667	40.663	-1.43455596835705	2.87075748345222e-81	1.20999202357305e-79	ci	transcriptional activator cubitus interruptus isoform X1 [Bombyx mandarina]	Environmental Information Processing	Signal transduction	ko04341//Hedgehog signaling pathway - fly	K16799	GO:0005929//cilium;GO:0016604//nuclear body;GO:0043234//protein complex;GO:0044444//cytoplasmic part	GO:0000977//RNA polymerase II regulatory region sequence-specific DNA binding;GO:0000982//transcription factor activity, RNA polymerase II core promoter proximal region sequence-specific binding;GO:0001228//transcriptional activator activity, RNA polymerase II transcription regulatory region sequence-specific binding;GO:0019899//enzyme binding;GO:0043169//cation binding;GO:0046983//protein dimeri…	GO:0001568//blood vessel development;GO:0001822//kidney development;GO:0002066//columnar/cuboidal epithelial cell development;GO:0006357//regulation of transcription from RNA polymerase II promoter;GO:0006508//proteolysis;GO:0007281//germ cell development;GO:0007448//anterior/posterior pattern specification, imaginal disc;GO:0008589//regulation of smoothened signaling pathway;GO:0009880//embryoni…	zf-C2H2
BMSK0009238	19309	12854	17992	879	1644	1476	280.475	292.358	297.414	108.964	113.004	111.489	290.082333333333	111.152333333333	-1.3839242007951	5.25642857422404e-81	2.2093196290261e-79	eIF3-S10	eukaryotic translation initiation factor 3 subunit A [Bombyx mori]	Genetic Information Processing	Translation	ko03013//Nucleocytoplasmic transport	K03254	GO:0005852//eukaryotic translation initiation factor 3 complex;GO:0043231//intracellular membrane-bounded organelle;GO:0043232//intracellular non-membrane-bounded organelle;GO:0070993//translation preinitiation complex	GO:0008135//translation factor activity, RNA binding	GO:0006417//regulation of translation;GO:0022618//ribonucleoprotein complex assembly	--
BMSK0008076	39505	25684	35564	1903	3408	2829	1190.245	1211.671	1219.389	489.296	485.887	443.231	1207.10166666667	472.804666666667	-1.3522310100851	6.67260347221452e-81	2.79671550560276e-79	nap1l1-a	nucleosome assembly protein isoform X1 [Bombyx mori]	-	-	-	-	-	-	GO:0034728//nucleosome organization	--
MSTRG.4821	4039	2715	3980	1690	2761	2113	40.908	43.060	45.880	146.086	132.341	111.319	43.2826666666667	129.915333333333	1.58571042358629	1.1089177312027e-80	4.63490544754777e-79	X-element\ORF2	Pol protein [Bombyx mori]	Organismal Systems	Environmental adaptation	ko04714//Thermogenesis	K09008	-	-	-	--
BMSK0007342	59	25	51	60	86	83	0.801	0.530	0.795	7.029	5.548	5.920	0.708666666666667	6.16566666666667	3.12107779924175	2.64289635587621e-80	1.10157388388674e-78	Sidt1	sid-1-related gene3 precursor [Bombyx mori]	-	-	-	-	GO:0005774//vacuolar membrane	-	GO:0002068//glandular epithelial cell development;GO:0008283//cell proliferation;GO:0009746//response to hexose;GO:0033500//carbohydrate homeostasis;GO:0050796//regulation of insulin secretion	--
BMSK0009324	11768	7562	10373	545	920	888	214.703	216.030	215.371	84.857	79.429	84.248	215.368	82.8446666666667	-1.37832317757128	2.99132229206676e-80	1.24334601087152e-78	eIF3-S8	eukaryotic translation initiation factor 3 subunit C isoform X1 [Bombyx mori]	Genetic Information Processing	Translation	ko03013//Nucleocytoplasmic transport	K03252	GO:0005852//eukaryotic translation initiation factor 3 complex;GO:0043231//intracellular membrane-bounded organelle;GO:0070993//translation preinitiation complex	GO:0005515//protein binding;GO:0008135//translation factor activity, RNA binding	GO:0006417//regulation of translation	--
BMSK0001536	1596	1016	1434	249	505	471	40.239	40.120	41.143	53.589	60.265	61.810	40.5006666666667	58.5546666666667	0.531838498779007	6.74076030877263e-80	2.79406376887109e-78	--	similar to CG13868 [Papilio xuthus]	-	-	-	-	-	-	-	--
BMSK0009413	2905	1802	2599	47	97	96	35.327	34.313	35.968	4.878	5.582	6.071	35.2026666666667	5.51033333333333	-2.67547322115552	1.72060126074338e-79	7.11229253924364e-78	--	PREDICTED: serine-rich adhesin for platelets-like isoform X2 [Amyelois transitella]	-	-	-	-	-	-	-	--
BMSK0007705	9062	5843	8030	363	704	623	181.118	182.859	182.642	61.916	66.584	64.750	182.206333333333	64.4166666666667	-1.50006719340469	2.18656231152498e-79	9.01356249572318e-78	aop	ets DNA-binding protein pokkuri-like [Bombyx mori]	Environmental Information Processing;Human Diseases;Organismal Systems	Signal transduction;Cancer: overview;Development and regeneration	ko04013//MAPK signaling pathway - fly;ko05202//Transcriptional misregulation in cancer;ko04320//Dorso-ventral axis formation	K03211;K03211;K03211	GO:0031981//nuclear lumen;GO:0044444//cytoplasmic part	GO:0000981//RNA polymerase II transcription factor activity, sequence-specific DNA binding;GO:0003677//DNA binding;GO:0005515//protein binding	GO:0001752//compound eye photoreceptor fate commitment;GO:0002682//regulation of immune system process;GO:0006357//regulation of transcription from RNA polymerase II promoter;GO:0007297//ovarian follicle cell migration;GO:0009968//negative regulation of signal transduction;GO:0009996//negative regulation of cell fate specification;GO:0010259//multicellular organism aging;GO:0016192//vesicle-media…	ETS
BMSK0014907	1282	749	998	228	433	407	8.494	7.769	7.525	12.888	13.580	14.018	7.92933333333333	13.4953333333333	0.767189131557099	2.25618975899279e-79	9.27510337909227e-78	spas	spastin isoform X1 [Bombyx mori]	-	-	-	-	-	-	-	--
BMSK0005808	26484	18043	24684	3949	6749	5699	2119.391	2260.890	2247.973	2696.953	2555.787	2371.580	2209.418	2541.44	0.201979782961115	2.60675883914228e-79	1.06869990112923e-77	RpL10	ribosomal protein L10 [Bombyx mori]	Genetic Information Processing	Translation	ko03010//Ribosome	K02866	GO:0015934//large ribosomal subunit;GO:0043231//intracellular membrane-bounded organelle;GO:0044297//cell body	GO:0003723//RNA binding;GO:0003824//catalytic activity;GO:0005198//structural molecule activity	GO:0000956//nuclear-transcribed mRNA catabolic process;GO:0006412//translation;GO:0006613//cotranslational protein targeting to membrane;GO:0016032//viral process;GO:0031023//microtubule organizing center organization;GO:0032774//RNA biosynthetic process;GO:0043624//cellular protein complex disassembly;GO:0048232//male gamete generation;GO:0051231//spindle elongation	--
MSTRG.36671	1635	1074	1404	289	563	439	25.480	26.203	24.899	38.430	41.542	35.583	25.5273333333333	38.5183333333333	0.593502442836726	2.70944161024599e-79	1.10777033683218e-77	pol	Down syndrome cell adhesion molecule-like protein Dscam2 [Bombyx mandarina]	-	-	-	-	-	-	-	--
MSTRG.51584	2499	1809	2457	478	853	722	23.749	26.919	26.572	38.768	38.357	35.681	25.7466666666667	37.602	0.546423735392562	3.14782970851615e-79	1.2835104558773e-77	ptc	protein patched [Bombyx mori]	Human Diseases;Environmental Information Processing;Human Diseases;Organismal Systems;Environmental Information Processing;Human Diseases;Environmental Information Processing	Cancer: overview;Signal transduction;Cancer: overview;Development and regeneration;Signal transduction;Cancer: specific types;Signal transduction	ko05200//Pathways in cancer;ko04024//cAMP signaling pathway;ko05205//Proteoglycans in cancer;ko04360//Axon guidance;ko04341//Hedgehog signaling pathway - fly;ko05217//Basal cell carcinoma;ko04340//Hedgehog signaling pathway	K06225;K06225;K06225;K06225;K06225;K06225;K06225	GO:0016020//membrane	-	-	--
BMSK0004900	1635	1059	1335	393	562	515	9.591	9.728	8.912	19.675	15.601	15.710	9.41033333333333	16.9953333333333	0.852820925869758	7.35980781891721e-79	2.99278906023991e-77	Zswim8	zinc finger SWIM domain-containing protein 8-like [Bombyx mandarina]	-	-	-	-	-	-	-	--
BMSK0013544	5024	3368	4663	172	270	268	52.332	54.940	55.280	15.290	13.309	14.505	54.184	14.368	-1.91500764567845	2.83007437239282e-78	1.14770989075012e-76	DENND2B	DENN domain-containing protein 2A-like isoform X2 [Manduca sexta]	-	-	-	-	-	-	-	--
MSTRG.54761	950	592	858	242	547	373	127.098	124.031	130.751	276.076	346.703	259.365	127.293333333333	294.048	1.20789481417265	3.09876119298091e-78	1.25328602966789e-76	X-element\ORF2	reverse transcriptase, partial [Bombyx mori]	-	-	-	-	-	-	-	--
MSTRG.48074	55	40	45	47	109	76	0.663	0.748	0.621	4.823	6.698	4.937	0.677333333333333	5.486	3.01781672079727	1.18464215600651e-77	4.77837514808538e-76	--	serine/threonine-protein phosphatase 1 regulatory subunit 10 [Bombyx mori]	-	-	-	-	-	GO:0005488//binding	GO:0043170//macromolecule metabolic process	--
BMSK0012148	1040	632	906	184	363	328	7.134	6.784	7.073	10.783	11.781	11.690	6.997	11.418	0.706501570680423	1.3134010218027e-77	5.28353413730551e-76	--	transposase, partial [Helicoverpa zea]	-	-	-	-	-	-	-	--
BMSK0008918	12281	8332	11394	2303	3690	3076	940.494	999.113	992.994	1505.133	1337.230	1224.955	977.533666666667	1355.77266666667	0.471896995038335	2.00570013302644e-77	8.04693328771704e-76	RpL10A	ribosomal protein L10A [Bombyx mori]	Genetic Information Processing	Translation	ko03010//Ribosome	K02865	GO:0005924//cell-substrate adherens junction;GO:0015934//large ribosomal subunit;GO:0031988//membrane-bounded vesicle;GO:0043231//intracellular membrane-bounded organelle	GO:0003723//RNA binding;GO:0005198//structural molecule activity	GO:0006412//translation;GO:0006613//cotranslational protein targeting to membrane;GO:0016032//viral process;GO:0032502//developmental process;GO:0032774//RNA biosynthetic process;GO:0043624//cellular protein complex disassembly;GO:0051231//spindle elongation	--
BMSK0014757	661	367	536	141	324	292	29.030	25.248	26.803	52.718	67.392	66.818	27.027	62.3093333333333	1.20504689969958	4.16809720758425e-77	1.66779462932804e-75	--	uncharacterized protein LOC105842057 [Bombyx mori]	-	-	-	-	-	-	-	--
MSTRG.8657	203	147	169	102	164	122	2.224	2.521	2.106	9.532	8.499	6.950	2.28366666666667	8.327	1.86644473956588	7.85151918720417e-77	3.13329907989358e-75	TNPO3	transportin-3 [Bombyx mandarina]	-	-	-	-	-	GO:0005488//binding	GO:0006606//protein import into nucleus	--
MSTRG.35934	659	351	514	148	280	260	6.165	5.181	5.497	11.802	12.508	12.833	5.61433333333333	12.381	1.1409412172052	9.53802943494646e-77	3.79623691435999e-75	pol	endonuclease-reverse transcriptase [Bombyx mori]	-	-	-	-	-	-	-	--
BMSK0001798	3912	2683	3540	119	182	169	44.484	47.771	45.798	11.504	9.800	9.968	46.0176666666667	10.424	-2.14227884430926	1.07992483415893e-76	4.28684448057005e-75	CG6621	tetratricopeptide repeat protein 14 homolog isoform X1 [Bombyx mori]	-	-	-	-	-	-	-	--
BMSK0006413	2075	1292	1779	301	562	545	36.230	35.323	35.348	44.851	46.434	49.483	35.6336666666667	46.9226666666667	0.397044062733963	1.43437592312101e-76	5.67884188032472e-75	PCYT2	ethanolamine-phosphate cytidylyltransferase [Bombyx mori]	Metabolism;Metabolism;Metabolism	Global and overview maps;Lipid metabolism;Metabolism of other amino acids	ko01100//Metabolic pathways;ko00564//Glycerophospholipid metabolism;ko00440//Phosphonate and phosphinate metabolism	K00967;K00967;K00967	-	GO:0016779//nucleotidyltransferase activity	GO:0008152//metabolic process	--
BMSK0002727	30	12	13	44	77	72	0.363	0.227	0.179	4.545	4.411	4.532	0.256333333333333	4.496	4.13254903298026	1.52825689558456e-76	6.03460387322272e-75	--	wing disc-specific protein [Bombyx mori]	Organismal Systems;Organismal Systems;Organismal Systems;Human Diseases;Human Diseases	Digestive system;Immune system;Endocrine system;Endocrine and metabolic disease;Infectious disease: parasitic	ko04974//Protein digestion and absorption;ko04611//Platelet activation;ko04926//Relaxin signaling pathway;ko04933//AGE-RAGE signaling pathway in diabetic complications;ko05146//Amoebiasis	K19720;K19720;K19720;K19720;K19720	-	-	-	--
BMSK0005527	5124	3227	4528	161	299	290	99.742	98.358	100.305	26.746	27.542	29.355	99.4683333333333	27.881	-1.83495499652901	1.78725599543099e-76	7.03878640720264e-75	Cpr	NADPH cytochrome P450 reductase [Bombyx mori]	-	-	-	-	-	-	-	--
BMSK0012756	12745	8507	11659	1606	2839	2425	849.187	887.530	884.042	913.204	895.131	840.208	873.586333333333	882.847666666667	0.0152142391910045	3.75398538947092e-76	1.47456939185893e-74	eIF3-S4	eukaryotic translation initiation factor 3 subunit G [Bombyx mandarina]	Genetic Information Processing	Translation	ko03013//Nucleocytoplasmic transport	K03248	GO:0043234//protein complex;GO:0070993//translation preinitiation complex	GO:0008135//translation factor activity, RNA binding	GO:0006417//regulation of translation;GO:0022618//ribonucleoprotein complex assembly	--
BMSK0001682	4955	3056	4112	633	1125	1117	58.039	56.049	54.809	63.276	62.358	68.037	56.299	64.557	0.197464240381663	5.57193119267289e-76	2.18294588893098e-74	RAB5B	small GTP binding protein RAB5 [Bombyx mori]	-	-	-	-	-	-	-	--
BMSK0011895	63874	40711	58505	3288	5700	5009	1960.585	1956.657	2043.625	861.216	827.917	799.528	1986.95566666667	829.553666666667	-1.26015246106595	5.91512249012709e-76	2.3113649209468e-74	TUBB4B	RecName: Full=Tubulin beta-1 chain; AltName: Full=Beta-1-tubulin [Manduca sexta]	Human Diseases;Human Diseases;Human Diseases;Cellular Processes;Cellular Processes	Neurodegenerative disease;Neurodegenerative disease;Infectious disease: bacterial;Transport and catabolism;Cellular community - eukaryotes	ko05010//Alzheimer disease;ko05016//Huntington disease;ko05130//Pathogenic Escherichia coli infection;ko04145//Phagosome;ko04540//Gap junction	K07375;K07375;K07375;K07375;K07375	GO:0005635//nuclear envelope;GO:0015630//microtubule cytoskeleton;GO:0031988//membrane-bounded vesicle;GO:0035770//ribonucleoprotein granule;GO:0043234//protein complex	GO:0005198//structural molecule activity;GO:0017111//nucleoside-triphosphatase activity;GO:0032550//purine ribonucleoside binding;GO:0042287//MHC protein binding;GO:0044389//ubiquitin-like protein ligase binding	GO:0043623//cellular protein complex assembly;GO:0044763//single-organism cellular process	--
BMSK0007085	4377	2914	3853	134	247	184	44.997	46.899	45.076	11.756	12.016	9.810	45.6573333333333	11.194	-2.02812094698967	9.82399901012147e-76	3.81888873437494e-74	--	Myb/SANT-like transcription factor [Oryctes borbonicus]	-	-	-	-	-	-	-	--
BMSK0007086	4377	2914	3853	134	247	184	44.997	46.899	45.076	11.756	12.016	9.810	45.6573333333333	11.194	-2.02812094698967	9.82399901012147e-76	3.81888873437494e-74	UPP1	uridine phosphorylase 1 isoform X1 [Bombyx mori]	Metabolism;Metabolism;Metabolism	Global and overview maps;Xenobiotics biodegradation and metabolism;Nucleotide metabolism	ko01100//Metabolic pathways;ko00983//Drug metabolism - other enzymes;ko00240//Pyrimidine metabolism	K00757;K00757;K00757	GO:0044444//cytoplasmic part	GO:0016763//transferase activity, transferring pentosyl groups	GO:0006222//UMP biosynthetic process;GO:0008655//pyrimidine-containing compound salvage;GO:0009112//nucleobase metabolic process;GO:0009267//cellular response to starvation;GO:0009629//response to gravity	--
BMSK0008008	395	240	335	104	189	172	7.049	6.704	6.797	15.888	15.961	15.971	6.85	15.94	1.21847573614258	1.16017094490432e-75	4.49828553702566e-74	--	PiggyBac transposable element-derived protein 4 [Eumeta japonica]	-	-	-	-	-	-	-	--
BMSK0000076	655	399	494	140	284	271	3.820	3.643	3.278	6.967	7.837	8.218	3.58033333333333	7.674	1.09988485455728	1.30050621056876e-75	5.02940610556296e-74	Ptp61F	protein tyrosine phosphatase isoform X1 [Bombyx mori]	Organismal Systems;Human Diseases;Cellular Processes	Endocrine system;Endocrine and metabolic disease;Cellular community - eukaryotes	ko04910//Insulin signaling pathway;ko04931//Insulin resistance;ko04520//Adherens junction	K05696;K05696;K05696	GO:0005768//endosome;GO:0016020//membrane	GO:0004721//phosphoprotein phosphatase activity;GO:0005102//receptor binding;GO:0019899//enzyme binding	GO:0001666//response to hypoxia;GO:0006469//negative regulation of protein kinase activity;GO:0006470//protein dephosphorylation;GO:0006897//endocytosis;GO:0007049//cell cycle;GO:0007169//transmembrane receptor protein tyrosine kinase signaling pathway;GO:0007281//germ cell development;GO:0008104//protein localization;GO:0008283//cell proliferation;GO:0010469//regulation of receptor activity;GO:0…	--
BMSK0010274	3865	2604	3465	584	926	892	27.738	29.262	28.299	35.768	31.448	33.289	28.433	33.5016666666667	0.236666542123638	1.48546761277829e-75	5.72993355520262e-74	BTAF1	TATA-binding protein-associated factor 172 [Bombyx mori]	-	-	-	-	-	GO:0003824//catalytic activity;GO:0005488//binding	GO:0002803//positive regulation of antibacterial peptide production;GO:0007166//cell surface receptor signaling pathway;GO:0008152//metabolic process;GO:0035561//regulation of chromatin binding	--
BMSK0010401	5926	3507	5091	746	1426	1353	206.054	190.918	201.445	221.359	234.585	244.565	199.472333333333	233.503	0.227252425935532	2.06718905115534e-75	7.95337736220153e-74	--	glutathione S-transferase 1-1-like isoform X4 [Bombyx mandarina]	-	-	-	-	-	-	-	THAP
BMSK0004819	735	496	602	151	296	290	11.829	12.500	11.026	20.740	22.544	24.271	11.785	22.5183333333333	0.934148293487459	8.44480104515133e-75	3.24077339341421e-73	Bin1	myc box-dependent-interacting protein 1 isoform X1 [Bombyx mori]	Cellular Processes;Organismal Systems	Transport and catabolism;Immune system	ko04144//Endocytosis;ko04666//Fc gamma R-mediated phagocytosis	K12562;K12562	GO:0016020//membrane;GO:0032155//cell division site part;GO:0044424//intracellular part	GO:0008289//lipid binding	GO:0006897//endocytosis;GO:0033036//macromolecule localization;GO:0042051//compound eye photoreceptor development;GO:0044091//membrane biogenesis;GO:0090257//regulation of muscle system process	--
BMSK0013576	4619	3158	4254	120	262	181	81.949	87.730	85.890	18.169	21.997	16.699	85.1896666666667	18.955	-2.16809998858029	1.84389460077664e-74	7.05807104200344e-73	Acaca	acetyl-CoA carboxylase isoform X3 [Bombyx mori]	-	-	-	-	GO:0043232//intracellular non-membrane-bounded organelle	GO:0005515//protein binding;GO:0016421//CoA carboxylase activity;GO:0016879//ligase activity, forming carbon-nitrogen bonds;GO:0032550//purine ribonucleoside binding;GO:0043169//cation binding	GO:0006631//fatty acid metabolic process;GO:0032989//cellular component morphogenesis	--
BMSK0004688	1889	1345	1864	412	633	588	22.930	25.564	25.748	42.680	36.361	37.116	24.7473333333333	38.719	0.645768617517641	1.87099624122179e-74	7.14358742990659e-73	Ddx42	ATP-dependent RNA helicase DDX42 [Bombyx mori]	Genetic Information Processing	Transcription	ko03040//Spliceosome	K12835	GO:0005654//nucleoplasm	GO:0003723//RNA binding;GO:0017111//nucleoside-triphosphatase activity;GO:0036094//small molecule binding	GO:0033036//macromolecule localization	--
MSTRG.6609	175	121	162	66	140	117	3.700	4.021	3.894	11.908	13.988	12.941	3.87166666666667	12.9456666666667	1.74144260860107	2.64155761613709e-74	1.00600436624713e-72	--	THAP domain-containing protein 2-like [Bombyx mandarina]	-	-	-	-	-	-	-	--
MSTRG.44873	219	125	154	80	136	136	3.950	3.518	3.059	12.305	11.930	12.976	3.509	12.4036666666667	1.82163480807109	2.81114183474783e-74	1.0678780564656e-72	TY3B-I	Retrovirus-related Pol polyprotein from transposon 412 [Araneus ventricosus]	-	-	-	-	-	-	-	--
BMSK0008889	44087	28060	39216	5219	8805	7802	2970.185	2960.082	3006.660	3000.675	2807.114	2733.320	2978.97566666667	2847.03633333333	-0.0653554345931597	3.48673621889669e-74	1.32117366072083e-72	RpS8	ribosomal protein S8 [Bombyx mori]	Genetic Information Processing	Translation	ko03010//Ribosome	K02995	-	-	-	--
MSTRG.4782	82	49	73	55	89	82	2.614	2.435	2.638	14.943	13.466	13.638	2.56233333333333	14.0156666666667	2.45151029611871	4.74402674687421e-74	1.79305091528583e-72	--	DDE 3 domain-containing protein [Aphis craccivora]	-	-	-	-	-	-	-	--
BMSK0006606	4010	2622	3547	109	224	195	118.864	121.698	119.651	27.573	31.420	30.057	120.071	29.6833333333333	-2.01616273225912	1.24743254105901e-73	4.70294604989708e-72	Ces1e	esterase FE4 [Bombyx mori]	-	-	-	-	-	-	-	--
BMSK0006449	1162	675	948	208	367	360	21.316	19.389	19.790	32.563	31.858	34.341	20.165	32.9206666666667	0.707140145901393	1.57560555439053e-73	5.92530359489472e-72	--	PREDICTED: low-density lipoprotein receptor class A domain-containing protein 4 isoform X2 [Amyelois transitella]	-	-	-	-	-	-	-	--
BMSK0012072	6939	4562	6582	1010	1694	1491	912.617	939.485	985.139	1133.631	1054.296	1019.719	945.747	1069.21533333333	0.177026232120877	1.6539482947067e-73	6.20437354051851e-72	RpS17	40S ribosomal protein S17 [Papilio xuthus]	Genetic Information Processing	Translation	ko03010//Ribosome	K02962	-	-	-	--
MSTRG.29993	9955	6589	9379	435	719	629	105.687	109.552	114.375	34.005	31.477	29.860	109.871333333333	31.7806666666667	-1.78959372632614	2.07003225014987e-73	7.74584386870294e-72	Ptpn9	tyrosine-protein phosphatase non-receptor type 9 isoform X1 [Bombyx mori]	-	-	-	-	-	GO:0016791//phosphatase activity	GO:0006470//protein dephosphorylation	--
MSTRG.51583	21	24	13	42	89	71	0.144	0.258	0.101	2.455	2.887	2.529	0.167666666666667	2.62366666666667	3.96791663470505	2.55573436056302e-73	9.5395010149871e-72	--	fatty acid synthase-like [Spodoptera frugiperda]	-	-	-	-	-	-	-	--
BMSK0006045	595	369	516	127	241	219	6.203	6.035	6.123	11.350	11.894	11.895	6.12033333333333	11.713	0.936428500353199	4.92342995872454e-73	1.83315301564917e-71	Invadolysin	leishmanolysin-like peptidase isoform X3 [Bombyx mori]	-	-	-	-	GO:0005924//cell-substrate adherens junction;GO:0044424//intracellular part	GO:0004175//endopeptidase activity	GO:0006091//generation of precursor metabolites and energy;GO:0006461//protein complex assembly;GO:0007051//spindle organization;GO:0007417//central nervous system development;GO:0016477//cell migration;GO:0016568//chromatin modification;GO:0030071//regulation of mitotic metaphase/anaphase transition;GO:0035295//tube development;GO:0044702//single organism reproductive process;GO:0051235//mainten…	--
BMSK0007759	3102	1957	2661	61	126	127	71.931	71.057	70.221	12.072	13.826	15.314	71.0696666666667	13.7373333333333	-2.37113195479474	5.92651916867702e-73	2.20117376549502e-71	CG4679	protein PTCD3 homolog, mitochondrial [Bombyx mori]	-	-	-	-	GO:0043231//intracellular membrane-bounded organelle	GO:0003723//RNA binding	-	--
BMSK0004697	1119	630	881	239	368	402	7.866	6.935	7.048	14.339	12.242	14.696	7.283	13.759	0.9177708689459	1.30364990625971e-72	4.82994243047578e-71	retm	protein real-time isoform X2 [Bombyx mori]	-	-	-	-	GO:0031224//intrinsic component of membrane;GO:0043231//intracellular membrane-bounded organelle	-	-	--
BMSK0004112	2510	1534	2135	33	66	78	28.685	27.452	27.775	3.244	3.594	4.636	27.9706666666667	3.82466666666667	-2.87050871774779	2.44920217735053e-72	9.05179277614403e-71	Klp61F	kinesin-like protein KLP2 [Bombyx mori]	-	-	-	-	-	-	-	--
BMSK0005591	3419	2361	3067	486	929	798	29.520	31.920	30.136	35.811	37.957	35.829	30.5253333333333	36.5323333333333	0.25916685272415	2.96947493813204e-72	1.0947658832106e-70	rbfox1l	RNA binding protein fox-1 homolog 1-like isoform X8 [Bombyx mori]	-	-	-	-	GO:0031981//nuclear lumen	GO:0000975//regulatory region DNA binding;GO:0005515//protein binding;GO:0036094//small molecule binding	GO:0003002//regionalization;GO:0006355//regulation of transcription, DNA-templated;GO:0007281//germ cell development;GO:0048731//system development	--
BMSK0008099	1498	969	1314	247	464	387	22.014	22.295	21.977	31.006	32.293	29.577	22.0953333333333	30.9586666666667	0.48660164261387	3.65455773932578e-72	1.34403526663195e-70	NFYA	nuclear transcription factor Y subunit alpha isoform X2 [Bombyx mori]	Human Diseases;Human Diseases;Organismal Systems	Infectious disease: bacterial;Neurodegenerative disease;Immune system	ko05152//Tuberculosis;ko05017//Spinocerebellar ataxia;ko04612//Antigen processing and presentation	K08064;K08064;K08064	-	GO:0005488//binding	GO:0006351//transcription, DNA-templated;GO:0050794//regulation of cellular process	NF-YA
BMSK0001459	2668	1902	2588	444	855	726	28.423	31.727	31.375	40.366	43.102	40.218	30.5083333333333	41.2286666666667	0.434444437475235	3.77342484462946e-72	1.3843579411654e-70	Ube4b	ubiquitin conjugation factor E4 B [Bombyx mori]	Genetic Information Processing;Genetic Information Processing	Folding, sorting and degradation;Folding, sorting and degradation	ko04141//Protein processing in endoplasmic reticulum;ko04120//Ubiquitin mediated proteolysis	K10597;K10597	GO:0044424//intracellular part	GO:0004842//ubiquitin-protein transferase activity	GO:0016567//protein ubiquitination;GO:0044257//cellular protein catabolic process;GO:0044699//single-organism process;GO:0050896//response to stimulus	--
BMSK0012562	3384	2049	2828	73	151	115	43.668	41.400	41.526	8.016	9.209	7.713	42.198	8.31266666666667	-2.34379135659941	6.46045931907188e-72	2.3643705386018e-70	--	AGAP002289-PA [Anopheles gambiae str. PEST] [Anopheles gambiae]	-	-	-	-	-	-	-	--
BMSK0014897	6722	4515	6126	828	1536	1339	29.077	30.581	30.156	30.566	31.442	30.120	29.938	30.7093333333333	0.0366993475297138	9.79781812247981e-72	3.57703797877882e-70	Birc6	baculoviral IAP repeat-containing protein 6 [Bombyx mandarina]	-	-	-	-	-	GO:0004842//ubiquitin-protein transferase activity	GO:0007281//germ cell development;GO:0016567//protein ubiquitination;GO:0031324//negative regulation of cellular metabolic process;GO:0033554//cellular response to stress;GO:0043066//negative regulation of apoptotic process;GO:0044248//cellular catabolic process	--
BMSK0004708	963	601	885	180	331	306	18.873	18.443	19.738	30.105	30.697	31.185	19.018	30.6623333333333	0.689101951688805	9.98934814413042e-72	3.63811089569604e-70	--	MIP04942p, partial [Drosophila melanogaster]	-	-	-	-	-	-	-	--
MSTRG.26164	4973	3391	4575	675	1153	1086	81.993	86.479	85.575	89.326	81.774	84.438	84.6823333333333	85.1793333333333	0.00844241665027548	1.62337560008085e-71	5.89800263419204e-70	Jra	transcription factor jun-D [Bombyx mori]	Human Diseases;Environmental Information Processing;Environmental Information Processing;Human Diseases;Human Diseases;Human Diseases;Human Diseases;Environmental Information Processing;Human Diseases;Cellular Processes;Human Diseases;Human Diseases;Cellular Processes;Organismal Systems;Human Diseases;Environmental Information Processing;Organismal Systems;Organismal Systems;Human Diseases;Human …	Cancer: overview;Signal transduction;Signal transduction;Endocrine and metabolic disease;Infectious disease: viral;Infectious disease: bacterial;Cancer: overview;Signal transduction;Infectious disease: bacterial;Cellular community - eukaryotes;Cancer: overview;Infectious disease: bacterial;Cellular community - eukaryotes;Endocrine system;Infectious disease: viral;Signal transduction;Endocrine sys…	ko05200//Pathways in cancer;ko04024//cAMP signaling pathway;ko04010//MAPK signaling pathway;ko04932//Non-alcoholic fatty liver disease;ko05166//Human T-cell leukemia virus 1 infection;ko05131//Shigellosis;ko05203//Viral carcinogenesis;ko04013//MAPK signaling pathway - fly;ko05132//Salmonella infection;ko04510//Focal adhesion;ko05231//Choline metabolism in cancer;ko05130//Pathogenic Escherichia co…	K04448;K04448;K04448;K04448;K04448;K04448;K04448;K04448;K04448;K04448;K04448;K04448;K04448;K04448;K04448;K04448;K04448;K04448;K04448;K04448;K04448;K04448;K04448;K04448;K04448;K04448;K04448;K04448;K04448;K04448;K04448;K04448;K04448;K04448;K04448;K04448;K04448;K04448;K04448;K04448;K04448;K04448;K04448;K04448;K04448;K04448;K04448;K04448;K04448;K04448;K04448;K04448;K04448;K04448;K04448	-	-	-	--
BMSK0001322	152	124	155	78	134	111	6.046	7.723	7.016	26.477	25.222	22.959	6.92833333333333	24.886	1.84475411309325	2.94535640274016e-71	1.06751383630715e-69	--	zinc finger CCCH domain-containing protein 13-like [Spodoptera litura]	-	-	-	-	-	-	-	--
BMSK0005723	17204	11229	15310	876	1579	1431	161.269	164.818	163.322	70.078	70.042	69.754	163.136333333333	69.958	-1.22151718106276	3.25994622919405e-71	1.17868658238691e-69	Mi-2	chromodomain-helicase-DNA-binding protein Mi-2 homolog [Bombyx mori]	Human Diseases;Human Diseases	Infectious disease: viral;Cancer: overview	ko05165//Human papillomavirus infection;ko05203//Viral carcinogenesis	K11643;K11643	GO:0000118//histone deacetylase complex;GO:0000785//chromatin;GO:0044444//cytoplasmic part	GO:0003676//nucleic acid binding;GO:0003678//DNA helicase activity;GO:0003682//chromatin binding;GO:0019899//enzyme binding;GO:0032550//purine ribonucleoside binding;GO:0035064//methylated histone binding;GO:0042623//ATPase activity, coupled;GO:0046914//transition metal ion binding	GO:0000226//microtubule cytoskeleton organization;GO:0006357//regulation of transcription from RNA polymerase II promoter;GO:0008283//cell proliferation;GO:0016573//histone acetylation;GO:0021953//central nervous system neuron differentiation;GO:0043486//histone exchange;GO:0045875//negative regulation of sister chromatid cohesion;GO:0048232//male gamete generation;GO:0048513//animal organ develo…	HMG
BMSK0008384	441	306	421	124	198	194	11.089	12.048	12.047	26.609	23.560	25.367	11.728	25.1786666666667	1.10224487874903	3.69199767888442e-71	1.33169291278031e-69	inx2	innexin 2 [Bombyx mori]	-	-	-	-	GO:0005886//plasma membrane;GO:0005911//cell-cell junction;GO:0031224//intrinsic component of membrane	GO:0022829//wide pore channel activity	GO:0002009//morphogenesis of an epithelium;GO:0007635//chemosensory behavior;GO:0044765//single-organism transport;GO:0048135//female germ-line cyst formation	--
BMSK0004381	1190	710	965	221	368	337	16.940	15.826	15.633	26.848	24.789	24.946	16.133	25.5276666666667	0.662046936811114	4.51251281520071e-71	1.62374711731623e-69	Slc7a4	leucine-rich repeat-containing protein 1 [Bombyx mori]	-	-	-	-	-	-	-	--
BMSK0000314	70	43	56	46	82	79	1.425	1.371	1.297	7.991	7.899	8.363	1.36433333333333	8.08433333333333	2.5669326421042	6.20278821282637e-71	2.22662289792966e-69	--	cuticular protein tweedle motif 1 isoform X1 [Bombyx mori]	-	-	-	-	-	-	GO:0044767//single-organism developmental process;GO:0048856//anatomical structure development	--
BMSK0002887	745	440	589	166	292	237	10.823	10.011	9.741	20.605	20.092	17.909	10.1916666666667	19.5353333333333	0.938695874548897	6.79836205369175e-71	2.43459242519438e-69	CG9186	lipid droplet-associated hydrolase-like [Bombyx mori]	-	-	-	-	GO:0043231//intracellular membrane-bounded organelle	-	GO:0006996//organelle organization;GO:0019915//lipid storage	--
MSTRG.52490	6418	3993	5455	237	435	359	343.310	334.448	332.070	108.192	110.112	99.860	336.609333333333	106.054666666667	-1.66626707513882	1.10626923607766e-70	3.95227854460601e-69	H2A.F/Z	H2A histone family member V [Bombyx mori]	Human Diseases;Cellular Processes;Human Diseases	Substance dependence;Cell growth and death;Immune disease	ko05034//Alcoholism;ko04217//Necroptosis;ko05322//Systemic lupus erythematosus	K11251;K11251;K11251	GO:0000790//nuclear chromatin;GO:0010369//chromocenter;GO:0031224//intrinsic component of membrane;GO:0031988//membrane-bounded vesicle	GO:0000977//RNA polymerase II regulatory region sequence-specific DNA binding;GO:0031490//chromatin DNA binding;GO:0043169//cation binding;GO:0046983//protein dimerization activity	GO:0006325//chromatin organization;GO:0006357//regulation of transcription from RNA polymerase II promoter;GO:0030718//germ-line stem cell population maintenance;GO:0032355//response to estradiol;GO:0032868//response to insulin;GO:0033554//cellular response to stress;GO:0034502//protein localization to chromosome	--
MSTRG.54631	7079	4641	6242	820	1529	1334	286.471	294.078	287.462	283.192	292.801	280.721	289.337	285.571333333333	-0.0188996610611208	1.31872008900495e-70	4.70009380891196e-69	CG1785	ribosome biogenesis protein NOP53 isoform X1 [Bombyx mori]	-	-	-	-	-	-	-	--
BMSK0001254	526	368	434	131	238	265	6.155	6.743	5.780	13.082	13.179	16.126	6.226	14.129	1.18228187857915	2.3974370662112e-70	8.52453629822253e-69	--	pleckstrin homology domain-containing family M member 2-like [Trichoplusia ni]	Human Diseases	Infectious disease: bacterial	ko05132//Salmonella infection	K15348	-	-	-	--
BMSK0009973	649	387	504	146	242	264	7.781	7.265	6.877	14.939	13.730	16.460	7.30766666666667	15.043	1.04160957673019	6.31908420478098e-70	2.24155693836261e-68	gata4	transcriptional regulatory protein GAT1 [Ostrinia furnacalis]	-	-	-	-	GO:0031981//nuclear lumen;GO:0044798//nuclear transcription factor complex	GO:0000977//RNA polymerase II regulatory region sequence-specific DNA binding;GO:0000981//RNA polymerase II transcription factor activity, sequence-specific DNA binding;GO:0001085//RNA polymerase II transcription factor binding;GO:0003712//transcription cofactor activity;GO:0019900//kinase binding;GO:0046332//SMAD binding;GO:0046914//transition metal ion binding	GO:0001101//response to acid chemical;GO:0001570//vasculogenesis;GO:0001704//formation of primary germ layer;GO:0001709//cell fate determination;GO:0001819//positive regulation of cytokine production;GO:0003143//embryonic heart tube morphogenesis;GO:0003181//atrioventricular valve morphogenesis;GO:0003188//heart valve formation;GO:0003208//cardiac ventricle morphogenesis;GO:0003299//muscle hypert…	zf-GATA
BMSK0001298	4059	2307	3509	597	1068	1087	98.387	87.559	96.795	123.498	122.488	136.954	94.247	127.646666666667	0.437637262621625	1.24104376494034e-69	4.39194851248346e-68	--	Transposable element P transposase [Papilio xuthus]	-	-	-	-	-	-	-	THAP
BMSK0001443	2670	1684	2281	67	88	78	27.057	26.721	26.306	5.794	4.220	4.110	26.6946666666667	4.708	-2.5033653088534	1.44876016475583e-69	5.11497559344971e-68	ARFGEF3	brefeldin A-inhibited guanine nucleotide-exchange protein 3 isoform X3 [Bombyx mori]	-	-	-	-	-	-	-	--
BMSK0013574	6226	4218	5923	239	399	372	97.861	103.813	105.948	32.060	29.678	30.406	102.540666666667	30.7146666666667	-1.73919655100122	1.95968586287579e-69	6.90260243484769e-68	ACAC	acetyl-CoA carboxylase isoform X4 [Bombyx mori]	-	-	-	-	GO:0043232//intracellular non-membrane-bounded organelle	GO:0016421//CoA carboxylase activity;GO:0043167//ion binding	GO:0008152//metabolic process;GO:0032989//cellular component morphogenesis	--
BMSK0003679	4042	2674	3708	136	226	194	143.592	148.744	149.907	41.232	37.993	35.838	147.414333333333	38.3543333333333	-1.94241531679781	2.05095821290111e-69	7.20717283011269e-68	Tktl2	transketolase [Bombyx mori]	Metabolism;Metabolism;Metabolism;Metabolism	Global and overview maps;Global and overview maps;Global and overview maps;Carbohydrate metabolism	ko01100//Metabolic pathways;ko01200//Carbon metabolism;ko01230//Biosynthesis of amino acids;ko00030//Pentose phosphate pathway	K00615;K00615;K00615;K00615	GO:0031982//vesicle;GO:0043227//membrane-bounded organelle;GO:0043232//intracellular non-membrane-bounded organelle;GO:0043234//protein complex;GO:0044444//cytoplasmic part	GO:0016744//transferase activity, transferring aldehyde or ketonic groups;GO:0043169//cation binding	GO:0000226//microtubule cytoskeleton organization;GO:0006355//regulation of transcription, DNA-templated	--
BMSK0000071	701	396	528	148	272	283	6.650	5.883	5.701	11.983	12.211	13.961	6.078	12.7183333333333	1.06524104589505	2.13826851592769e-69	7.49642969193807e-68	--	ADP-ribosylation factor GTPase-activating protein 1 [Bombyx mori]	Cellular Processes	Transport and catabolism	ko04144//Endocytosis	K12492	-	-	-	--
MSTRG.21140	38	29	28	53	78	60	1.058	1.265	0.888	12.599	10.281	8.691	1.07033333333333	10.5236666666667	3.29750538804165	2.45592393318991e-69	8.59000900175166e-68	X-element\ORF2	PREDICTED: RNA-directed DNA polymerase from mobile element jockey-like isoform X1 [Amyelois transitella]	-	-	-	-	-	-	-	--
BMSK0004163	48	27	33	40	74	69	1.587	1.398	1.242	11.285	11.577	11.862	1.409	11.5746666666667	3.03822712983362	2.5980154948088e-69	9.06586569758282e-68	Picot	Sodium-dependent phosphate transporter, partial [Operophtera brumata]	-	-	-	-	-	-	-	--
MSTRG.52784	321	164	212	121	232	162	3.995	3.201	3.001	12.842	13.671	10.463	3.399	12.3253333333333	1.8584443972048	3.20968676805406e-69	1.11743271356499e-67	--	transposase [Bombyx mori]	Genetic Information Processing	Folding, sorting and degradation	ko04122//Sulfur relay system	K14169	-	-	-	--
BMSK0002804	170	124	228	100	217	170	1.460	1.670	2.226	7.297	8.801	7.583	1.78533333333333	7.89366666666667	2.14450213852729	3.3386274541637e-69	1.15963205902144e-67	Tmprss15	mucin-5AC-like isoform X1 [Helicoverpa armigera]	-	-	-	-	GO:0042995//cell projection	GO:0016787//hydrolase activity	-	--
BMSK0002229	3537	2149	2825	80	147	124	31.571	30.036	28.694	6.086	6.221	5.754	30.1003333333333	6.02033333333333	-2.32186419025336	3.795189906994e-69	1.31516915830127e-67	--	multiple epidermal growth factor-like domains protein 6 [Bombyx mori]	-	-	-	-	-	-	-	--
BMSK0005523	963	653	897	193	329	298	15.574	16.536	16.508	26.637	25.178	25.060	16.206	25.625	0.66102395893741	3.9891572266745e-69	1.37920055728689e-67	E75	nuclear hormone receptor E75 isoform B [Bombyx mori]	-	-	-	-	GO:0043231//intracellular membrane-bounded organelle	GO:0003677//DNA binding;GO:0004879//RNA polymerase II transcription factor activity, ligand-activated sequence-specific DNA binding;GO:0038023//signaling receptor activity;GO:0046906//tetrapyrrole binding;GO:0046914//transition metal ion binding	GO:0006959//humoral immune response;GO:0007591//molting cycle, chitin-based cuticle;GO:0009755//hormone-mediated signaling pathway;GO:0010468//regulation of gene expression;GO:0010565//regulation of cellular ketone metabolic process;GO:0034645//cellular macromolecule biosynthetic process;GO:0036314//response to sterol;GO:0044767//single-organism developmental process;GO:0051704//multi-organism pr…	THR-like
MSTRG.60902	11608	7188	9805	453	892	830	107.093	103.961	102.929	36.005	39.009	39.954	104.661	38.3226666666667	-1.44945408957975	4.67764549554371e-69	1.61351886576169e-67	zfh1	zinc finger protein 1 isoform X2 [Bombyx mori]	Human Diseases	Cancer: overview	ko05206//MicroRNAs in cancer	K23560	-	GO:0043565//sequence-specific DNA binding	GO:0002376//immune system process;GO:0006355//regulation of transcription, DNA-templated;GO:0007399//nervous system development;GO:0009605//response to external stimulus;GO:0016477//cell migration;GO:0044702//single organism reproductive process;GO:0048468//cell development;GO:0048513//animal organ development;GO:0051704//multi-organism process	--
MSTRG.24145	4502	2765	4058	625	1188	963	48.296	46.542	49.670	57.432	60.594	54.128	48.1693333333333	57.3846666666667	0.252550339426868	9.09429703005638e-69	3.12981483798156e-67	Tf2-11	Down syndrome cell adhesion molecule-like protein Dscam2 [Bombyx mandarina]	-	-	-	-	-	-	-	--
BMSK0000744	16667	10846	14978	1837	3472	2953	555.253	565.778	567.852	522.278	547.357	511.574	562.961	527.069666666667	-0.0950413147620807	1.54621322899549e-68	5.30913718560122e-67	Non1	nucleolar GTP-binding protein 1 [Bombyx mori]	Genetic Information Processing	Translation	ko03008//Ribosome biogenesis in eukaryotes	K06943	GO:0031090//organelle membrane;GO:0043231//intracellular membrane-bounded organelle;GO:0043232//intracellular non-membrane-bounded organelle;GO:0044444//cytoplasmic part	GO:0003723//RNA binding;GO:0017111//nucleoside-triphosphatase activity;GO:0032550//purine ribonucleoside binding	GO:0001503//ossification;GO:0006275//regulation of DNA replication;GO:0007052//mitotic spindle organization;GO:0007162//negative regulation of cell adhesion;GO:0008283//cell proliferation;GO:0030334//regulation of cell migration;GO:0031396//regulation of protein ubiquitination;GO:0031647//regulation of protein stability;GO:0032091//negative regulation of protein binding	--
MSTRG.42034	28	23	15	39	68	73	4.882	6.136	2.964	57.580	56.024	66.428	4.66066666666667	60.0106666666667	3.6866107176737	2.62981412730918e-68	9.00921483567904e-67	--	olfactory receptor [Bombyx mori]	Human Diseases;Environmental Information Processing;Cellular Processes;Environmental Information Processing	Infectious disease: viral;Signal transduction;Cellular community - eukaryotes;Signal transduction	ko05165//Human papillomavirus infection;ko04390//Hippo signaling pathway;ko04530//Tight junction;ko04391//Hippo signaling pathway - fly	K06094;K06094;K06094;K06094	-	-	-	--
BMSK0003610	55	33	48	39	77	75	1.913	1.798	1.900	11.579	12.676	13.568	1.87033333333333	12.6076666666667	2.75293397988511	3.11402008648364e-68	1.06437064687214e-66	--	protein transport protein SFT2 [Bombyx mori]	-	-	-	-	-	-	-	--
BMSK0011205	6865	4230	5763	894	1446	1480	85.723	82.706	81.894	95.269	85.444	96.101	83.441	92.2713333333333	0.145126056012319	5.50653628212558e-68	1.87785402075669e-66	Galphao	Guanine nucleotide-binding protein G(o) subunit alpha 47A [Papilio xuthus]	Environmental Information Processing;Organismal Systems;Human Diseases;Human Diseases;Organismal Systems;Organismal Systems;Organismal Systems;Human Diseases;Organismal Systems;Organismal Systems;Organismal Systems;Organismal Systems;Human Diseases;Organismal Systems;Organismal Systems;Organismal Systems;Organismal Systems;Human Diseases;Human Diseases;Organismal Systems	Signal transduction;Nervous system;Infectious disease: viral;Substance dependence;Nervous system;Development and regeneration;Endocrine system;Infectious disease: viral;Endocrine system;Endocrine system;Environmental adaptation;Nervous system;Substance dependence;Endocrine system;Nervous system;Nervous system;Nervous system;Infectious disease: parasitic;Infectious disease: parasitic;Nervous system	ko04015//Rap1 signaling pathway;ko04723//Retrograde endocannabinoid signaling;ko05163//Human cytomegalovirus infection;ko05034//Alcoholism;ko04728//Dopaminergic synapse;ko04361//Axon regeneration;ko04921//Oxytocin signaling pathway;ko05170//Human immunodeficiency virus 1 infection;ko04915//Estrogen signaling pathway;ko04926//Relaxin signaling pathway;ko04713//Circadian entrainment;ko04725//Cholin…	K04534;K04534;K04534;K04534;K04534;K04534;K04534;K04534;K04534;K04534;K04534;K04534;K04534;K04534;K04534;K04534;K04534;K04534;K04534;K04534	-	-	-	--
BMSK0014921	8359	5496	7749	313	611	459	197.544	203.376	208.403	63.127	68.329	56.407	203.107666666667	62.621	-1.69752624550739	7.8521821642118e-68	2.67170053002263e-66	GluProRS	bifunctional glutamate/proline--tRNA ligase isoform X1 [Bombyx mori]	Metabolism;Metabolism;Genetic Information Processing	Global and overview maps;Metabolism of cofactors and vitamins;Translation	ko01100//Metabolic pathways;ko00860//Porphyrin metabolism;ko00970//Aminoacyl-tRNA biosynthesis	K14163;K14163;K14163	GO:0043234//protein complex;GO:0044424//intracellular part	GO:0004812//aminoacyl-tRNA ligase activity;GO:0097159//organic cyclic compound binding;GO:1901363//heterocyclic compound binding	GO:0006418//tRNA aminoacylation for protein translation	--
BMSK0003862	9558	6109	8890	1354	2316	1947	1066.884	1067.734	1129.275	1289.815	1223.337	1130.128	1087.96433333333	1214.42666666667	0.158644113668983	1.92435719113028e-67	6.5328008264502e-66	RPS27	40S ribosomal protein S27 [Vanessa tameamea]	Genetic Information Processing	Translation	ko03010//Ribosome	K02978	GO:0030529//intracellular ribonucleoprotein complex;GO:0043231//intracellular membrane-bounded organelle;GO:0043232//intracellular non-membrane-bounded organelle	GO:0003723//RNA binding;GO:0005198//structural molecule activity;GO:0016505//peptidase activator activity involved in apoptotic process;GO:0043169//cation binding;GO:0090079//translation regulator activity, nucleic acid binding	GO:0006259//DNA metabolic process;GO:0006417//regulation of translation;GO:0008630//intrinsic apoptotic signaling pathway in response to DNA damage;GO:0043280//positive regulation of cysteine-type endopeptidase activity involved in apoptotic process;GO:0044773//mitotic DNA damage checkpoint	--
MSTRG.20180	678	431	616	147	269	219	8.634	8.585	8.921	15.964	16.213	14.469	8.71333333333333	15.5486666666667	0.835494230885059	2.24039324292428e-67	7.58851029572886e-66	pol	Down syndrome cell adhesion molecule-like protein Dscam2 [Bombyx mandarina]	-	-	-	-	-	-	-	--
BMSK0009638	327	237	335	102	176	168	3.754	4.261	4.377	9.955	9.566	10.006	4.13066666666667	9.84233333333333	1.25262573408626	2.92443757809571e-67	9.88314996831668e-66	--	cellular tumor antigen p53 [Bombyx mandarina]	Human Diseases;Human Diseases;Human Diseases;Human Diseases;Environmental Information Processing;Environmental Information Processing;Human Diseases;Human Diseases;Human Diseases;Human Diseases;Human Diseases;Organismal Systems;Cellular Processes;Human Diseases;Human Diseases;Organismal Systems;Human Diseases;Environmental Information Processing;Human Diseases;Human Diseases;Human Diseases;Human …	Cancer: overview;Neurodegenerative disease;Infectious disease: viral;Infectious disease: viral;Signal transduction;Signal transduction;Infectious disease: viral;Infectious disease: bacterial;Cancer: overview;Cancer: overview;Infectious disease: viral;Aging;Cell growth and death;Cancer: overview;Cancer: specific types;Endocrine system;Cancer: overview;Signal transduction;Cardiovascular disease;Inf…	ko05200//Pathways in cancer;ko05016//Huntington disease;ko05165//Human papillomavirus infection;ko05168//Herpes simplex virus 1 infection;ko04151//PI3K-Akt signaling pathway;ko04010//MAPK signaling pathway;ko05166//Human T-cell leukemia virus 1 infection;ko05131//Shigellosis;ko05205//Proteoglycans in cancer;ko05203//Viral carcinogenesis;ko05163//Human cytomegalovirus infection;ko04211//Longevity …	K04451;K04451;K04451;K04451;K04451;K04451;K04451;K04451;K04451;K04451;K04451;K04451;K04451;K04451;K04451;K04451;K04451;K04451;K04451;K04451;K04451;K04451;K04451;K04451;K04451;K04451;K04451;K04451;K04451;K04451;K04451;K04451;K04451;K04451;K04451;K04451;K04451;K04451;K04451;K04451;K04451;K04451;K04451;K04451;K04451;K04451;K04451;K04451;K04451	GO:0043231//intracellular membrane-bounded organelle	GO:0000975//regulatory region DNA binding;GO:0001071//nucleic acid binding transcription factor activity	GO:0010468//regulation of gene expression;GO:0012501//programmed cell death	P53
BMSK0007390	60	37	56	38	99	76	1.579	1.504	1.679	8.592	12.239	10.322	1.58733333333333	10.3843333333333	2.70973157418075	2.98761847096316e-67	1.00739809341128e-65	--	Transposon Tf2-6 polyprotein [Eumeta japonica]	-	-	-	-	-	-	-	--
BMSK0003283	10420	7088	9759	1324	2337	2048	359.613	383.031	383.284	389.955	381.666	367.544	375.309333333333	379.721666666667	0.0168621523759836	3.48872213987495e-67	1.17372815490636e-65	RpL15	ribosomal protein L15 [Bombyx mori]	Genetic Information Processing	Translation	ko03010//Ribosome	K02877	GO:0015934//large ribosomal subunit;GO:0031988//membrane-bounded vesicle;GO:0043231//intracellular membrane-bounded organelle	GO:0003723//RNA binding;GO:0005198//structural molecule activity	GO:0000956//nuclear-transcribed mRNA catabolic process;GO:0006412//translation;GO:0006613//cotranslational protein targeting to membrane;GO:0016032//viral process;GO:0032774//RNA biosynthetic process;GO:0043624//cellular protein complex disassembly	--
BMSK0004953	41835	26263	36510	4121	7148	6764	607.978	597.635	603.820	511.037	491.567	511.146	603.144333333333	504.583333333333	-0.257410728416822	6.76218196965844e-67	2.26994497661577e-65	RpL24	ribosomal protein L24 [Bombyx mori]	Genetic Information Processing	Translation	ko03010//Ribosome	K02896	GO:0015934//large ribosomal subunit;GO:0031988//membrane-bounded vesicle	GO:0003723//RNA binding;GO:0005198//structural molecule activity	GO:0000075//cell cycle checkpoint;GO:0000956//nuclear-transcribed mRNA catabolic process;GO:0006412//translation;GO:0006613//cotranslational protein targeting to membrane;GO:0007411//axon guidance;GO:0009792//embryo development ending in birth or egg hatching;GO:0009888//tissue development;GO:0016032//viral process;GO:0021545//cranial nerve development;GO:0032774//RNA biosynthetic process;GO:0043…	--
BMSK0012922	5469	3577	4870	205	383	319	193.604	198.276	196.193	61.933	64.160	58.723	196.024333333333	61.6053333333333	-1.66990559403441	7.25318569032056e-67	2.42933150185848e-65	--	CLUMA_CG003182, isoform A [Clunio marinus]	-	-	-	-	-	-	-	--
BMSK0012951	11781	7609	10475	540	1030	853	422.240	427.019	427.247	165.169	174.692	158.978	425.502	166.279666666667	-1.35555415209831	7.95202621229241e-67	2.65746443909683e-65	PCNA	proliferating cell nuclear antigen isoform X1 [Bombyx mori]	Cellular Processes;Cellular Processes;Human Diseases;Genetic Information Processing;Genetic Information Processing;Genetic Information Processing;Genetic Information Processing	Cellular community - eukaryotes;Cell growth and death;Infectious disease: viral;Replication and repair;Replication and repair;Replication and repair;Replication and repair	ko04530//Tight junction;ko04110//Cell cycle;ko05161//Hepatitis B;ko03030//DNA replication;ko03420//Nucleotide excision repair;ko03410//Base excision repair;ko03430//Mismatch repair	K04802;K04802;K04802;K04802;K04802;K04802;K04802	-	-	-	--
BMSK0004846	122	107	133	103	138	113	9.081	12.534	11.333	65.558	48.758	43.811	10.9826666666667	52.709	2.26282092827252	8.58709456704451e-67	2.86331897730006e-65	--	uncharacterized protein LOC101737032 [Bombyx mori]	-	-	-	-	-	-	-	--
BMSK0003096	44	20	23	67	79	70	1.705	1.214	1.014	22.161	14.489	14.108	1.311	16.9193333333333	3.68993313288943	1.83280615868205e-66	6.09783955898539e-65	Sv2c	synaptic vesicle 2-related protein isoform X2 [Bombyx mori]	-	-	-	-	-	-	-	--
BMSK0013579	685	454	659	146	284	236	7.837	8.133	8.580	14.255	15.376	14.040	8.18333333333333	14.557	0.830952542495833	1.85166905502714e-66	6.14696773687662e-65	rbm26	RNA-binding protein 26 isoform X3 [Bombyx mandarina]	-	-	-	-	-	-	-	--
MSTRG.51339	129	106	152	88	170	110	7.803	10.069	10.429	45.565	48.669	34.663	9.43366666666667	42.9656666666667	2.18729375034013	2.19223723388207e-66	7.26148337624733e-65	--	transposase [Bombyx mori]	Genetic Information Processing	Folding, sorting and degradation	ko04122//Sulfur relay system	K14169	-	-	-	--
BMSK0002753	1402	887	1105	228	436	417	9.557	9.464	8.574	13.261	14.055	14.784	9.19833333333333	14.0333333333333	0.60941334776206	2.37998352095071e-66	7.86600280437562e-65	--	F-box/LRR-repeat protein 14 [Bombyx mori]	-	-	-	-	-	-	-	--
BMSK0014953	883	501	637	185	326	345	5.675	5.036	4.657	10.132	9.903	11.530	5.12266666666667	10.5216666666667	1.03839632698483	2.5709477751642e-66	8.47847722337118e-65	--	Enoyl-(Acyl carrier) reductase family protein, partial [Operophtera brumata]	-	-	-	-	-	-	-	--
BMSK0000746	1543	914	1221	279	548	414	16.787	15.567	15.119	25.930	28.192	23.403	15.8243333333333	25.8416666666667	0.707554398785627	2.67928842745123e-66	8.81638659076878e-65	Btbd10	BTB/POZ domain-containing protein 10 [Bombyx mori]	-	-	-	-	-	-	-	--
BMSK0012104	28008	18099	25628	3288	5859	4987	1963.454	1986.718	2044.567	1967.112	1943.657	1817.981	1998.24633333333	1909.58333333333	-0.0654765620970322	2.95675450587925e-66	9.70811845967573e-65	RpS6	40S ribosomal protein S6 [Bombyx mandarina]	Organismal Systems;Environmental Information Processing;Organismal Systems;Human Diseases;Environmental Information Processing;Genetic Information Processing;Environmental Information Processing;Environmental Information Processing;Human Diseases	Environmental adaptation;Signal transduction;Endocrine system;Cancer: overview;Signal transduction;Translation;Signal transduction;Signal transduction;Drug resistance: antineoplastic	ko04714//Thermogenesis;ko04151//PI3K-Akt signaling pathway;ko04910//Insulin signaling pathway;ko05205//Proteoglycans in cancer;ko04150//mTOR signaling pathway;ko03010//Ribosome;ko04066//HIF-1 signaling pathway;ko04371//Apelin signaling pathway;ko01521//EGFR tyrosine kinase inhibitor resistance	K02991;K02991;K02991;K02991;K02991;K02991;K02991;K02991;K02991	-	-	-	--
MSTRG.34107	79	50	64	48	79	78	2.672	2.648	2.463	13.853	12.642	13.717	2.59433333333333	13.404	2.36922783014033	1.16330796676546e-65	3.81123057670648e-64	--	LINE-1 reverse transcriptase homolog [Eumeta japonica]	-	-	-	-	-	-	-	--
BMSK0013129	4309	2527	3662	109	142	184	65.321	59.973	63.181	14.101	10.186	14.530	62.825	12.939	-2.27961264419972	1.57881967213372e-65	5.1612612593391e-64	Spon2	spondin-2 [Bombyx mori]	-	-	-	-	GO:0031012//extracellular matrix;GO:0031988//membrane-bounded vesicle;GO:0044421//extracellular region part	GO:0005515//protein binding	GO:0001819//positive regulation of cytokine production;GO:0002444//myeloid leukocyte mediated immunity;GO:0009620//response to fungus;GO:0010830//regulation of myotube differentiation;GO:0010935//regulation of macrophage cytokine production;GO:0019731//antibacterial humoral response;GO:0022610//biological adhesion;GO:0032496//response to lipopolysaccharide;GO:0032680//regulation of tumor necrosis…	--
BMSK0015199	12302	7434	10214	410	761	806	412.561	390.372	389.813	117.343	120.769	140.559	397.582	126.223666666667	-1.6552700043584	2.5666424453738e-65	8.37227606365954e-64	CG9286	protein BCCIP homolog [Bombyx mandarina]	-	-	-	-	GO:0000307//cyclin-dependent protein kinase holoenzyme complex;GO:0043231//intracellular membrane-bounded organelle	GO:0003723//RNA binding;GO:0030234//enzyme regulator activity	GO:0007049//cell cycle;GO:0060563//neuroepithelial cell differentiation	--
BMSK0006246	2202	1440	1905	43	73	52	74.591	76.379	73.436	12.431	11.702	9.160	74.802	11.0976666666667	-2.75282046886297	2.70603555452063e-65	8.80782288407419e-64	GA19679	threonylcarbamoyladenosine tRNA methylthiotransferase [Bombyx mori]	-	-	-	-	GO:0005783//endoplasmic reticulum;GO:0044425//membrane part	GO:0035596//methylthiotransferase activity;GO:0051536//iron-sulfur cluster binding	GO:0006400//tRNA modification;GO:0006412//translation	--
BMSK0002948	1941	1266	1604	10	38	30	25.578	26.123	24.054	1.125	2.370	2.056	25.2516666666667	1.85033333333333	-3.77052151462622	2.9686478564741e-65	9.64167988882984e-64	--	TNFSF5 [Bombyx mori]	-	-	-	-	-	-	-	--
BMSK0003726	2583	1509	2253	361	683	630	22.735	20.805	22.573	27.118	28.445	28.843	22.0376666666667	28.1353333333333	0.35241157541082	3.30278305180626e-65	1.07037277953246e-63	--	MAP7 domain-containing protein 1 [Bombyx mori]	-	-	-	-	GO:0044464//cell part	GO:0015631//tubulin binding	GO:0014904//myotube cell development;GO:0022402//cell cycle process;GO:0031109//microtubule polymerization or depolymerization;GO:0032886//regulation of microtubule-based process;GO:0040011//locomotion;GO:0051336//regulation of hydrolase activity;GO:0051647//nucleus localization	--
MSTRG.43940	130	106	112	59	129	103	3.493	4.441	3.421	13.399	16.335	14.302	3.785	14.6786666666667	1.95535572193447	4.24958484992133e-65	1.37424613519547e-63	--	unnamed protein product [Pieris macdunnoughi]	-	-	-	-	-	-	-	--
BMSK0001381	700	448	612	150	243	230	10.136	10.147	10.073	18.532	16.646	17.315	10.1186666666667	17.4976666666667	0.790143350782241	4.64802494535573e-65	1.49986267322716e-63	gus	protein gustavus isoform X1 [Bombyx mori]	-	-	-	-	GO:0031461//cullin-RING ubiquitin ligase complex;GO:0043231//intracellular membrane-bounded organelle;GO:0044444//cytoplasmic part	GO:0005488//binding	GO:0007165//signal transduction;GO:0007309//oocyte axis specification;GO:0009896//positive regulation of catabolic process	--
BMSK0006307	2269	1501	2024	47	72	76	35.036	36.292	35.567	6.194	5.261	6.103	35.6316666666667	5.85266666666667	-2.60599394819603	7.49113276980115e-65	2.41211260109155e-63	ATF7IP	probable serine/threonine-protein kinase kinX [Bombyx mandarina]	-	-	-	-	GO:0043234//protein complex;GO:0044424//intracellular part	GO:0003712//transcription cofactor activity;GO:0017111//nucleoside-triphosphatase activity	GO:0006355//regulation of transcription, DNA-templated	--
BMSK0009073	6569	4113	5766	227	468	436	100.587	98.615	100.477	29.664	33.911	34.717	99.893	32.764	-1.60827208526696	1.3001628872378e-64	4.17750409486151e-63	SmD3	small nuclear ribonucleoprotein Sm D3 [Bombyx mori]	Genetic Information Processing;Human Diseases	Transcription;Immune disease	ko03040//Spliceosome;ko05322//Systemic lupus erythematosus	K11088;K11088	GO:0005681//spliceosomal complex;GO:0031981//nuclear lumen;GO:0031988//membrane-bounded vesicle;GO:0034708//methyltransferase complex;GO:0044423//virion part;GO:0044444//cytoplasmic part;GO:0097525//spliceosomal snRNP complex	GO:0003723//RNA binding;GO:0005515//protein binding;GO:0016670//oxidoreductase activity, acting on a sulfur group of donors, oxygen as acceptor	GO:0000280//nuclear division;GO:0000377//RNA splicing, via transesterification reactions with bulged adenosine as nucleophile;GO:0006353//DNA-templated transcription, termination;GO:0006397//mRNA processing;GO:0007051//spindle organization;GO:0007399//nervous system development;GO:0008213//protein alkylation;GO:0019094//pole plasm mRNA localization;GO:0022618//ribonucleoprotein complex assembly;G…	--
BMSK0014262	5804	3705	5279	214	387	379	106.566	106.519	110.314	33.509	33.625	36.186	107.799666666667	34.44	-1.6461956692125	1.44005364219302e-64	4.61709506433893e-63	--	cell wall protein IFF6 [Bombyx mori]	-	-	-	-	-	-	-	--
BMSK0005981	8340	5277	7398	356	672	579	52.522	52.032	53.017	19.132	20.037	18.949	52.5236666666667	19.3726666666667	-1.43894507799355	1.99519791886973e-64	6.38335709437959e-63	vret	RING finger protein 17 [Danaus plexippus plexippus]	-	-	-	-	-	-	-	--
MSTRG.17835	2517	1634	2278	417	663	571	46.828	47.591	48.234	66.207	58.403	55.239	47.551	59.9496666666667	0.334276050603517	2.08174934286446e-64	6.64609550844281e-63	Tf2-11	Down syndrome cell adhesion molecule-like protein Dscam2 [Bombyx mandarina]	-	-	-	-	-	-	-	--
BMSK0005419	21154	13396	18003	1081	1935	1762	976.946	968.716	946.174	426.052	422.880	423.151	963.945333333333	424.027666666667	-1.18479293171649	2.31839529716117e-64	7.38588565475654e-63	Ran	GTP-binding nuclear protein Ran [Bombyx mori]	Genetic Information Processing;Human Diseases;Genetic Information Processing	Translation;Infectious disease: viral;Translation	ko03013//Nucleocytoplasmic transport;ko05166//Human T-cell leukemia virus 1 infection;ko03008//Ribosome biogenesis in eukaryotes	K07936;K07936;K07936	-	-	-	--
BMSK0008500	3416	2256	3045	110	174	163	169.120	174.888	171.559	46.476	40.765	41.964	171.855666666667	43.0683333333333	-1.996498022982	2.53095847386e-64	8.04598133480283e-63	wds	WD repeat-containing protein 5 [Bombyx mandarina]	Human Diseases	Endocrine and metabolic disease	ko04934//Cushing syndrome	K14963	GO:0000123//histone acetyltransferase complex;GO:0044665//MLL1/2 complex	GO:0004683//calmodulin-dependent protein kinase activity;GO:0010485//H4 histone acetyltransferase activity;GO:0018024//histone-lysine N-methyltransferase activity;GO:0042393//histone binding	GO:0010468//regulation of gene expression;GO:0030030//cell projection organization;GO:0030154//cell differentiation;GO:0031572//G2 DNA damage checkpoint;GO:0034645//cellular macromolecule biosynthetic process;GO:0034968//histone lysine methylation;GO:0043967//histone H4 acetylation;GO:0045722//positive regulation of gluconeogenesis;GO:0048731//system development	--
BMSK0014161	4898	3104	4210	178	292	292	35.017	34.750	34.256	10.830	9.866	10.858	34.6743333333333	10.518	-1.72100774288324	3.81498683584756e-64	1.20767673991335e-62	--	Protein translocase subunit secA [Papilio machaon]	-	-	-	-	-	-	-	--
BMSK0014162	4898	3104	4210	178	292	292	35.017	34.750	34.256	10.830	9.866	10.858	34.6743333333333	10.518	-1.72100774288324	3.81498683584756e-64	1.20767673991335e-62	SPBC2F12.05c	histone-lysine N-methyltransferase EHMT1-like [Bombyx mori]	-	-	-	-	GO:0043231//intracellular membrane-bounded organelle	GO:0005515//protein binding;GO:0008171//O-methyltransferase activity;GO:0008175//tRNA methyltransferase activity;GO:0008649//rRNA methyltransferase activity;GO:0018024//histone-lysine N-methyltransferase activity	GO:0006355//regulation of transcription, DNA-templated;GO:0034968//histone lysine methylation	--
BMSK0007106	5313	3256	4685	175	326	321	112.075	107.547	112.468	31.504	32.542	35.212	110.696666666667	33.086	-1.74231899015817	4.29220235972085e-64	1.35588413489708e-62	--	leucine-rich repeat-containing protein 4B isoform X1 [Bombyx mandarina]	Environmental Information Processing	Signal transduction	ko04013//MAPK signaling pathway - fly	K20230	-	-	GO:0042058//regulation of epidermal growth factor receptor signaling pathway	--
BMSK0002882	1155	696	933	204	345	372	7.316	6.903	6.726	11.028	10.341	12.254	6.98166666666667	11.2076666666667	0.682842570055282	4.98372865131216e-64	1.57102622716258e-62	--	protein rolling stone-like [Bombyx mandarina]	-	-	-	-	-	-	-	--
BMSK0002305	3196	1959	2648	77	147	127	56.852	54.566	53.605	11.689	12.374	11.748	55.0076666666667	11.937	-2.20419240270198	5.37843782789339e-64	1.69189642783103e-62	CycB3	cyclin 3 isoform X1 [Bombyx mori]	Environmental Information Processing;Organismal Systems;Cellular Processes;Human Diseases;Cellular Processes	Signal transduction;Endocrine system;Cell growth and death;Infectious disease: viral;Cell growth and death	ko04068//FoxO signaling pathway;ko04914//Progesterone-mediated oocyte maturation;ko04218//Cellular senescence;ko05170//Human immunodeficiency virus 1 infection;ko04110//Cell cycle	K21771;K21771;K21771;K21771;K21771	GO:0043231//intracellular membrane-bounded organelle	GO:0019900//kinase binding	GO:0000280//nuclear division;GO:0007051//spindle organization;GO:0033301//cell cycle comprising mitosis without cytokinesis;GO:0051098//regulation of binding;GO:0061640//cytoskeleton-dependent cytokinesis;GO:1901990//regulation of mitotic cell cycle phase transition	--
MSTRG.8673	681	449	564	147	240	268	8.424	8.696	7.939	15.518	14.048	17.238	8.353	15.6013333333333	0.901302987931294	9.32606872324374e-64	2.92564122652891e-62	pol	GSCOCG00012617001-RA-CDS, partial [Cotesia congregata]	-	-	-	-	-	GO:0016740//transferase activity	GO:0090304//nucleic acid metabolic process	--
BMSK0003678	8623	5426	7332	334	542	597	97.443	95.999	94.282	32.209	28.973	35.088	95.908	32.09	-1.57952737055543	9.33943450521392e-64	2.92564122652891e-62	Tktl2	transketolase [Bombyx mori]	Metabolism;Metabolism;Metabolism;Metabolism	Global and overview maps;Global and overview maps;Global and overview maps;Carbohydrate metabolism	ko01100//Metabolic pathways;ko01200//Carbon metabolism;ko01230//Biosynthesis of amino acids;ko00030//Pentose phosphate pathway	K00615;K00615;K00615;K00615	GO:0031090//organelle membrane;GO:0031981//nuclear lumen;GO:0031988//membrane-bounded vesicle;GO:0042579//microbody;GO:0043232//intracellular non-membrane-bounded organelle;GO:0043234//protein complex	GO:0016744//transferase activity, transferring aldehyde or ketonic groups;GO:0019842//vitamin binding;GO:0030246//carbohydrate binding;GO:0043169//cation binding;GO:0046983//protein dimerization activity	GO:0000226//microtubule cytoskeleton organization;GO:0005997//xylulose metabolic process;GO:0006355//regulation of transcription, DNA-templated;GO:0006739//NADP metabolic process;GO:0015980//energy derivation by oxidation of organic compounds;GO:0019682//glyceraldehyde-3-phosphate metabolic process;GO:0019693//ribose phosphate metabolic process;GO:0040007//growth;GO:0051704//multi-organism process	--
BMSK0000374	16722	10598	14603	775	1357	1386	166.667	165.397	165.634	65.921	64.003	71.835	165.899333333333	67.253	-1.30263755934417	1.39858116622131e-63	4.37202299982308e-62	IGF2BP1	insulin-like growth factor 2 mRNA-binding protein 1 isoform X2 [Bombyx mori]	Human Diseases	Cancer: overview	ko05206//MicroRNAs in cancer	K17391	GO:0005681//spliceosomal complex;GO:0043005//neuron projection;GO:0044297//cell body	GO:0003729//mRNA binding;GO:0036094//small molecule binding	GO:0000377//RNA splicing, via transesterification reactions with bulged adenosine as nucleophile;GO:0007416//synapse assembly;GO:0032103//positive regulation of response to external stimulus;GO:0042551//neuron maturation;GO:0048232//male gamete generation	--
BMSK0001258	5696	3448	4502	170	273	292	65.178	61.780	58.621	16.627	14.792	17.375	61.8596666666667	16.2646666666667	-1.92725780380338	1.50142310160534e-63	4.68375335542373e-62	SMYD4	SET and MYND domain-containing protein 4 [Bombyx mandarina]	-	-	-	-	-	-	-	--
MSTRG.5590	33	22	27	37	63	58	0.611	0.637	0.568	5.829	5.455	5.529	0.605333333333333	5.60433333333333	3.21074106471854	1.85275351027648e-63	5.76775236964702e-62	Tf2-12	Transposon Tf2-6 polyprotein [Thelohanellus kitauei]	-	-	-	-	-	-	-	--
MSTRG.44200	4634	3042	4139	578	1086	912	118.731	122.042	120.695	126.391	131.713	121.527	120.489333333333	126.543666666667	0.070729871030919	1.92481563946107e-63	5.97968088408144e-62	--	pol polyprotein, partial [Bombyx mori]	-	-	-	-	-	-	-	--
MSTRG.10592	26	9	37	53	82	65	4.810	2.659	7.876	85.150	73.285	63.254	5.115	73.8963333333333	3.85269663589097	2.56796577279344e-63	7.96122446710031e-62	--	olfactory receptor [Bombyx mori]	-	-	-	-	-	-	-	--
BMSK0002097	1320	688	1094	253	504	525	28.789	23.495	27.164	47.089	52.015	59.540	26.4826666666667	52.8813333333333	0.997710151624187	4.38396500118791e-63	1.35631741943968e-61	otud6b	OTU domain-containing protein 6B [Bombyx mori]	-	-	-	-	-	GO:0016787//hydrolase activity	-	--
BMSK0005581	3386	2316	3040	78	187	130	67.697	72.504	69.167	13.309	17.692	13.516	69.7893333333333	14.839	-2.23361267839511	7.23617411076033e-63	2.2341315335794e-61	Nup154	nuclear pore complex protein Nup155 [Bombyx mori]	Genetic Information Processing	Translation	ko03013//Nucleocytoplasmic transport	K14312	GO:0012505//endomembrane system;GO:0016020//membrane;GO:0043231//intracellular membrane-bounded organelle	GO:0005488//binding	GO:0000087//mitotic M phase;GO:0000278//mitotic cell cycle;GO:0006405//RNA export from nucleus;GO:0006464//cellular protein modification process;GO:0006886//intracellular protein transport;GO:0007154//cell communication;GO:0009408//response to heat;GO:0015758//glucose transport;GO:0016032//viral process;GO:0033554//cellular response to stress;GO:0044700//single organism signaling;GO:0044802//sing…	--
BMSK0003493	1189	760	1007	186	362	356	19.177	19.194	18.483	25.602	27.629	29.858	18.9513333333333	27.6963333333333	0.547395639459891	7.94144570765362e-63	2.44684584893927e-61	--	-	-	-	-	-	-	-	-	--
BMSK0001054	525	306	489	130	218	193	5.601	5.112	5.937	11.836	11.005	10.707	5.55	11.1826666666667	1.0107045838804	1.3096259980934e-62	4.02683157815398e-61	qvr	protein quiver isoform X1 [Bombyx mandarina]	-	-	-	-	GO:0034705//potassium channel complex;GO:0044459//plasma membrane part	GO:0035091//phosphatidylinositol binding	GO:0032413//negative regulation of ion transmembrane transporter activity;GO:0042391//regulation of membrane potential;GO:0042749//regulation of circadian sleep/wake cycle;GO:0042753//positive regulation of circadian rhythm;GO:0044707//single-multicellular organism process;GO:0050804//modulation of synaptic transmission	--
BMSK0012846	12563	8000	11117	628	1116	971	331.033	330.073	333.360	141.220	139.155	133.048	331.488666666667	137.807666666667	-1.26630339472579	1.98680841911225e-62	6.09653585455611e-61	DppIII	dipeptidyl peptidase 3 isoform X1 [Bombyx mori]	-	-	-	-	GO:0016020//membrane;GO:0031981//nuclear lumen;GO:0031988//membrane-bounded vesicle;GO:0044444//cytoplasmic part	GO:0004177//aminopeptidase activity;GO:0046914//transition metal ion binding	GO:0019538//protein metabolic process	--
BMSK0006301	2450	1664	2260	56	105	86	86.731	92.237	91.047	16.918	17.590	15.831	90.005	16.7796666666667	-2.42329109246691	3.00776051143419e-62	9.21049928042246e-61	gnbp1	beta-1,3-glucan recognition protein 2 precursor [Bombyx mori]	Organismal Systems	Immune system	ko04624//Toll and Imd signaling pathway	K20697	-	-	GO:0009617//response to bacterium;GO:0031347//regulation of defense response;GO:0044238//primary metabolic process	--
BMSK0001725	265	195	252	87	162	127	2.771	3.197	3.005	7.764	8.032	6.903	2.991	7.56633333333333	1.33896642497759	4.79745399702447e-62	1.46610584980351e-60	--	endonuclease/exonuclease/phosphatase family domain-containing protein 1 [Bombyx mori]	-	-	-	-	-	-	-	--
BMSK0014776	5224	3274	4785	156	333	235	71.592	70.249	74.619	18.243	21.593	16.745	72.1533333333333	18.8603333333333	-1.93571087164502	8.74833099014838e-62	2.66806314038976e-60	AQR	intron-binding protein aquarius isoform X1 [Bombyx mori]	Genetic Information Processing	Transcription	ko03040//Spliceosome	K12874	GO:0005681//spliceosomal complex;GO:0031981//nuclear lumen	GO:0003723//RNA binding	GO:0000377//RNA splicing, via transesterification reactions with bulged adenosine as nucleophile	--
MSTRG.6018	26	19	31	46	56	63	1.911	2.196	2.609	28.790	19.380	23.910	2.23866666666667	24.0266666666667	3.42392487576387	9.60078716172277e-62	2.92210570713286e-60	--	GLP_748_1200_211, partial [Culex quinquefasciatus]	-	-	-	-	-	-	-	--
BMSK0011275	814	497	691	173	283	233	33.163	31.705	32.037	60.149	54.559	49.362	32.3016666666667	54.69	0.759668456630966	1.23576827613046e-61	3.75358359986591e-60	QDPR	dihydropteridine reductase [Bombyx mori]	Metabolism;Metabolism	Global and overview maps;Metabolism of cofactors and vitamins	ko01100//Metabolic pathways;ko00790//Folate biosynthesis	K00357;K00357	GO:0031988//membrane-bounded vesicle;GO:0042995//cell projection;GO:0043231//intracellular membrane-bounded organelle;GO:0044444//cytoplasmic part	GO:0016646//oxidoreductase activity, acting on the CH-NH group of donors, NAD or NADP as acceptor;GO:0043168//anion binding;GO:0046983//protein dimerization activity;GO:0048037//cofactor binding	GO:0006558//L-phenylalanine metabolic process;GO:0009108//coenzyme biosynthetic process;GO:0010038//response to metal ion;GO:0042493//response to drug;GO:0042558//pteridine-containing compound metabolic process;GO:0043434//response to peptide hormone	--
BMSK0003783	43	34	49	36	71	79	0.553	0.685	0.717	3.953	4.323	5.286	0.651666666666667	4.52066666666667	2.79432943701747	1.51197855462762e-61	4.58328044690655e-60	Dl	delta precursor [Bombyx mori]	Human Diseases;Human Diseases;Human Diseases;Environmental Information Processing;Organismal Systems	Cancer: overview;Cancer: specific types;Drug resistance: antineoplastic;Signal transduction;Immune system	ko05200//Pathways in cancer;ko05224//Breast cancer;ko01522//Endocrine resistance;ko04330//Notch signaling pathway;ko04658//Th1 and Th2 cell differentiation	K06051;K06051;K06051;K06051;K06051	GO:0016023//cytoplasmic, membrane-bounded vesicle;GO:0031224//intrinsic component of membrane;GO:0032991//macromolecular complex;GO:0045202//synapse;GO:0070161//anchoring junction	GO:0000976//transcription regulatory region sequence-specific DNA binding;GO:0000982//transcription factor activity, RNA polymerase II core promoter proximal region sequence-specific binding;GO:0005102//receptor binding;GO:0008134//transcription factor binding;GO:0019904//protein domain specific binding;GO:0019955//cytokine binding	GO:0000904//cell morphogenesis involved in differentiation;GO:0001703//gastrulation with mouth forming first;GO:0001708//cell fate specification;GO:0001736//establishment of planar polarity;GO:0001752//compound eye photoreceptor fate commitment;GO:0002244//hematopoietic progenitor cell differentiation;GO:0002813//regulation of biosynthetic process of antibacterial peptides active against Gram-neg…	--
BMSK0006947	6064	3806	5268	247	436	377	118.350	116.310	117.001	41.156	40.247	38.293	117.220333333333	39.8986666666667	-1.55481040457741	1.69941956622957e-61	5.14108681275699e-60	eff	Effete, partial [Operophtera brumata]	Genetic Information Processing;Human Diseases;Environmental Information Processing;Genetic Information Processing;Organismal Systems	Folding, sorting and degradation;Infectious disease: bacterial;Signal transduction;Folding, sorting and degradation;Immune system	ko04141//Protein processing in endoplasmic reticulum;ko05131//Shigellosis;ko04013//MAPK signaling pathway - fly;ko04120//Ubiquitin mediated proteolysis;ko04624//Toll and Imd signaling pathway	K06689;K06689;K06689;K06689;K06689	GO:0031090//organelle membrane;GO:0031981//nuclear lumen;GO:0031988//membrane-bounded vesicle;GO:0032991//macromolecular complex;GO:0044444//cytoplasmic part	GO:0004842//ubiquitin-protein transferase activity;GO:0032550//purine ribonucleoside binding	GO:0000209//protein polyubiquitination;GO:0001666//response to hypoxia;GO:0001818//negative regulation of cytokine production;GO:0002220//innate immune response activating cell surface receptor signaling pathway;GO:0002756//MyD88-independent toll-like receptor signaling pathway;GO:0006259//DNA metabolic process;GO:0006352//DNA-templated transcription, initiation;GO:0006511//ubiquitin-dependent pr…	--
BMSK0013397	47	34	85	62	124	121	0.968	1.096	1.992	10.896	12.083	12.957	1.352	11.9786666666667	3.14730027539726	1.87449343517429e-61	5.65931066293566e-60	Ir25a	ionotropic receptor 25a isoform X1 [Bombyx mori]	-	-	-	-	GO:0030425//dendrite;GO:0031224//intrinsic component of membrane;GO:0097060//synaptic membrane	GO:0004888//transmembrane signaling receptor activity;GO:0005231//excitatory extracellular ligand-gated ion channel activity;GO:0016279//protein-lysine N-methyltransferase activity;GO:0046914//transition metal ion binding	GO:0006811//ion transport;GO:0007215//glutamate receptor signaling pathway;GO:0034968//histone lysine methylation;GO:0050907//detection of chemical stimulus involved in sensory perception	--
BMSK0014403	2591	1717	2317	356	625	600	26.920	27.938	27.397	31.565	30.728	32.429	27.4183333333333	31.574	0.203596164947623	2.11915288459335e-61	6.38511827978378e-60	Mogs	mannosyl-oligosaccharide glucosidase [Bombyx mori]	Metabolism;Genetic Information Processing;Metabolism	Global and overview maps;Folding, sorting and degradation;Glycan biosynthesis and metabolism	ko01100//Metabolic pathways;ko04141//Protein processing in endoplasmic reticulum;ko00510//N-Glycan biosynthesis	K01228;K01228;K01228	-	GO:0003824//catalytic activity	-	--
BMSK0012467	6050	3825	4924	748	1298	1197	167.362	165.682	155.012	176.588	169.915	172.189	162.685333333333	172.897333333333	0.0878314251356509	3.79307284294602e-61	1.14058232481774e-59	akirin	akirin protein [Bombyx mori]	-	-	-	-	GO:0005694//chromosome;GO:0043231//intracellular membrane-bounded organelle	GO:0000989//transcription factor activity, transcription factor binding;GO:0005488//binding	GO:0002164//larval development;GO:0031349//positive regulation of defense response;GO:0042742//defense response to bacterium;GO:0048513//animal organ development	--
BMSK0000404	7302	4736	6326	320	565	494	203.578	206.749	200.709	76.137	74.541	71.619	203.678666666667	74.099	-1.45876890218356	7.84841738960099e-61	2.35531005861926e-59	PTGES2	prostaglandin E synthase 2 [Bombyx mandarina]	Metabolism;Metabolism	Global and overview maps;Lipid metabolism	ko01100//Metabolic pathways;ko00590//Arachidonic acid metabolism	K05309;K05309	GO:0016020//membrane;GO:0043231//intracellular membrane-bounded organelle;GO:0044444//cytoplasmic part	GO:0003676//nucleic acid binding;GO:0003824//catalytic activity;GO:0043168//anion binding;GO:0046906//tetrapyrrole binding	GO:0006355//regulation of transcription, DNA-templated;GO:0006631//fatty acid metabolic process;GO:0044765//single-organism transport	--
BMSK0006215	3062	1952	2764	92	145	144	58.641	58.536	60.240	15.036	13.141	14.341	59.139	14.1726666666667	-2.06099861372464	1.21215467707815e-60	3.63041535520113e-59	DLGAP4	disks large-associated protein 5 isoform X1 [Bombyx mori]	-	-	-	-	GO:0044424//intracellular part	-	-	--
MSTRG.54462	652	398	647	227	284	332	14.947	10.745	19.034	51.343	27.269	46.838	14.9086666666667	41.8166666666667	1.48792682670187	1.41561563363907e-60	4.23133716787934e-59	--	Gag protein [Bombyx mori]	-	-	-	-	-	-	-	--
BMSK0003201	1684	1089	1626	293	498	441	10.238	10.371	11.250	15.194	14.336	13.954	10.6196666666667	14.4946666666667	0.448783673073115	1.46290554383877e-60	4.36399556367809e-59	AP1S2	AP-1 complex subunit sigma-2 isoform X3 [Ostrinia furnacalis]	Cellular Processes;Human Diseases	Transport and catabolism;Infectious disease: viral	ko04142//Lysosome;ko05170//Human immunodeficiency virus 1 infection	K12394;K12394	GO:0000139//Golgi membrane;GO:0005774//vacuolar membrane;GO:0030131//clathrin adaptor complex;GO:0030665//clathrin-coated vesicle membrane	GO:0005515//protein binding;GO:0022892//substrate-specific transporter activity	GO:0001505//regulation of neurotransmitter levels;GO:0002478//antigen processing and presentation of exogenous peptide antigen;GO:0015031//protein transport;GO:0016050//vesicle organization;GO:0042462//eye photoreceptor cell development;GO:0044403//symbiosis, encompassing mutualism through parasitism;GO:0048193//Golgi vesicle transport;GO:0050688//regulation of defense response to virus;GO:009748…	--
MSTRG.626	69	24	21	307	564	540	0.462	0.257	0.159	17.625	17.948	18.874	0.292666666666667	18.149	5.95448780943638	3.37888160206278e-60	1.00595473093159e-58	--	nuclear pore complex protein Nup153 isoform X2 [Bombyx mori]	Genetic Information Processing	Translation	ko03013//Nucleocytoplasmic transport	K14296	-	-	-	--
BMSK0000897	148	109	131	51	123	107	7.252	8.421	7.313	21.311	28.641	27.225	7.662	25.7256666666667	1.74741553338696	1.38789583793537e-59	4.12383703925153e-58	--	-	-	-	-	-	-	-	-	--
BMSK0014522	4454	2830	4003	125	296	237	61.770	61.465	63.184	14.764	19.432	17.111	62.1396666666667	17.1023333333333	-1.86132133183519	1.89869426215177e-59	5.63041648292238e-58	--	-	-	-	-	-	-	-	-	--
MSTRG.21613	13119	7722	9896	161	342	365	284.676	262.379	244.379	29.815	35.119	41.193	263.811333333333	35.3756666666667	-2.89867730269119	2.04253608970106e-59	6.0450205179417e-58	--	protein snakeskin-like [Diabrotica virgifera virgifera]	-	-	-	-	-	-	-	--
MSTRG.14378	344	178	249	105	157	154	3.329	2.706	2.743	8.696	7.193	7.738	2.926	7.87566666666667	1.42847228176768	2.15132036386074e-59	6.35444135034062e-58	--	myb/SANT-like DNA-binding domain-containing protein 3, partial [Vanessa tameamea]	-	-	-	-	-	-	-	--
BMSK0008387	3205	2044	2817	99	168	156	63.470	63.381	63.485	16.731	15.744	16.065	63.4453333333333	16.18	-1.97130244401392	3.09349512111893e-59	9.11942913406475e-58	EFTUD2	116 kDa U5 small nuclear ribonucleoprotein component [Bombyx mori]	Genetic Information Processing	Transcription	ko03040//Spliceosome	K12852	GO:0005681//spliceosomal complex;GO:0016604//nuclear body;GO:0044423//virion part;GO:0097525//spliceosomal snRNP complex	GO:0008135//translation factor activity, RNA binding;GO:0017111//nucleoside-triphosphatase activity;GO:0032550//purine ribonucleoside binding	GO:0000377//RNA splicing, via transesterification reactions with bulged adenosine as nucleophile;GO:0034645//cellular macromolecule biosynthetic process;GO:0043410//positive regulation of MAPK cascade;GO:0046578//regulation of Ras protein signal transduction	--
BMSK0010842	1316	948	1273	233	425	404	16.018	18.062	17.641	24.232	24.455	25.584	17.2403333333333	24.757	0.522048833969255	4.91988668540023e-59	1.44750783753785e-57	BicD	protein bicaudal D [Bombyx mori]	-	-	-	-	GO:0030665//clathrin-coated vesicle membrane	GO:0001664//G-protein coupled receptor binding;GO:0008092//cytoskeletal protein binding;GO:0017016//Ras GTPase binding;GO:0030276//clathrin binding;GO:0044822//poly(A) RNA binding	GO:0001956//positive regulation of neurotransmitter secretion;GO:0007097//nuclear migration;GO:0007309//oocyte axis specification;GO:0010519//negative regulation of phospholipase activity;GO:0022618//ribonucleoprotein complex assembly;GO:0034453//microtubule anchoring;GO:0045744//negative regulation of G-protein coupled receptor protein signaling pathway;GO:0048135//female germ-line cyst formatio…	--
MSTRG.52396	1558	933	1364	229	447	396	26.754	25.451	25.172	33.374	37.140	35.299	25.7923333333333	35.271	0.451540185384754	5.09950104679679e-59	1.49741708820325e-57	unc-40	protogenin B isoform X2 [Bombyx mori]	-	-	-	-	-	-	-	--
BMSK0014769	396	213	384	107	198	185	2.784	2.345	3.077	6.416	6.594	6.783	2.73533333333333	6.59766666666667	1.27023923707998	5.45337116831063e-59	1.59819989024416e-57	Ada2b	transcriptional adapter 2B isoform X2 [Bombyx mori]	-	-	-	-	GO:0005694//chromosome;GO:0070461//SAGA-type complex	GO:0046872//metal ion binding;GO:0090595//acetyl-CoA:L-lysine N6-acetyltransferase	GO:0006355//regulation of transcription, DNA-templated;GO:0007154//cell communication;GO:0007447//imaginal disc pattern formation;GO:0016573//histone acetylation;GO:0031058//positive regulation of histone modification;GO:0050807//regulation of synapse organization	MYB
MSTRG.46400	88	46	98	54	92	83	4.598	3.748	5.786	24.198	22.627	22.518	4.71066666666667	23.1143333333333	2.29478459915221	6.39194715141179e-59	1.86961339194803e-57	--	piggyBac transposable element-derived protein 4-like isoform X1 [Bombyx mori]	-	-	-	-	-	-	-	--
MSTRG.47319	566	364	462	120	226	186	4.663	4.695	4.331	8.436	8.810	7.968	4.563	8.40466666666667	0.881207948797072	6.48589421088964e-59	1.89340160767313e-57	--	cytoplasmic dynein 1 light intermediate chain 2 [Bombyx mori]	Human Diseases;Cellular Processes;Organismal Systems	Infectious disease: bacterial;Transport and catabolism;Excretory system	ko05132//Salmonella infection;ko04145//Phagosome;ko04962//Vasopressin-regulated water reabsorption	K10416;K10416;K10416	GO:0005815//microtubule organizing center;GO:0012505//endomembrane system;GO:0030286//dynein complex	-	GO:0000280//nuclear division;GO:0007051//spindle organization;GO:0007281//germ cell development;GO:0010769//regulation of cell morphogenesis involved in differentiation;GO:0010970//establishment of localization by movement along microtubule;GO:0048812//neuron projection morphogenesis;GO:0050658//RNA transport	--
MSTRG.39899	1348	743	1226	276	611	637	27.528	27.040	27.715	39.636	44.516	51.007	27.4276666666667	45.053	0.715991281669412	7.24976742917377e-59	2.11228660727675e-57	--	uncharacterized protein LOC101745222 isoform X1 [Bombyx mori]	-	-	-	-	-	-	-	--
MSTRG.10914	635	407	437	149	276	257	12.239	12.292	9.587	24.462	25.192	25.735	11.3726666666667	25.1296666666667	1.14382095715684	7.73849142974652e-59	2.25031131595633e-57	--	unnamed protein product [Parnassius apollo]	-	-	-	-	-	-	-	--
BMSK0014874	10482	6963	9795	419	748	554	183.755	191.143	195.424	62.629	62.035	50.499	190.107333333333	58.3876666666667	-1.70307862129407	1.09750732118765e-58	3.1853186372187e-57	Atpalpha	sodium/potassium-transporting ATPase subunit alpha isoform X7 [Galleria mellonella]	Organismal Systems;Environmental Information Processing;Organismal Systems;Environmental Information Processing;Organismal Systems;Organismal Systems;Organismal Systems;Organismal Systems;Organismal Systems;Organismal Systems;Organismal Systems;Organismal Systems;Organismal Systems;Organismal Systems;Organismal Systems;Organismal Systems;Organismal Systems;Organismal Systems	Digestive system;Signal transduction;Digestive system;Signal transduction;Circulatory system;Endocrine system;Endocrine system;Endocrine system;Digestive system;Digestive system;Digestive system;Circulatory system;Excretory system;Endocrine system;Digestive system;Excretory system;Digestive system;Excretory system	ko04972//Pancreatic secretion;ko04024//cAMP signaling pathway;ko04974//Protein digestion and absorption;ko04022//cGMP-PKG signaling pathway;ko04261//Adrenergic signaling in cardiomyocytes;ko04925//Aldosterone synthesis and secretion;ko04911//Insulin secretion;ko04919//Thyroid hormone signaling pathway;ko04976//Bile secretion;ko04970//Salivary secretion;ko04971//Gastric acid secretion;ko04260//Car…	K01539;K01539;K01539;K01539;K01539;K01539;K01539;K01539;K01539;K01539;K01539;K01539;K01539;K01539;K01539;K01539;K01539;K01539	GO:0031224//intrinsic component of membrane;GO:0043231//intracellular membrane-bounded organelle;GO:0044459//plasma membrane part;GO:0070160//occluding junction	GO:0008556//potassium-transporting ATPase activity;GO:0032550//purine ribonucleoside binding;GO:0043169//cation binding	GO:0006814//sodium ion transport;GO:0007043//cell-cell junction assembly;GO:0007267//cell-cell signaling;GO:0007416//synapse assembly;GO:0008344//adult locomotory behavior;GO:0009605//response to external stimulus;GO:0009628//response to abiotic stimulus;GO:0009792//embryo development ending in birth or egg hatching;GO:0009887//organ morphogenesis;GO:0010259//multicellular organism aging;GO:00226…	--
MSTRG.49915	1158	746	1122	208	388	330	12.689	12.799	13.989	19.469	20.123	18.772	13.159	19.4546666666667	0.564066403977606	1.22623684250963e-58	3.552062513872e-57	--	Gag-like protein [Bombyx mori]	-	-	-	-	-	-	-	--
MSTRG.11538	8146	5283	6837	340	610	560	162.488	165.006	155.200	57.878	57.579	58.087	160.898	57.848	-1.47580740664813	1.4526729316633e-58	4.19987617333484e-57	Pwp2	periodic tryptophan protein 2 homolog [Bombyx mori]	Genetic Information Processing	Translation	ko03008//Ribosome biogenesis in eukaryotes	K14558	-	-	GO:0033554//cellular response to stress	--
MSTRG.25418	6	2	9	40	81	58	0.033	0.017	0.057	1.889	2.120	1.668	0.0356666666666667	1.89233333333333	5.72944603987373	1.51264268952521e-58	4.36484683775496e-57	--	RING finger protein nhl-1 [Bombyx mori]	-	-	-	-	-	-	-	--
BMSK0001382	3981	2532	3583	103	209	235	41.257	41.096	42.266	9.105	10.246	12.660	41.5396666666667	10.6703333333333	-1.9608843937885	2.30408176472534e-58	6.63584393084525e-57	--	PREDICTED: kinase-interacting protein 1-like [Plutella xylostella]	-	-	-	-	-	-	-	--
BMSK0006812	3425	1977	2911	95	147	139	58.546	52.920	56.638	13.908	11.906	12.321	56.0346666666667	12.7116666666667	-2.14016644874295	3.3381164460865e-58	9.59548606772566e-57	CG4968	ubiquitin thioesterase otubain-like [Bombyx mandarina]	-	-	-	-	GO:0031988//membrane-bounded vesicle;GO:0043231//intracellular membrane-bounded organelle	GO:0019783//ubiquitin-like protein-specific protease activity;GO:0032182//ubiquitin-like protein binding;GO:0036459//thiol-dependent ubiquitinyl hydrolase activity;GO:0044389//ubiquitin-like protein ligase binding	GO:0006302//double-strand break repair;GO:0016579//protein deubiquitination;GO:0019752//carboxylic acid metabolic process;GO:0033183//negative regulation of histone ubiquitination;GO:0070555//response to interleukin-1	--
MSTRG.18563	231	144	162	69	130	134	4.161	4.061	3.320	10.606	11.080	12.550	3.84733333333333	11.412	1.56862091663166	3.72624132768304e-58	1.06906789908e-56	--	MFS-type transporter clz9-like [Harmonia axyridis]	-	-	-	-	-	-	-	--
MSTRG.39815	621	366	625	140	290	248	4.411	4.069	5.054	8.466	9.742	9.149	4.51133333333333	9.119	1.01532173764464	4.36990850806603e-58	1.25134498403685e-56	--	Integrase catalytic domain-containing protein [Aphis craccivora]	-	-	-	-	-	-	-	--
MSTRG.3278	32	15	14	40	62	52	0.233	0.171	0.116	2.481	2.132	1.965	0.173333333333333	2.19266666666667	3.66106547980695	4.55879183883136e-58	1.30294612460313e-56	--	olfactory receptor [Bombyx mori]	Human Diseases;Environmental Information Processing;Cellular Processes;Environmental Information Processing	Infectious disease: viral;Signal transduction;Cellular community - eukaryotes;Signal transduction	ko05165//Human papillomavirus infection;ko04390//Hippo signaling pathway;ko04530//Tight junction;ko04391//Hippo signaling pathway - fly	K06094;K06094;K06094;K06094	-	-	-	--
BMSK0015710	73	61	57	61	75	91	2.879	3.770	2.587	20.591	14.089	18.785	3.07866666666667	17.8216666666667	2.53325468524288	5.12619493832525e-58	1.46232994390818e-56	TIGD4	tigger transposable element-derived protein 4-like [Bombyx mandarina]	-	-	-	-	-	GO:0005488//binding	-	HTH
BMSK0012124	2332	1541	2203	360	610	542	13.013	13.464	13.989	17.144	16.107	15.727	13.4886666666667	16.326	0.275423615206869	5.14439057449049e-58	1.46473587419791e-56	Creb3l3	cyclic AMP-responsive element-binding protein 3-like protein 3-B isoform X3 [Bombyx mori]	Human Diseases;Organismal Systems;Human Diseases;Environmental Information Processing;Environmental Information Processing;Environmental Information Processing;Human Diseases;Human Diseases;Human Diseases;Environmental Information Processing;Human Diseases;Organismal Systems;Human Diseases;Organismal Systems;Organismal Systems;Organismal Systems;Organismal Systems;Human Diseases;Organismal System…	Neurodegenerative disease;Environmental adaptation;Infectious disease: viral;Signal transduction;Signal transduction;Signal transduction;Infectious disease: viral;Cancer: overview;Endocrine and metabolic disease;Signal transduction;Infectious disease: viral;Aging;Substance dependence;Circulatory system;Endocrine system;Nervous system;Endocrine system;Endocrine and metabolic disease;Endocrine syst…	ko05016//Huntington disease;ko04714//Thermogenesis;ko05165//Human papillomavirus infection;ko04024//cAMP signaling pathway;ko04151//PI3K-Akt signaling pathway;ko04152//AMPK signaling pathway;ko05166//Human T-cell leukemia virus 1 infection;ko05203//Viral carcinogenesis;ko04934//Cushing syndrome;ko04022//cGMP-PKG signaling pathway;ko05163//Human cytomegalovirus infection;ko04211//Longevity regulat…	K09048;K09048;K09048;K09048;K09048;K09048;K09048;K09048;K09048;K09048;K09048;K09048;K09048;K09048;K09048;K09048;K09048;K09048;K09048;K09048;K09048;K09048;K09048;K09048;K09048;K09048;K09048;K09048;K09048;K09048;K09048;K09048;K09048	GO:0043231//intracellular membrane-bounded organelle;GO:0044425//membrane part	GO:0000976//transcription regulatory region sequence-specific DNA binding;GO:0000981//RNA polymerase II transcription factor activity, sequence-specific DNA binding;GO:0046983//protein dimerization activity	GO:0002673//regulation of acute inflammatory response;GO:0006357//regulation of transcription from RNA polymerase II promoter;GO:0007165//signal transduction;GO:0034976//response to endoplasmic reticulum stress;GO:0035966//response to topologically incorrect protein	--
MSTRG.6115	150	112	181	68	156	117	4.738	5.534	6.519	18.352	23.410	19.268	5.597	20.3433333333333	1.86183043684394	5.56760117592972e-58	1.58223211448533e-56	--	mariner transposase [Bombyx mori]	Metabolism;Metabolism	Global and overview maps;Amino acid metabolism	ko01100//Metabolic pathways;ko00310//Lysine degradation	K11433;K11433	-	-	-	--
BMSK0014324	2754	1751	2417	71	133	125	86.054	85.697	85.939	18.855	19.736	20.342	85.8966666666667	19.6443333333333	-2.12848893865646	7.71909252172429e-58	2.18950819070837e-56	Nop60B	H/ACA ribonucleoprotein complex subunit 4 [Bombyx mori]	Genetic Information Processing	Translation	ko03008//Ribosome biogenesis in eukaryotes	K11131	-	-	-	--
BMSK0006251	4072	2634	3410	129	248	187	121.656	123.221	115.938	32.891	35.062	29.052	120.271666666667	32.335	-1.89512830013365	9.73561182096137e-58	2.75628029006652e-56	DDX17	ATP-dependent RNA helicase dbp2 isoform X2 [Bombyx mori]	Human Diseases;Genetic Information Processing;Human Diseases	Cancer: overview;Transcription;Cancer: overview	ko05205//Proteoglycans in cancer;ko03040//Spliceosome;ko05202//Transcriptional misregulation in cancer	K12823;K12823;K12823	GO:0043234//protein complex	GO:0017111//nucleoside-triphosphatase activity;GO:0032550//purine ribonucleoside binding	-	--
BMSK0010915	401	323	402	134	243	180	9.131	11.516	10.417	26.039	26.183	21.313	10.3546666666667	24.5116666666667	1.24318747170953	1.09634694952765e-57	3.09805762291194e-56	spi	pro-epidermal growth factor [Bombyx mori]	Environmental Information Processing;Environmental Information Processing	Signal transduction;Signal transduction	ko04013//MAPK signaling pathway - fly;ko04391//Hippo signaling pathway - fly	K16691;K16691	GO:0016020//membrane;GO:0043231//intracellular membrane-bounded organelle	GO:0005154//epidermal growth factor receptor binding	GO:0001709//cell fate determination;GO:0001745//compound eye morphogenesis;GO:0003002//regionalization;GO:0003013//circulatory system process;GO:0007176//regulation of epidermal growth factor-activated receptor activity;GO:0007297//ovarian follicle cell migration;GO:0007399//nervous system development;GO:0007445//determination of imaginal disc primordium;GO:0008306//associative learning;GO:001060…	--
BMSK0004513	4589	2863	3816	118	277	251	119.155	116.401	112.759	26.148	34.035	33.891	116.105	31.358	-1.88852464941562	1.86917037601702e-57	5.2719739646871e-56	thoc5	THO complex subunit 5 homolog [Bombyx mori]	Genetic Information Processing	Translation	ko03013//Nucleocytoplasmic transport	K13174	GO:0000346//transcription export complex;GO:0031981//nuclear lumen	GO:0044822//poly(A) RNA binding	GO:0000077//DNA damage checkpoint;GO:0001701//in utero embryonic development;GO:0002762//negative regulation of myeloid leukocyte differentiation;GO:0006406//mRNA export from nucleus;GO:0017145//stem cell division;GO:0032784//regulation of DNA-templated transcription, elongation;GO:0032989//cellular component morphogenesis;GO:0035162//embryonic hemopoiesis	--
MSTRG.32173	11	2	19	31	68	62	0.208	0.059	0.409	5.005	6.084	6.095	0.225333333333333	5.728	4.66789884170323	2.05179557333163e-57	5.77620873880695e-56	Os01g0681900	Glutamate synthase [Operophtera brumata]	Metabolism;Metabolism;Metabolism;Metabolism	Global and overview maps;Global and overview maps;Amino acid metabolism;Energy metabolism	ko01100//Metabolic pathways;ko01230//Biosynthesis of amino acids;ko00250//Alanine, aspartate and glutamate metabolism;ko00910//Nitrogen metabolism	K00264;K00264;K00264;K00264	-	-	-	--
BMSK0003791	1033	641	863	173	300	308	29.299	28.468	27.856	41.876	40.266	45.428	28.541	42.5233333333333	0.575218807905625	2.05801557215584e-57	5.78286959928809e-56	--	Threonine dehydratase [Operophtera brumata]	-	-	-	-	-	-	-	--
BMSK0006288	8	4	9	34	61	56	0.382	0.299	0.489	13.866	13.794	13.916	0.39	13.8586666666667	5.15117052919714	2.3209468728689e-57	6.50949679016782e-56	Dnaaf4	dyslexia susceptibility 1 candidate gene 1 protein [Bombyx mori]	-	-	-	-	GO:0044424//intracellular part	GO:0005515//protein binding	GO:0003341//cilium movement;GO:0009855//determination of bilateral symmetry;GO:0050794//regulation of cellular process;GO:0070286//axonemal dynein complex assembly	--
MSTRG.41051	6	1	4	62	99	76	0.040	0.010	0.030	3.492	3.091	2.608	0.0266666666666667	3.06366666666667	6.84407802806313	2.42172947750305e-57	6.77948709140545e-56	--	hypothetical protein B5V51_1238 [Heliothis virescens]	-	-	-	-	-	-	-	--
BMSK0012419	2110	1183	1614	18	43	43	43.867	38.511	38.186	3.194	4.230	4.649	40.188	4.02433333333333	-3.31994306903036	2.54093083842028e-57	7.09993803174977e-56	mad2l1-1	mitotic spindle assembly checkpoint protein MAD2A [Bombyx mori]	Human Diseases;Cellular Processes;Organismal Systems;Cellular Processes	Infectious disease: viral;Cell growth and death;Endocrine system;Cell growth and death	ko05166//Human T-cell leukemia virus 1 infection;ko04114//Oocyte meiosis;ko04914//Progesterone-mediated oocyte maturation;ko04110//Cell cycle	K02537;K02537;K02537;K02537	GO:0005876//spindle microtubule;GO:0012505//endomembrane system;GO:0031981//nuclear lumen;GO:0044444//cytoplasmic part;GO:0046930//pore complex;GO:0098687//chromosomal region	GO:0005515//protein binding	GO:0030071//regulation of mitotic metaphase/anaphase transition;GO:0032435//negative regulation of proteasomal ubiquitin-dependent protein catabolic process;GO:0042981//regulation of apoptotic process;GO:0045931//positive regulation of mitotic cell cycle;GO:0071173//spindle assembly checkpoint;GO:1901976//regulation of cell cycle checkpoint	--
BMSK0004329	3544	2416	3144	99	192	198	66.773	71.277	67.412	15.919	17.119	19.399	68.4873333333333	17.479	-1.97021453924304	2.64968955418994e-57	7.37877913169215e-56	tarbp2	loquacious isoform X5 [Bombyx mori]	-	-	-	-	GO:0031332//RNAi effector complex	GO:0005488//binding	GO:0007549//dosage compensation;GO:0019827//stem cell population maintenance;GO:0034470//ncRNA processing;GO:0048477//oogenesis;GO:0048731//system development;GO:0070918//production of small RNA involved in gene silencing by RNA	--
BMSK0010254	30267	19779	27832	3195	5544	5062	3299.330	3376.010	3452.620	2972.254	2859.810	2869.393	3375.98666666667	2900.48566666667	-0.219014716212433	2.65055778206069e-57	7.37877913169215e-56	RPL22	ribosomal protein L22 [Bombyx mori]	Genetic Information Processing	Translation	ko03010//Ribosome	K02891	GO:0005924//cell-substrate adherens junction;GO:0015934//large ribosomal subunit;GO:0031988//membrane-bounded vesicle;GO:0043231//intracellular membrane-bounded organelle	GO:0003723//RNA binding;GO:0005198//structural molecule activity;GO:0005539//glycosaminoglycan binding	GO:0010467//gene expression;GO:0030217//T cell differentiation;GO:0051231//spindle elongation	--
BMSK0013479	11104	6996	9878	536	914	895	191.993	189.408	194.367	79.091	74.784	80.471	191.922666666667	78.1153333333333	-1.29684743912462	3.85140388556094e-57	1.0701910241267e-55	BMS1	ribosome biogenesis protein BMS1 homolog [Bombyx mori]	Genetic Information Processing	Translation	ko03008//Ribosome biogenesis in eukaryotes	K14569	GO:0043231//intracellular membrane-bounded organelle	GO:0097159//organic cyclic compound binding;GO:1901363//heterocyclic compound binding	GO:0030154//cell differentiation;GO:0033554//cellular response to stress	--
BMSK0010518	2406	1524	2012	57	88	92	39.598	39.274	37.683	8.006	6.854	7.874	38.8516666666667	7.578	-2.35808744402533	4.13404824039452e-57	1.14660617092643e-55	--	dentin sialophosphoprotein-like isoform X1 [Helicoverpa armigera]	-	-	-	-	GO:0043231//intracellular membrane-bounded organelle;GO:0043234//protein complex	GO:0005488//binding	GO:0006351//transcription, DNA-templated;GO:0006974//cellular response to DNA damage stimulus;GO:0019219//regulation of nucleobase-containing compound metabolic process;GO:0031058//positive regulation of histone modification;GO:0034968//histone lysine methylation;GO:0044707//single-multicellular organism process;GO:0044767//single-organism developmental process;GO:0048856//anatomical structure de…	--
BMSK0003023	20243	12541	17961	1039	1857	1619	245.625	238.272	248.014	107.590	106.627	102.154	243.970333333333	105.457	-1.21005086629788	5.0271580163168e-57	1.39174365377922e-55	Pal1	Peptidyl-alpha-hydroxyglycine alpha-amidating lyase 1 [Papilio xuthus]	Genetic Information Processing	Folding, sorting and degradation	ko03018//RNA degradation	K12597	GO:0012505//endomembrane system;GO:0016021//integral component of membrane;GO:0016023//cytoplasmic, membrane-bounded vesicle;GO:0044297//cell body;GO:0044446//intracellular organelle part;GO:0097458//neuron part	GO:0016715//oxidoreductase activity, acting on paired donors, with incorporation or reduction of molecular oxygen, reduced ascorbate as one donor, and incorporation of one atom of oxygen;GO:0016842//amidine-lyase activity;GO:0046872//metal ion binding	GO:0034641//cellular nitrogen compound metabolic process;GO:0043170//macromolecule metabolic process;GO:0044238//primary metabolic process;GO:0044710//single-organism metabolic process;GO:0044763//single-organism cellular process;GO:0050794//regulation of cellular process	--
BMSK0005877	1159	782	1143	260	453	340	5.716	6.042	6.415	10.957	10.563	8.717	6.05766666666667	10.079	0.73451840852968	7.34176569026695e-57	2.02878810649089e-55	VPS13D	vacuolar protein sorting-associated protein 13D [Bombyx mori]	-	-	-	-	-	-	-	--
MSTRG.2150	408	259	407	99	182	190	4.558	4.537	5.182	9.446	9.636	11.063	4.759	10.0483333333333	1.07822586904348	8.39864451850304e-57	2.31657465073783e-55	--	reverse transcriptase, partial [Bombyx mori]	-	-	-	-	-	-	-	--
BMSK0005311	315	230	293	93	146	150	4.155	4.750	4.398	10.468	9.112	10.288	4.43433333333333	9.956	1.16684900718822	2.07674355693833e-56	5.71771322419444e-55	slc25a35	solute carrier family 25 member 35-like isoform X1 [Bombyx mandarina]	-	-	-	-	GO:0031090//organelle membrane;GO:0043231//intracellular membrane-bounded organelle	-	-	--
BMSK0013252	7157	4690	6218	317	559	507	233.419	239.509	230.783	88.231	86.273	85.985	234.570333333333	86.8296666666667	-1.43376061328618	2.54652232961577e-56	6.99827244613272e-55	ASNS	asparagine synthetase [Bombyx mori]	Metabolism;Metabolism;Metabolism	Global and overview maps;Global and overview maps;Amino acid metabolism	ko01100//Metabolic pathways;ko01230//Biosynthesis of amino acids;ko00250//Alanine, aspartate and glutamate metabolism	K01953;K01953;K01953	GO:0044444//cytoplasmic part	GO:0016884//carbon-nitrogen ligase activity, with glutamine as amido-N-donor;GO:0032550//purine ribonucleoside binding;GO:0046983//protein dimerization activity	GO:0001101//response to acid chemical;GO:0006529//asparagine biosynthetic process;GO:0006984//ER-nucleus signaling pathway;GO:0007346//regulation of mitotic cell cycle;GO:0009267//cellular response to starvation;GO:0009314//response to radiation;GO:0019538//protein metabolic process;GO:0032075//positive regulation of nuclease activity;GO:0034698//response to gonadotropin;GO:0042981//regulation of…	--
BMSK0001809	51	31	51	37	79	56	0.877	0.835	0.998	5.429	6.427	5.006	0.903333333333333	5.62066666666667	2.63741090764024	3.52136295410921e-56	9.65960715290835e-55	atk	protein artichoke [Bombyx mori]	-	-	-	-	-	-	GO:0048731//system development;GO:0048858//cell projection morphogenesis	--
MSTRG.26174	3184	1936	2556	456	734	769	44.969	42.812	41.094	54.974	49.041	56.511	42.9583333333333	53.5086666666667	0.316834558434522	5.8182257693992e-56	1.59311090638385e-54	--	CD109 antigen [Trichoplusia ni]	-	-	-	-	GO:0031224//intrinsic component of membrane;GO:0044421//extracellular region part;GO:0044459//plasma membrane part;GO:0070160//occluding junction	GO:0005488//binding	GO:0001700//embryonic development via the syncytial blastoderm;GO:0006909//phagocytosis;GO:0007043//cell-cell junction assembly;GO:0009620//response to fungus;GO:0016331//morphogenesis of embryonic epithelium;GO:0042742//defense response to bacterium;GO:0045168//cell-cell signaling involved in cell fate commitment;GO:0065008//regulation of biological quality	--
MSTRG.32229	603	378	501	134	219	185	6.140	6.026	5.813	11.683	10.560	9.811	5.993	10.6846666666667	0.834191621410228	6.46878954104453e-56	1.76801797929641e-54	--	Down syndrome cell adhesion molecule-like protein Dscam2 [Bombyx mandarina]	-	-	-	-	-	-	-	--
BMSK0003922	130	64	118	59	107	81	3.994	3.074	4.121	15.471	15.524	12.955	3.72966666666667	14.65	1.9737820619863	7.3826412518348e-56	2.01411876334147e-54	--	alpha-tocopherol transfer protein-like [Bombyx mandarina]	-	-	-	-	-	-	-	--
BMSK0004430	3253	2088	2927	405	756	673	185.489	186.426	189.935	197.082	203.992	199.554	187.283333333333	200.209333333333	0.096286713741435	7.46957307719776e-56	2.03413691512436e-54	Chchd2	coiled-coil-helix-coiled-coil-helix domain-containing protein 2, mitochondrial-like [Bombyx mori]	-	-	-	-	GO:0031970//organelle envelope lumen;GO:0031981//nuclear lumen	-	GO:0006091//generation of precursor metabolites and energy;GO:0006996//organelle organization;GO:0009152//purine ribonucleotide biosynthetic process;GO:0051348//negative regulation of transferase activity	--
BMSK0014720	5254	3365	4496	174	366	341	124.117	124.471	120.869	35.079	40.915	41.890	123.152333333333	39.2946666666667	-1.64803854371741	9.8183154457949e-56	2.66890984174189e-54	DIEXF	digestive organ expansion factor homolog isoform X1 [Bombyx mori]	-	-	-	-	-	-	-	--
MSTRG.57877	288	221	246	79	180	150	3.684	4.426	3.581	8.588	10.896	9.977	3.897	9.82033333333333	1.33340806352032	1.08344706540577e-55	2.93980528325743e-54	--	palmitoyltransferase ZDHHC5 isoform X1 [Bombyx mori]	-	-	-	-	-	-	-	--
BMSK0002954	5954	3837	5336	227	456	416	107.530	108.493	109.675	34.955	38.965	39.057	108.566	37.659	-1.52750576380549	2.12676732816795e-55	5.76031475797114e-54	Stk39	serine/threonine-protein kinase OSR1 [Bombyx mori]	-	-	-	-	-	-	-	--
BMSK0002147	3557	2155	3108	110	196	134	120.087	113.920	119.410	31.693	31.313	23.525	117.805666666667	28.8436666666667	-2.03008245735888	3.18809127174637e-55	8.61933505091069e-54	Ss18	protein SSXT [Bombyx mori]	-	-	-	-	GO:0005874//microtubule;GO:0090544//BAF-type complex	GO:0003713//transcription coactivator activity	GO:0006357//regulation of transcription from RNA polymerase II promoter;GO:0006996//organelle organization;GO:0007017//microtubule-based process;GO:0007169//transmembrane receptor protein tyrosine kinase signaling pathway;GO:0019827//stem cell population maintenance;GO:0032989//cellular component morphogenesis;GO:0042221//response to chemical	--
BMSK0013853	2759	1830	2411	379	631	607	39.695	41.226	39.476	46.533	42.961	45.413	40.1323333333333	44.969	0.164165764107803	7.38885013748699e-55	1.9940592862049e-53	Bx42	puff-specific protein Bx42 [Bombyx mori]	Human Diseases;Genetic Information Processing;Human Diseases;Environmental Information Processing	Cancer: overview;Transcription;Infectious disease: viral;Signal transduction	ko05203//Viral carcinogenesis;ko03040//Spliceosome;ko05169//Epstein-Barr virus infection;ko04330//Notch signaling pathway	K06063;K06063;K06063;K06063	GO:0000785//chromatin;GO:0005667//transcription factor complex;GO:0005681//spliceosomal complex;GO:0008023//transcription elongation factor complex	GO:0003712//transcription cofactor activity;GO:0003723//RNA binding;GO:0008134//transcription factor binding;GO:0051427//hormone receptor binding	GO:0000377//RNA splicing, via transesterification reactions with bulged adenosine as nucleophile;GO:0001837//epithelial to mesenchymal transition;GO:0006352//DNA-templated transcription, initiation;GO:0007444//imaginal disc development;GO:0007519//skeletal muscle tissue development;GO:0008630//intrinsic apoptotic signaling pathway in response to DNA damage;GO:0009792//embryo development ending in…	--
MSTRG.36104	66	60	76	41	98	111	3.164	4.557	4.030	16.315	22.320	27.891	3.917	22.1753333333333	2.50113475747149	8.39342871372929e-55	2.2611022953233e-53	--	-	-	-	-	-	-	-	-	--
BMSK0005086	2991	1950	2558	81	169	116	20.938	21.378	20.380	4.817	5.612	4.207	20.8986666666667	4.87866666666667	-2.09885208134059	1.29568068938887e-54	3.48417361008603e-53	TTC21B	tetratricopeptide repeat protein 21B-like [Bombyx mandarina]	-	-	-	-	-	-	-	--
BMSK0013223	394	250	308	85	180	155	9.196	9.137	8.181	16.931	19.881	18.813	8.838	18.5416666666667	1.06897909403769	2.05355647812003e-54	5.51227458930072e-53	NUDT18	8-oxo-dGDP phosphatase NUDT18 [Bombyx mori]	-	-	-	-	-	GO:0005488//binding;GO:0017110//nucleoside-diphosphatase activity	GO:0006195//purine nucleotide catabolic process;GO:1901136//carbohydrate derivative catabolic process	--
BMSK0001510	2452	1580	2176	68	109	107	101.955	102.869	102.966	24.130	21.447	23.136	102.596666666667	22.9043333333333	-2.16329138232955	2.3922121185706e-54	6.40984693556283e-53	GRHPR	glyoxylate reductase/hydroxypyruvate reductase [Bombyx mandarina]	Metabolism;Metabolism;Metabolism;Metabolism	Global and overview maps;Amino acid metabolism;Carbohydrate metabolism;Carbohydrate metabolism	ko01100//Metabolic pathways;ko00260//Glycine, serine and threonine metabolism;ko00620//Pyruvate metabolism;ko00630//Glyoxylate and dicarboxylate metabolism	K00049;K00049;K00049;K00049	GO:0031988//membrane-bounded vesicle;GO:0044439//peroxisomal part	GO:0000166//nucleotide binding;GO:0016616//oxidoreductase activity, acting on the CH-OH group of donors, NAD or NADP as acceptor;GO:0043168//anion binding;GO:0046983//protein dimerization activity	GO:0003008//system process;GO:0006081//cellular aldehyde metabolic process;GO:0006461//protein complex assembly;GO:0006807//nitrogen compound metabolic process;GO:0044281//small molecule metabolic process	--
MSTRG.51338	10	3	6	44	92	47	0.496	0.233	0.339	18.636	21.607	12.130	0.356	17.4576666666667	5.61583969464192	2.90895859785787e-54	7.78055682011718e-53	--	-	-	-	-	-	-	-	-	--
BMSK0001967	9108	5481	7558	382	602	617	190.135	179.150	179.553	68.127	59.484	66.935	182.946	64.8486666666667	-1.49626905530702	3.64739669852644e-54	9.73828958387708e-53	TFDP1	transcription factor Dp-1 isoform X2 [Bombyx mori]	-	-	-	-	-	-	-	E2F
BMSK0015124	3995	2731	3582	158	213	200	69.353	74.235	70.765	23.408	17.498	18.055	71.451	19.6536666666667	-1.86215571030103	4.12957438097096e-54	1.10060858945771e-52	RpI135	DNA-directed RNA polymerase I subunit RPA2 [Bombyx mori]	-	-	-	-	-	-	-	--
BMSK0002486	4824	2866	4264	163	297	270	48.968	45.552	49.254	14.132	14.286	14.267	47.9246666666667	14.2283333333333	-1.75200171891375	5.08311162389494e-54	1.35234201979687e-52	EIF2B4	translation initiation factor eIF-2B subunit delta [Bombyx mori]	Human Diseases;Genetic Information Processing	Infectious disease: viral;Translation	ko05168//Herpes simplex virus 1 infection;ko03013//Nucleocytoplasmic transport	K03680;K03680	-	-	-	--
MSTRG.3606	45	40	49	45	63	60	0.600	0.835	0.744	5.121	3.975	4.160	0.726333333333333	4.41866666666667	2.60490740610555	5.3947612610142e-54	1.4327149154251e-52	Rgs7	regulator of G-protein signaling 9 isoform X5 [Ostrinia furnacalis]	-	-	-	-	-	-	-	--
BMSK0007984	7131	4531	6360	302	553	540	99.566	99.060	101.057	35.985	36.538	39.207	99.8943333333333	37.2433333333333	-1.42342063913099	5.67957297660105e-54	1.50568891367312e-52	HCFC1	host cell factor 1 [Bombyx mori]	Human Diseases;Organismal Systems	Infectious disease: viral;Aging	ko05168//Herpes simplex virus 1 infection;ko04212//Longevity regulating pathway - worm	K14966;K14966	GO:0000123//histone acetyltransferase complex;GO:0043005//neuron projection;GO:0044297//cell body;GO:0044665//MLL1/2 complex	GO:0001228//transcriptional activator activity, RNA polymerase II transcription regulatory region sequence-specific binding;GO:0003712//transcription cofactor activity;GO:0005515//protein binding;GO:0010485//H4 histone acetyltransferase activity	GO:0006357//regulation of transcription from RNA polymerase II promoter;GO:0007346//regulation of mitotic cell cycle;GO:0014070//response to organic cyclic compound;GO:0016032//viral process;GO:0030154//cell differentiation;GO:0031647//regulation of protein stability;GO:0043967//histone H4 acetylation;GO:0044087//regulation of cellular component biogenesis	--
MSTRG.22828	1350	798	1047	216	384	406	30.362	28.102	26.797	41.458	40.868	47.483	28.4203333333333	43.2696666666667	0.606432531213886	5.96973344767869e-54	1.57982099439892e-52	--	reverse transcriptase [Bombyx mori]	-	-	-	-	-	-	-	--
BMSK0013452	2507	1651	2137	333	603	615	16.342	16.852	15.853	18.525	18.601	20.847	16.349	19.3243333333333	0.24121624893835	6.45149857995547e-54	1.70430873577873e-52	--	epoxide hydrolase 4 [Bombyx mori]	-	-	-	-	-	-	-	--
BMSK0004115	4511	2633	3633	99	227	224	229.145	209.426	210.015	42.917	54.566	59.169	216.195333333333	52.2173333333333	-2.04973469401974	6.69252952527703e-54	1.76487531681515e-52	--	protein C19orf12 homolog [Trichoplusia ni]	-	-	-	-	-	-	-	--
MSTRG.8125	492	321	530	163	224	225	28.080	28.659	34.424	79.363	60.564	66.585	30.3876666666667	68.8373333333333	1.17970530937684	8.99564593259796e-54	2.36806433716899e-52	X-element\ORF2	endonuclease and reverse transcriptase-like protein [Bombyx mori]	Metabolism;Metabolism;Cellular Processes;Metabolism;Metabolism	Global and overview maps;Nucleotide metabolism;Transport and catabolism;Xenobiotics biodegradation and metabolism;Biosynthesis of other secondary metabolites	ko01100//Metabolic pathways;ko00230//Purine metabolism;ko04146//Peroxisome;ko00983//Drug metabolism - other enzymes;ko00232//Caffeine metabolism	K00106;K00106;K00106;K00106;K00106	-	-	-	--
BMSK0012855	459	311	412	118	203	153	3.977	4.220	4.063	8.726	8.324	6.894	4.08666666666667	7.98133333333333	0.965705204919956	9.1692288138854e-54	2.40953202018127e-52	--	Golgi-associated PDZ and coiled-coil motif-containing protein [Bombyx mori]	-	-	-	-	-	-	-	--
MSTRG.52017	1874	1196	1660	276	568	435	18.924	18.906	19.072	23.803	27.161	22.854	18.9673333333333	24.606	0.375493288736149	1.21922299837455e-53	3.19832886199477e-52	FAM8A1	protein FAM8A1 [Bombyx mori]	-	-	-	-	-	-	-	--
BMSK0013434	2547	1728	2272	61	130	114	29.610	31.456	30.059	6.052	7.152	6.892	30.375	6.69866666666667	-2.1809385400974	1.41285651690998e-53	3.69981012848766e-52	--	PREDICTED: titin homolog [Aethina tumida]	-	-	-	-	-	-	-	--
BMSK0014453	2672	1731	2601	449	767	631	11.103	11.263	12.300	15.923	15.082	13.635	11.5553333333333	14.88	0.364815649036707	1.47012819247902e-53	3.84307901187243e-52	SPTBN5	LOW QUALITY PROTEIN: spectrin beta chain, non-erythrocytic 2 [Bombyx mori]	-	-	-	-	GO:0005886//plasma membrane;GO:0044430//cytoskeletal part;GO:0070161//anchoring junction	GO:0015631//tubulin binding	GO:0009611//response to wounding;GO:0010796//regulation of multivesicular body size;GO:0016192//vesicle-mediated transport;GO:0016197//endosomal transport;GO:0061640//cytoskeleton-dependent cytokinesis	--
BMSK0013110	3961	2394	3308	108	241	196	64.431	60.974	61.243	15.048	18.548	16.546	62.216	16.714	-1.89622860292328	1.50519236125295e-53	3.92789763140879e-52	GJ23857	DDRGK domain-containing protein 1 isoform X1 [Bombyx mori]	-	-	-	-	GO:0031090//organelle membrane;GO:0043231//intracellular membrane-bounded organelle	GO:0019899//enzyme binding	GO:0001934//positive regulation of protein phosphorylation;GO:0030520//intracellular estrogen receptor signaling pathway;GO:0033554//cellular response to stress;GO:0051091//positive regulation of sequence-specific DNA binding transcription factor activity;GO:0061136//regulation of proteasomal protein catabolic process;GO:0071569//protein ufmylation	--
MSTRG.7920	12	7	9	33	54	43	0.104	0.094	0.088	2.420	2.197	1.921	0.0953333333333333	2.17933333333333	4.51476232498888	1.58288426791188e-53	4.12346847916974e-52	--	-	-	-	-	-	-	-	-	--
BMSK0002623	2131	1178	1716	34	57	49	60.727	52.564	55.650	8.269	7.687	7.261	56.3136666666667	7.739	-2.86326602523782	1.68234847938098e-53	4.37498075097254e-52	Tret1	facilitated trehalose transporter Tret1 [Bombyx mori]	-	-	-	-	-	-	GO:0044699//single-organism process;GO:0051234//establishment of localization	--
MSTRG.34797	193	113	162	77	109	93	4.434	4.066	4.248	15.046	11.892	11.122	4.24933333333333	12.6866666666667	1.57800463738354	1.78279229187251e-53	4.6281658026898e-52	--	reverse transcriptase, partial [Bombyx mori]	-	-	-	-	-	-	-	--
BMSK0006853	25599	15782	21247	1242	2276	2117	379.495	366.351	358.451	157.102	159.644	163.186	368.099	159.977333333333	-1.20222632157796	1.93172782847413e-53	5.00614439831682e-52	--	acidic leucine-rich nuclear phosphoprotein 32 family member B isoform X2 [Bombyx mori]	-	-	-	-	-	-	-	--
BMSK0014880	2442	1576	2096	55	108	112	54.276	54.848	53.015	10.432	11.359	12.945	54.0463333333333	11.5786666666667	-2.22272761414168	2.19006889552966e-53	5.6658592719694e-52	BTBD3	BTB/POZ domain-containing protein 6 isoform X5 [Bombyx mandarina]	-	-	-	-	GO:0043231//intracellular membrane-bounded organelle;GO:0044444//cytoplasmic part	-	GO:0048812//neuron projection morphogenesis	--
BMSK0005151	7362	5058	6678	897	1630	1404	25.793	27.748	26.626	26.820	27.024	25.579	26.7223333333333	26.4743333333333	-0.013451630886687	2.72373890661954e-53	7.03437216761207e-52	trr	LOW QUALITY PROTEIN: histone-lysine N-methyltransferase 2C [Bombyx mori]	Metabolism;Metabolism	Global and overview maps;Amino acid metabolism	ko01100//Metabolic pathways;ko00310//Lysine degradation	K09188;K09188	-	GO:0016279//protein-lysine N-methyltransferase activity;GO:0046914//transition metal ion binding	GO:0034968//histone lysine methylation	--
MSTRG.49723	6511	4443	6436	241	475	386	88.734	94.619	100.207	27.391	30.523	27.532	94.52	28.482	-1.73056917371062	4.84810490513145e-53	1.24992807734532e-51	ACSL4	long-chain-fatty-acid--CoA ligase 4 isoform X4 [Bombyx mori]	Metabolism;Organismal Systems;Metabolism;Cellular Processes;Organismal Systems;Metabolism;Metabolism;Organismal Systems;Cellular Processes	Global and overview maps;Environmental adaptation;Global and overview maps;Transport and catabolism;Endocrine system;Lipid metabolism;Lipid metabolism;Endocrine system;Cell growth and death	ko01100//Metabolic pathways;ko04714//Thermogenesis;ko01212//Fatty acid metabolism;ko04146//Peroxisome;ko03320//PPAR signaling pathway;ko00061//Fatty acid biosynthesis;ko00071//Fatty acid degradation;ko04920//Adipocytokine signaling pathway;ko04216//Ferroptosis	K01897;K01897;K01897;K01897;K01897;K01897;K01897;K01897;K01897	GO:0043005//neuron projection;GO:0043231//intracellular membrane-bounded organelle;GO:0043232//intracellular non-membrane-bounded organelle	GO:0015645//fatty acid ligase activity	GO:0003002//regionalization;GO:0006631//fatty acid metabolic process;GO:0007267//cell-cell signaling;GO:0008582//regulation of synaptic growth at neuromuscular junction;GO:0010884//positive regulation of lipid storage;GO:0016192//vesicle-mediated transport;GO:0030510//regulation of BMP signaling pathway;GO:0097485//neuron projection guidance	--
BMSK0011419	33	22	28	36	48	59	0.234	0.244	0.226	2.176	1.609	2.173	0.234666666666667	1.986	3.08118078961223	5.47576541397217e-53	1.40932864556865e-51	--	titin-like [Trichoplusia ni]	-	-	-	-	-	-	-	--
MSTRG.58461	1415	882	1233	207	381	352	17.183	16.770	17.038	21.447	21.921	22.248	16.997	21.872	0.363805017402896	6.154439441331e-53	1.58129047632143e-51	Tf2-12	meiosis-specific nuclear structural protein 1 isoform X2 [Bombyx mori]	-	-	-	-	-	-	-	--
BMSK0007803	4474	2766	3797	525	920	864	125.022	121.028	120.748	125.201	121.657	125.550	122.266	124.136	0.0218982924121405	6.39368811890883e-53	1.63995367904662e-51	ras	inosine-5'-monophosphate dehydrogenase [Bombyx mori]	Metabolism;Metabolism;Metabolism	Global and overview maps;Nucleotide metabolism;Xenobiotics biodegradation and metabolism	ko01100//Metabolic pathways;ko00230//Purine metabolism;ko00983//Drug metabolism - other enzymes	K00088;K00088;K00088	GO:0031981//nuclear lumen;GO:0044444//cytoplasmic part	GO:0003676//nucleic acid binding;GO:0016616//oxidoreductase activity, acting on the CH-OH group of donors, NAD or NADP as acceptor;GO:0036094//small molecule binding;GO:0043169//cation binding	GO:0006897//endocytosis;GO:0006950//response to stress;GO:0009112//nucleobase metabolic process;GO:0009127//purine nucleoside monophosphate biosynthetic process;GO:0009152//purine ribonucleotide biosynthetic process;GO:0009888//tissue development;GO:0032943//mononuclear cell proliferation;GO:0097485//neuron projection guidance	--
BMSK0005013	3828	2214	2762	89	132	104	106.479	96.430	87.430	21.127	17.375	15.043	96.7796666666667	17.8483333333333	-2.43891460767548	6.67569533721059e-53	1.70936533335913e-51	Anp32a	acidic leucine-rich nuclear phosphoprotein 32 family member A isoform X1 [Bombyx mori]	-	-	-	-	GO:0043234//protein complex;GO:0044444//cytoplasmic part;GO:0044454//nuclear chromosome part	GO:0004857//enzyme inhibitor activity	GO:0010467//gene expression;GO:0016482//cytoplasmic transport;GO:0034645//cellular macromolecule biosynthetic process;GO:0034728//nucleosome organization;GO:0044763//single-organism cellular process;GO:0050794//regulation of cellular process	--
MSTRG.37603	105	59	65	42	87	90	1.225	1.113	0.866	4.998	5.272	5.597	1.068	5.289	2.30808332835378	6.90554311167215e-53	1.76520740018127e-51	--	integrase catalytic domain-containing protein [Trichonephila clavipes]	-	-	-	-	-	-	-	--
MSTRG.17492	4849	2913	4234	147	321	274	62.939	59.204	62.542	16.283	19.717	18.494	61.5616666666667	18.1646666666667	-1.76089739884426	6.9724001337878e-53	1.77926639468513e-51	pola1	DNA polymerase alpha catalytic subunit isoform X2 [Bombyx mori]	Genetic Information Processing	Replication and repair	ko03030//DNA replication	K02320	GO:0031981//nuclear lumen;GO:0043232//intracellular non-membrane-bounded organelle	GO:0016779//nucleotidyltransferase activity;GO:0097159//organic cyclic compound binding;GO:1901363//heterocyclic compound binding	GO:0006271//DNA strand elongation involved in DNA replication;GO:0006281//DNA repair;GO:0034654//nucleobase-containing compound biosynthetic process	--
MSTRG.15311	1001	658	898	169	310	268	15.484	15.932	15.793	22.306	22.661	21.520	15.7363333333333	22.1623333333333	0.4940103589141	7.65711945150179e-53	1.95068043072639e-51	Tf2-11	Down syndrome cell adhesion molecule-like protein Dscam2 [Bombyx mandarina]	-	-	-	-	-	-	-	--
BMSK0005025	3717	2258	3203	120	217	201	45.799	43.565	44.913	12.619	12.653	12.879	44.759	12.717	-1.81541943193476	8.67493675136099e-53	2.20622755854528e-51	Gnaq	guanine nucleotide-binding protein G(q) subunit alpha isoform X5 [Manduca sexta]	Human Diseases;Human Diseases;Human Diseases;Organismal Systems;Environmental Information Processing;Environmental Information Processing;Human Diseases;Organismal Systems;Environmental Information Processing;Human Diseases;Organismal Systems;Organismal Systems;Organismal Systems;Organismal Systems;Organismal Systems;Organismal Systems;Organismal Systems;Human Diseases;Organismal Systems;Organism…	Neurodegenerative disease;Cancer: overview;Neurodegenerative disease;Digestive system;Signal transduction;Signal transduction;Endocrine and metabolic disease;Nervous system;Signal transduction;Infectious disease: viral;Circulatory system;Endocrine system;Nervous system;Development and regeneration;Endocrine system;Circulatory system;Endocrine system;Infectious disease: viral;Immune system;Endocri…	ko05010//Alzheimer disease;ko05200//Pathways in cancer;ko05016//Huntington disease;ko04972//Pancreatic secretion;ko04015//Rap1 signaling pathway;ko04020//Calcium signaling pathway;ko04934//Cushing syndrome;ko04723//Retrograde endocannabinoid signaling;ko04022//cGMP-PKG signaling pathway;ko05163//Human cytomegalovirus infection;ko04261//Adrenergic signaling in cardiomyocytes;ko04925//Aldosterone s…	K04634;K04634;K04634;K04634;K04634;K04634;K04634;K04634;K04634;K04634;K04634;K04634;K04634;K04634;K04634;K04634;K04634;K04634;K04634;K04634;K04634;K04634;K04634;K04634;K04634;K04634;K04634;K04634;K04634;K04634;K04634;K04634;K04634;K04634;K04634;K04634;K04634;K04634;K04634;K04634;K04634;K04634;K04634;K04634;K04634;K04634;K04634	-	-	-	--
BMSK0011920	2657	1640	2372	67	131	122	158.215	152.912	160.738	34.048	36.913	37.777	157.288333333333	36.246	-2.11751796708931	1.00833796591388e-52	2.56008649383042e-51	vih	ubiquitin-conjugating enzyme E2 C [Bombyx mori]	Genetic Information Processing	Folding, sorting and degradation	ko04120//Ubiquitin mediated proteolysis	K06688	-	-	-	--
BMSK0000895	21664	13360	19107	2175	3840	3566	1807.798	1745.665	1814.479	1548.921	1516.353	1547.406	1789.314	1537.56	-0.218763873098429	1.02166683228768e-52	2.58954574636431e-51	RpL23-A	ribosomal protein L23 [Bombyx mori]	Genetic Information Processing	Translation	ko03010//Ribosome	K02894	GO:0005924//cell-substrate adherens junction;GO:0015934//large ribosomal subunit;GO:0031988//membrane-bounded vesicle	GO:0003723//RNA binding;GO:0005198//structural molecule activity;GO:0008092//cytoskeletal protein binding	GO:0000956//nuclear-transcribed mRNA catabolic process;GO:0006412//translation;GO:0006606//protein import into nucleus;GO:0006613//cotranslational protein targeting to membrane;GO:0016032//viral process;GO:0030154//cell differentiation;GO:0032774//RNA biosynthetic process;GO:0043624//cellular protein complex disassembly;GO:0051231//spindle elongation	--
BMSK0002099	126	90	115	53	86	86	2.117	2.365	2.201	7.599	6.843	7.513	2.22766666666667	7.31833333333333	1.71598175516474	1.19225885720881e-52	3.01683712519699e-51	Tat	tyrosine aminotransferase [Bombyx mori]	Metabolism;Metabolism;Metabolism;Metabolism;Metabolism;Metabolism;Metabolism	Global and overview maps;Global and overview maps;Amino acid metabolism;Metabolism of cofactors and vitamins;Amino acid metabolism;Amino acid metabolism;Amino acid metabolism	ko01100//Metabolic pathways;ko01230//Biosynthesis of amino acids;ko00270//Cysteine and methionine metabolism;ko00130//Ubiquinone and other terpenoid-quinone biosynthesis;ko00350//Tyrosine metabolism;ko00360//Phenylalanine metabolism;ko00400//Phenylalanine, tyrosine and tryptophan biosynthesis	K00815;K00815;K00815;K00815;K00815;K00815;K00815	GO:0043231//intracellular membrane-bounded organelle;GO:0044444//cytoplasmic part	GO:0031406//carboxylic acid binding;GO:0070547//L-tyrosine aminotransferase activity	GO:0006006//glucose metabolic process;GO:0006558//L-phenylalanine metabolic process;GO:0006570//tyrosine metabolic process;GO:0006950//response to stress;GO:0009063//cellular amino acid catabolic process;GO:0009064//glutamine family amino acid metabolic process;GO:0010038//response to metal ion;GO:0031960//response to corticosteroid;GO:0043648//dicarboxylic acid metabolic process	--
BMSK0008728	5518	3561	4747	230	387	377	110.395	111.553	108.077	39.269	36.638	39.221	110.008333333333	38.376	-1.51933656492435	1.20726954335686e-52	3.04967668317672e-51	bel	ATP-dependent RNA helicase DDX3X isoform X1 [Bombyx mori]	Human Diseases;Human Diseases;Organismal Systems	Cancer: overview;Infectious disease: viral;Immune system	ko05203//Viral carcinogenesis;ko05161//Hepatitis B;ko04622//RIG-I-like receptor signaling pathway	K11594;K11594;K11594	GO:0015935//small ribosomal subunit;GO:0031966//mitochondrial membrane;GO:0031988//membrane-bounded vesicle;GO:0036464//cytoplasmic ribonucleoprotein granule;GO:0043234//protein complex	GO:0003678//DNA helicase activity;GO:0003724//RNA helicase activity;GO:0003729//mRNA binding;GO:0031369//translation initiation factor binding;GO:0032550//purine ribonucleoside binding;GO:0043021//ribonucleoprotein complex binding;GO:0070717//poly-purine tract binding	GO:0001558//regulation of cell growth;GO:0006357//regulation of transcription from RNA polymerase II promoter;GO:0006446//regulation of translational initiation;GO:0006952//defense response;GO:0006970//response to osmotic stress;GO:0032392//DNA geometric change;GO:0042255//ribosome assembly;GO:0043065//positive regulation of apoptotic process;GO:0043066//negative regulation of apoptotic process;G…	--
MSTRG.48836	363	193	260	92	153	172	4.298	3.580	3.498	9.322	8.566	10.572	3.792	9.48666666666667	1.32294229179443	1.53686367195426e-52	3.87573771389473e-51	--	signaling mucin HKR1-like [Procambarus clarkii]	-	-	-	-	-	-	-	--
BMSK0006608	4919	3160	4297	198	336	331	68.523	68.916	68.120	23.598	22.182	23.977	68.5196666666667	23.2523333333333	-1.55914263748521	1.7124959850569e-52	4.30418798254251e-51	SJCHGC01960	10 kDa heat shock protein, mitochondrial [Bombyx mori]	-	-	-	-	GO:0043232//intracellular non-membrane-bounded organelle;GO:0044429//mitochondrial part	GO:0005515//protein binding;GO:0097159//organic cyclic compound binding;GO:1901363//heterocyclic compound binding	GO:0006457//protein folding	--
BMSK0006609	4919	3160	4297	198	336	331	68.523	68.916	68.120	23.598	22.182	23.977	68.5196666666667	23.2523333333333	-1.55914263748521	1.7124959850569e-52	4.30418798254251e-51	gfod1	glucose-fructose oxidoreductase domain-containing protein 1 [Bombyx mori]	-	-	-	-	-	GO:0016491//oxidoreductase activity	GO:0008152//metabolic process;GO:0044699//single-organism process	--
BMSK0007240	26	14	25	27	55	50	0.909	0.766	0.994	8.053	9.096	9.087	0.889666666666667	8.74533333333333	3.29717656957482	1.8185119545224e-52	4.56300533070378e-51	--	anaphase promoting complex subunit 11 isoform X1 [Bombyx mori]	-	-	-	-	-	-	-	--
MSTRG.11773	65	57	67	48	95	61	6.364	8.745	7.474	39.683	43.598	31.065	7.52766666666667	38.1153333333333	2.34009684261848	2.51051520822643e-52	6.28886155249375e-51	--	olfactory receptor [Bombyx mori]	-	-	-	-	-	-	-	--
BMSK0008713	904	612	875	173	302	262	17.313	18.368	19.070	28.222	27.402	26.146	18.2503333333333	27.2566666666667	0.578686325290775	2.73215601209043e-52	6.83266682690282e-51	--	transmembrane and TPR repeat-containing protein 4 [Bombyx mori]	-	-	-	-	-	-	-	--
BMSK0013528	7841	4897	6572	352	583	555	86.674	84.762	82.669	33.238	30.515	31.902	84.7016666666667	31.885	-1.40951247641278	2.74326795125644e-52	6.84904086665605e-51	--	zinc finger protein 394 isoform X1 [Bombyx mori]	-	-	-	-	-	-	-	zf-C2H2
BMSK0006324	5120	3293	4498	223	371	302	87.608	88.211	87.582	32.522	30.037	26.890	87.8003333333333	29.8163333333333	-1.5581235639945	2.85655117694771e-52	7.12002498506651e-51	lsm14a	protein LSM14 homolog B isoform X4 [Bombyx mori]	-	-	-	-	GO:0005737//cytoplasm;GO:0030529//intracellular ribonucleoprotein complex;GO:0043229//intracellular organelle	GO:0003723//RNA binding	-	--
BMSK0000317	8927	5602	7749	415	713	707	94.983	93.332	93.829	37.683	35.900	39.118	94.048	37.567	-1.3239313532841	3.50207159082974e-52	8.71452474633503e-51	atad3-b	ATPase family AAA domain-containing protein 3A homolog [Bombyx mandarina]	-	-	-	-	GO:0009295//nucleoid;GO:0019866//organelle inner membrane;GO:0031224//intrinsic component of membrane;GO:0043231//intracellular membrane-bounded organelle	GO:0016462//pyrophosphatase activity;GO:0032550//purine ribonucleoside binding	GO:0040007//growth;GO:0042981//regulation of apoptotic process	--
BMSK0001906	1072	641	831	175	316	301	8.637	8.087	7.623	12.033	12.049	12.611	8.11566666666667	12.231	0.59176084679296	3.52346567121083e-52	8.75324542988718e-51	--	transmembrane protein 268 isoform X1 [Helicoverpa armigera]	-	-	-	-	-	-	-	--
MSTRG.59341	1275	709	1078	222	358	346	7.829	6.821	7.532	11.616	10.420	11.041	7.394	11.0256666666667	0.576438942302905	3.74506876458246e-52	9.288389555795e-51	CG9231	PREDICTED: RNA-directed DNA polymerase from mobile element jockey-like [Amyelois transitella]	-	-	-	-	-	-	-	--
MSTRG.39836	883	550	738	178	263	314	10.044	9.794	9.561	17.244	14.187	18.555	9.79966666666667	16.662	0.765757000744527	4.76243938790305e-52	1.17921457121263e-50	--	Peptidyl-prolyl cis-trans isomerase E [Eumeta japonica]	-	-	-	-	-	-	-	--
BMSK0001872	2950	2023	2665	87	160	156	61.289	65.811	63.009	15.425	15.730	16.854	63.3696666666667	16.003	-1.98545004169739	5.28903250991698e-52	1.30744535109233e-50	C05D11.1	AAEL008862-PA [Aedes aegypti]	-	-	-	-	-	GO:0003824//catalytic activity;GO:0043169//cation binding	-	--
MSTRG.19481	208	116	161	69	121	92	6.154	5.353	5.425	17.288	16.892	14.167	5.644	16.1156666666667	1.51367397743466	5.53065966474954e-52	1.36492678074945e-50	--	-	-	-	-	-	-	-	-	--
BMSK0015709	4190	2806	4004	158	277	220	87.807	92.087	95.494	28.342	27.507	23.932	91.796	26.5936666666667	-1.78734858373248	9.03578867085114e-52	2.22630556660298e-50	l(2)efl	heat shock protein hsp20.1 [Bombyx mori]	Genetic Information Processing;Organismal Systems	Folding, sorting and degradation;Aging	ko04141//Protein processing in endoplasmic reticulum;ko04213//Longevity regulating pathway - multiple species	K09542;K09542	-	-	GO:0006464//cellular protein modification process;GO:0031329//regulation of cellular catabolic process	--
MSTRG.24869	2144	1330	1653	30	72	59	70.076	68.067	61.484	8.368	11.136	10.028	66.5423333333333	9.844	-2.75695589287335	9.07079785696801e-52	2.23126757120992e-50	Cks30A	cyclin-dependent kinases regulatory subunit [Bombyx mori]	-	-	-	-	-	GO:0004674//protein serine/threonine kinase activity;GO:0005488//binding;GO:0019887//protein kinase regulator activity	GO:0001932//regulation of protein phosphorylation;GO:0007056//spindle assembly involved in female meiosis;GO:0007127//meiosis I;GO:0007560//imaginal disc morphogenesis;GO:0030071//regulation of mitotic metaphase/anaphase transition;GO:0033301//cell cycle comprising mitosis without cytokinesis	--
BMSK0002871	997	579	759	160	339	294	18.551	16.890	16.087	25.479	29.824	28.429	17.176	27.9106666666667	0.700422488331392	1.28061688975902e-51	3.14495195267335e-50	bwa	alkaline ceramidase isoform X2 [Bombyx mandarina]	Metabolism;Environmental Information Processing;Metabolism	Global and overview maps;Signal transduction;Lipid metabolism	ko01100//Metabolic pathways;ko04071//Sphingolipid signaling pathway;ko00600//Sphingolipid metabolism	K01441;K01441;K01441	GO:0031228//intrinsic component of Golgi membrane	GO:0004553//hydrolase activity, hydrolyzing O-glycosyl compounds;GO:0016811//hydrolase activity, acting on carbon-nitrogen (but not peptide) bonds, in linear amides	GO:0001101//response to acid chemical;GO:0001952//regulation of cell-matrix adhesion;GO:0006670//sphingosine metabolic process;GO:0006672//ceramide metabolic process;GO:0007162//negative regulation of cell adhesion;GO:0042127//regulation of cell proliferation;GO:0042493//response to drug;GO:0043280//positive regulation of cysteine-type endopeptidase activity involved in apoptotic process;GO:00600…	--
MSTRG.28794	1342	916	1226	232	381	336	3.816	4.081	3.968	5.640	5.126	4.973	3.955	5.24633333333333	0.407631779521176	1.42350463114961e-51	3.49014493307189e-50	TY3B-I	reverse transcriptase [Bombyx mori]	-	-	-	-	-	-	-	--
BMSK0000594	2008	1270	1774	23	86	68	16.907	16.744	17.002	1.641	3.427	2.978	16.8843333333333	2.682	-2.65430407426122	1.45911844376026e-51	3.57162679422884e-50	PTPN11	tyrosine-protein phosphatase corkscrew-like [Bombyx mandarina]	Human Diseases;Environmental Information Processing;Human Diseases;Environmental Information Processing;Environmental Information Processing;Human Diseases;Human Diseases;Organismal Systems;Organismal Systems;Organismal Systems;Human Diseases;Human Diseases;Human Diseases;Human Diseases;Organismal Systems;Organismal Systems;Environmental Information Processing;Organismal Systems	Infectious disease: viral;Signal transduction;Cancer: overview;Signal transduction;Signal transduction;Infectious disease: bacterial;Endocrine and metabolic disease;Development and regeneration;Nervous system;Immune system;Cancer: specific types;Infectious disease: bacterial;Cancer: overview;Cancer: specific types;Immune system;Endocrine system;Signal transduction;Immune system	ko05168//Herpes simplex virus 1 infection;ko04014//Ras signaling pathway;ko05205//Proteoglycans in cancer;ko04013//MAPK signaling pathway - fly;ko04072//Phospholipase D signaling pathway;ko05130//Pathogenic Escherichia coli infection;ko04931//Insulin resistance;ko04360//Axon guidance;ko04722//Neurotrophin signaling pathway;ko04625//C-type lectin receptor signaling pathway;ko05211//Renal cell carc…	K07293;K07293;K07293;K07293;K07293;K07293;K07293;K07293;K07293;K07293;K07293;K07293;K07293;K07293;K07293;K07293;K07293;K07293	GO:0044464//cell part	GO:0016791//phosphatase activity	GO:0002683//negative regulation of immune system process;GO:0006468//protein phosphorylation;GO:0006952//defense response;GO:0030097//hemopoiesis;GO:0030154//cell differentiation;GO:0042325//regulation of phosphorylation;GO:0048523//negative regulation of cellular process;GO:0048584//positive regulation of response to stimulus;GO:0048585//negative regulation of response to stimulus;GO:0050776//re…	--
BMSK0012687	888	531	756	220	304	262	18.009	16.846	17.451	37.998	29.181	27.653	17.4353333333333	31.6106666666667	0.858397515691773	1.63735833924463e-51	4.00139444305629e-50	ints12	LOW QUALITY PROTEIN: integrator complex subunit 12 [Bombyx mori]	-	-	-	-	-	-	-	--
BMSK0011633	8025	5121	6995	383	675	599	111.662	111.573	110.763	45.480	44.445	43.341	111.332666666667	44.422	-1.32553070952142	1.77706111365654e-51	4.33574016429536e-50	KHSRP	P-element somatic inhibitor isoform X1 [Bombyx mori]	-	-	-	-	-	-	-	--
BMSK0008407	617	402	508	122	205	205	6.090	6.213	5.707	10.277	9.576	10.523	6.00333333333333	10.1253333333333	0.754133722825447	1.86546839302949e-51	4.54405085022848e-50	--	PREDICTED: multivesicular body subunit 12A [Papilio xuthus]	Cellular Processes	Transport and catabolism	ko04144//Endocytosis	K12186	-	-	-	--
BMSK0009310	666	503	676	139	280	256	7.918	9.363	9.146	14.102	15.752	15.826	8.809	15.2266666666667	0.789549991547082	1.93563691892718e-51	4.70733095113491e-50	Kdm2	jmjC domain-containing histone demethylation protein 1 isoform X2 [Bombyx mori]	-	-	-	-	GO:0043231//intracellular membrane-bounded organelle;GO:0043234//protein complex	GO:0032453//histone demethylase activity (H3-K4 specific);GO:0046872//metal ion binding	GO:0007389//pattern specification process;GO:0016574//histone ubiquitination;GO:0034720//histone H3-K4 demethylation	--
BMSK0005928	4552	2953	4161	180	296	303	70.852	71.966	73.696	23.938	21.766	24.506	72.1713333333333	23.4033333333333	-1.6247118808735	2.0901546541152e-51	5.07488197168261e-50	MAN2B1	lysosomal alpha-mannosidase-like isoform X1 [Bombyx mandarina]	Cellular Processes;Metabolism	Transport and catabolism;Glycan biosynthesis and metabolism	ko04142//Lysosome;ko00511//Other glycan degradation	K12311;K12311	-	GO:0016787//hydrolase activity	-	--
MSTRG.34576	8036	5067	6732	355	628	579	139.432	137.651	132.920	52.630	51.524	52.216	136.667666666667	52.1233333333333	-1.39067071168152	2.13365672103071e-51	5.17213555719965e-50	--	RNA-directed DNA polymerase from mobile element jockey [Danaus plexippus plexippus]	-	-	-	-	-	-	-	--
BMSK0010234	1590	993	1525	239	491	436	18.999	18.576	20.728	24.347	27.767	27.067	19.4343333333333	26.3936666666667	0.441584168018023	2.17224502308482e-51	5.25718331796576e-50	dpyd	dihydropyrimidine dehydrogenase [NADP(+)] [Bombyx mori]	Metabolism;Metabolism;Metabolism;Metabolism;Metabolism	Global and overview maps;Xenobiotics biodegradation and metabolism;Nucleotide metabolism;Metabolism of other amino acids;Metabolism of cofactors and vitamins	ko01100//Metabolic pathways;ko00983//Drug metabolism - other enzymes;ko00240//Pyrimidine metabolism;ko00410//beta-Alanine metabolism;ko00770//Pantothenate and CoA biosynthesis	K00207;K00207;K00207;K00207;K00207	-	-	-	--
BMSK0014381	4181	2804	4007	157	276	238	31.789	33.382	34.667	10.170	9.929	9.399	33.2793333333333	9.83266666666667	-1.75897189244419	2.2642023170234e-51	5.47091075151951e-50	--	FK506-binding protein 5-like [Bombyx mandarina]	-	-	-	-	-	-	-	--
MSTRG.36872	2678	1745	2332	396	609	572	14.013	14.298	13.888	17.688	15.084	15.571	14.0663333333333	16.1143333333333	0.196098193123423	2.42125684512514e-51	5.84099018667246e-50	ANKRD50	ankyrin repeat domain-containing protein 50-like [Bombyx mandarina]	-	-	-	-	-	-	-	--
BMSK0008710	1097	589	921	194	395	310	7.752	6.515	7.403	11.688	13.222	11.379	7.22333333333333	12.0963333333333	0.743833148221189	3.00579996907391e-51	7.23949093675023e-50	--	DNA-binding protein RFX5 [Papilio xuthus]	-	-	-	-	-	-	-	--
MSTRG.60258	99	53	93	42	90	71	2.335	2.499	2.930	9.487	10.527	9.413	2.588	9.809	1.92226844790331	4.38553761849691e-51	1.05456717893503e-49	tetA	major facilitator superfamily domain-containing protein 9 [Bombyx mori]	-	-	-	-	-	-	-	--
MSTRG.33591	4110	2722	3527	150	276	220	64.739	67.133	63.226	20.163	20.572	18.030	65.0326666666667	19.5883333333333	-1.73116993113799	5.10432917956097e-51	1.225447349429e-49	Parp	poly [ADP-ribose] polymerase [Bombyx mori]	Organismal Systems;Cellular Processes;Cellular Processes;Cellular Processes;Genetic Information Processing;Environmental Information Processing	Aging;Cell growth and death;Cell growth and death;Cell growth and death;Replication and repair;Signal transduction	ko04212//Longevity regulating pathway - worm;ko04210//Apoptosis;ko04217//Necroptosis;ko04214//Apoptosis - fly;ko03410//Base excision repair;ko04064//NF-kappa B signaling pathway	K24070;K24070;K24070;K24070;K24070;K24070	GO:0000790//nuclear chromatin;GO:0005700//polytene chromosome;GO:0012505//endomembrane system;GO:0016604//nuclear body;GO:0043234//protein complex	GO:0003723//RNA binding;GO:0016763//transferase activity, transferring pentosyl groups;GO:0019900//kinase binding	GO:0000303//response to superoxide;GO:0002573//myeloid leukocyte differentiation;GO:0002803//positive regulation of antibacterial peptide production;GO:0003006//developmental process involved in reproduction;GO:0006281//DNA repair;GO:0006352//DNA-templated transcription, initiation;GO:0006355//regulation of transcription, DNA-templated;GO:0006366//transcription from RNA polymerase II promoter;GO:…	--
MSTRG.39834	2348	1430	1963	314	555	497	23.791	22.680	22.639	27.159	26.599	26.188	23.0366666666667	26.6486666666667	0.21013137287502	6.13798424945871e-51	1.4712532534046e-49	RTase	RNA-directed DNA polymerase from mobile element jockey [Papilio machaon]	-	-	-	-	-	-	-	--
MSTRG.446	2247	1536	1989	340	544	520	29.660	31.749	29.870	38.342	33.976	35.706	30.4263333333333	36.008	0.242996984177636	6.72043371337109e-51	1.60829518132589e-49	--	LOW QUALITY PROTEIN: vacuolar protein sorting-associated protein 13D [Melitaea cinxia]	-	-	-	-	-	-	-	--
BMSK0001530	1227	698	892	269	380	450	13.887	12.376	11.482	26.010	20.363	26.484	12.5816666666667	24.2856666666667	0.948782044751255	7.3905242213886e-51	1.76584101818369e-49	--	CD63 antigen isoform X2 [Bombyx mori]	-	-	-	-	-	-	-	--
BMSK0014981	8770	5566	7620	424	724	584	243.050	241.536	240.325	100.281	94.949	84.163	241.637	93.131	-1.37550800553755	8.31107064695518e-51	1.98263298978637e-49	Prmt8	protein arginine N-methyltransferase 1 [Bombyx mori]	Environmental Information Processing;Organismal Systems	Signal transduction;Endocrine system	ko04068//FoxO signaling pathway;ko04922//Glucagon signaling pathway	K11434;K11434	-	-	-	--
BMSK0013093	165	123	136	77	103	94	0.773	0.902	0.725	3.079	2.284	2.300	0.8	2.55433333333333	1.67487489986835	1.06322486837883e-50	2.53233161111497e-49	bs	serum response factor homolog [Bombyx mori]	-	-	-	-	GO:0031981//nuclear lumen	GO:0000977//RNA polymerase II regulatory region sequence-specific DNA binding;GO:0000982//transcription factor activity, RNA polymerase II core promoter proximal region sequence-specific binding;GO:0000989//transcription factor activity, transcription factor binding;GO:0003682//chromatin binding;GO:0008134//transcription factor binding;GO:0046983//protein dimerization activity	GO:0001525//angiogenesis;GO:0001678//cellular glucose homeostasis;GO:0001704//formation of primary germ layer;GO:0001894//tissue homeostasis;GO:0002164//larval development;GO:0002165//instar larval or pupal development;GO:0002244//hematopoietic progenitor cell differentiation;GO:0003143//embryonic heart tube morphogenesis;GO:0003256//regulation of transcription from RNA polymerase II promoter inv…	SRF
BMSK0016028	233	152	226	70	114	133	4.137	4.236	4.563	10.668	9.556	12.269	4.312	10.831	1.32873736643188	1.13871561946683e-50	2.70783325992071e-49	Myb	myb protein [Bombyx mandarina]	Environmental Information Processing	Signal transduction	ko04151//PI3K-Akt signaling pathway	K09420	GO:0005694//chromosome	-	GO:0000280//nuclear division;GO:0007051//spindle organization;GO:0007346//regulation of mitotic cell cycle;GO:0031023//microtubule organizing center organization;GO:0044260//cellular macromolecule metabolic process;GO:0090304//nucleic acid metabolic process;GO:1903047//mitotic cell cycle process	--
BMSK0002741	6238	4109	5230	832	1445	1193	41.852	43.163	39.930	47.622	45.886	41.636	41.6483333333333	45.048	0.113204292460863	1.54332632355769e-50	3.66417903243404e-49	Patj	patj homolog isoform X1 [Bombyx mori]	Cellular Processes;Environmental Information Processing	Cellular community - eukaryotes;Signal transduction	ko04530//Tight junction;ko04391//Hippo signaling pathway - fly	K06095;K06095	GO:0005737//cytoplasm;GO:0005886//plasma membrane;GO:0043234//protein complex;GO:0070160//occluding junction;GO:0070161//anchoring junction	GO:0019901//protein kinase binding;GO:0032027//myosin light chain binding	GO:0001738//morphogenesis of a polarized epithelium;GO:0002165//instar larval or pupal development;GO:0007043//cell-cell junction assembly;GO:0008105//asymmetric protein localization;GO:0032515//negative regulation of phosphoprotein phosphatase activity;GO:0034331//cell junction maintenance;GO:0048667//cell morphogenesis involved in neuron differentiation;GO:0061245//establishment or maintenance …	--
MSTRG.56816	2493	1786	2352	533	928	672	27.802	31.187	29.850	50.677	48.978	38.960	29.613	46.205	0.641818326198427	1.71801270271603e-50	4.07247718866571e-49	Tf2-11	Down syndrome cell adhesion molecule-like protein Dscam2 [Bombyx mandarina]	-	-	-	-	-	-	-	--
BMSK0013400	7101	4345	5979	286	523	506	105.632	101.206	101.217	36.308	36.816	39.141	102.685	37.4216666666667	-1.45627973219276	1.99405488763154e-50	4.71936807396077e-49	--	uncharacterized protein LOC114245868 isoform X1 [Bombyx mandarina]	-	-	-	-	-	-	-	--
MSTRG.50878	2136	1349	1893	59	89	81	151.674	149.991	152.971	35.754	29.906	29.909	151.545333333333	31.8563333333333	-2.25009729943861	2.13987654077034e-50	5.05651141641873e-49	--	Myosin-J heavy chain [Operophtera brumata]	-	-	-	-	-	-	-	--
MSTRG.13475	142	80	135	49	92	102	10.610	9.377	11.434	30.908	32.307	39.680	10.4736666666667	34.2983333333333	1.71137187725895	2.15553347328358e-50	5.08549996330506e-49	--	Activity-regulated cytoskeleton associated protein 2 [Eumeta japonica]	-	-	-	-	-	-	-	--
MSTRG.37904	1640	1120	1465	17	51	53	22.058	23.581	22.424	1.915	3.233	3.729	22.6876666666667	2.959	-2.93872663973567	2.28195595485563e-50	5.3753138308648e-49	RTase	RNA-directed DNA polymerase from mobile element jockey [Papilio machaon]	-	-	-	-	-	-	-	--
BMSK0010577	1461	942	1245	20	27	28	26.504	26.758	25.702	3.096	2.318	2.641	26.3213333333333	2.685	-3.29323857875386	2.32942528337324e-50	5.47853078009646e-49	Prc1	protein regulator of cytokinesis 1 isoform X1 [Bombyx mori]	-	-	-	-	-	-	-	--
BMSK0012697	13479	8495	11437	607	1026	1083	298.488	294.561	288.223	114.714	107.516	124.712	293.757333333333	115.647333333333	-1.34489286762824	3.85284600786224e-50	9.04725420156072e-49	SRRM1	serine/arginine repetitive matrix protein 1 isoform X4 [Bombyx mori]	Genetic Information Processing;Genetic Information Processing	Translation;Translation	ko03013//Nucleocytoplasmic transport;ko03015//mRNA surveillance pathway	K13171;K13171	GO:0005654//nucleoplasm;GO:0005681//spliceosomal complex;GO:0044444//cytoplasmic part	GO:0003723//RNA binding	GO:0000377//RNA splicing, via transesterification reactions with bulged adenosine as nucleophile;GO:0006353//DNA-templated transcription, termination;GO:0006397//mRNA processing;GO:0006405//RNA export from nucleus	--
BMSK0013535	1668	997	1395	273	481	373	20.807	19.474	19.803	29.062	28.393	24.195	20.028	27.2166666666667	0.442472024531511	4.03301655096653e-50	9.45553333550825e-49	GlyS	Glycogen [starch] synthase [Temnothorax longispinosus]	Metabolism;Environmental Information Processing;Organismal Systems;Environmental Information Processing;Human Diseases;Organismal Systems;Metabolism	Global and overview maps;Signal transduction;Endocrine system;Signal transduction;Endocrine and metabolic disease;Endocrine system;Carbohydrate metabolism	ko01100//Metabolic pathways;ko04151//PI3K-Akt signaling pathway;ko04910//Insulin signaling pathway;ko04152//AMPK signaling pathway;ko04931//Insulin resistance;ko04922//Glucagon signaling pathway;ko00500//Starch and sucrose metabolism	K00693;K00693;K00693;K00693;K00693;K00693;K00693	-	-	-	--
BMSK0010040	6242	3954	5303	266	448	449	106.737	105.870	103.196	38.818	36.252	39.925	105.267666666667	38.3316666666667	-1.45745374234444	7.44957978681473e-50	1.74385249143768e-48	RSL1D1	ribosomal L1 domain-containing protein CG13096-like [Bombyx mandarina]	-	-	-	-	-	-	-	--
BMSK0006457	782	469	598	149	240	239	12.708	11.934	11.059	20.663	18.455	20.196	11.9003333333333	19.7713333333333	0.732408181796547	7.67637316938153e-50	1.79414298141075e-48	ringer	TPPP family protein CG45057 [Bombyx mori]	-	-	-	-	GO:0015630//microtubule cytoskeleton;GO:0031988//membrane-bounded vesicle;GO:0043231//intracellular membrane-bounded organelle;GO:0044444//cytoplasmic part	GO:0008092//cytoskeletal protein binding	GO:0031109//microtubule polymerization or depolymerization;GO:0031334//positive regulation of protein complex assembly;GO:0048858//cell projection morphogenesis	--
BMSK0013636	3468	2392	3243	134	205	180	28.269	30.530	30.083	9.322	7.908	7.630	29.6273333333333	8.28666666666667	-1.83806498385616	9.01838215144006e-50	2.10452292663076e-48	Myrf	myelin regulatory factor isoform X1 [Bombyx mori]	-	-	-	-	GO:0043231//intracellular membrane-bounded organelle	GO:0001071//nucleic acid binding transcription factor activity;GO:0003677//DNA binding;GO:0016787//hydrolase activity	GO:0006355//regulation of transcription, DNA-templated;GO:0021782//glial cell development;GO:0031641//regulation of myelination;GO:0032291//axon ensheathment in central nervous system;GO:0043217//myelin maintenance	NDT80/PhoG
BMSK0011300	5976	3765	5304	255	475	375	217.143	214.212	219.324	79.074	81.674	70.856	216.893	77.2013333333333	-1.49028582284931	1.27318931731529e-49	2.96649156930372e-48	SelD	selenide, water dikinase [Bombyx mandarina]	Metabolism;Metabolism	Global and overview maps;Metabolism of other amino acids	ko01100//Metabolic pathways;ko00450//Selenocompound metabolism	K01008;K01008	GO:0031090//organelle membrane;GO:0043231//intracellular membrane-bounded organelle	GO:0016301//kinase activity;GO:0032550//purine ribonucleoside binding;GO:0046983//protein dimerization activity	GO:0006796//phosphate-containing compound metabolic process;GO:0006996//organelle organization;GO:0009064//glutamine family amino acid metabolic process;GO:0009070//serine family amino acid biosynthetic process;GO:0030154//cell differentiation;GO:0031324//negative regulation of cellular metabolic process;GO:0035295//tube development;GO:0036211//protein modification process;GO:0042127//regulation …	--
BMSK0005727	6050	3662	5039	235	428	391	40.458	38.345	38.348	13.411	13.544	13.597	39.0503333333333	13.5173333333333	-1.53052429493429	1.31898528799355e-49	3.06843011571212e-48	dre4	FACT complex subunit spt16 isoform X2 [Bombyx mori]	-	-	-	-	-	-	-	--
BMSK0006936	4174	2635	3596	157	284	252	44.451	43.939	43.581	14.269	14.312	13.955	43.9903333333333	14.1786666666667	-1.63346466238681	1.50487375290386e-49	3.4954536628982e-48	lrpprc	leucine-rich PPR motif-containing protein, mitochondrial [Bombyx mori]	-	-	-	-	GO:0005737//cytoplasm;GO:0043232//intracellular non-membrane-bounded organelle;GO:0044428//nuclear part	GO:0003676//nucleic acid binding	GO:0010467//gene expression;GO:0016070//RNA metabolic process;GO:0031323//regulation of cellular metabolic process;GO:0034645//cellular macromolecule biosynthetic process;GO:0060255//regulation of macromolecule metabolic process;GO:0080090//regulation of primary metabolic process	--
MSTRG.44648	318	163	279	100	165	125	10.276	8.238	10.262	27.674	25.180	20.940	9.592	24.598	1.35863745465176	1.63998912774527e-49	3.80340600646333e-48	RTase	UDP-glycosyltransferase UGT33Q1 isoform X1 [Bombyx mori]	-	-	-	-	-	-	-	--
MSTRG.59076	7	1	4	37	71	55	0.081	0.018	0.053	3.667	3.901	3.321	0.0506666666666667	3.62966666666667	6.16265633519426	2.59289717110584e-49	6.00407747722888e-48	--	olfactory receptor [Bombyx mori]	-	-	-	-	-	-	-	--
BMSK0000265	2842	1620	2263	373	755	741	23.907	21.338	21.664	26.777	30.054	32.414	22.303	29.7483333333333	0.415571061278562	3.17263073790108e-49	7.33518092792076e-48	Man1b1	endoplasmic reticulum mannosyl-oligosaccharide 1,2-alpha-mannosidase [Bombyx mori]	Metabolism;Genetic Information Processing;Metabolism;Metabolism	Global and overview maps;Folding, sorting and degradation;Glycan biosynthesis and metabolism;Glycan biosynthesis and metabolism	ko01100//Metabolic pathways;ko04141//Protein processing in endoplasmic reticulum;ko00513//Various types of N-glycan biosynthesis;ko00510//N-Glycan biosynthesis	K23741;K23741;K23741;K23741	GO:0043226//organelle	GO:0046872//metal ion binding;GO:0070011//peptidase activity, acting on L-amino acid peptides	GO:0002252//immune effector process;GO:0006508//proteolysis	--
BMSK0010766	5666	3880	5107	252	416	384	69.379	74.387	71.162	26.323	24.092	24.479	71.6426666666667	24.9646666666667	-1.52093139434491	3.86485729063611e-49	8.92187440707614e-48	irf2bp2b	interferon regulatory factor 2-binding protein-like A isoform X1 [Bombyx mori]	-	-	-	-	GO:0031981//nuclear lumen;GO:0044421//extracellular region part	-	GO:0006357//regulation of transcription from RNA polymerase II promoter;GO:0045136//development of secondary sexual characteristics	--
BMSK0009178	456	285	494	124	208	194	3.309	3.236	4.081	7.694	7.126	7.335	3.542	7.385	1.06003370890024	4.35283940655463e-49	1.00329270806993e-47	svr	carboxypeptidase D isoform X3 [Bombyx mori]	-	-	-	-	GO:0043231//intracellular membrane-bounded organelle;GO:0044444//cytoplasmic part	GO:0004180//carboxypeptidase activity;GO:0005515//protein binding;GO:0008237//metallopeptidase activity	GO:0007275//multicellular organism development;GO:0048856//anatomical structure development	--
BMSK0013238	1248	733	914	229	383	327	12.641	11.618	10.536	19.789	18.378	17.212	11.5983333333333	18.4596666666667	0.670458995227024	5.21607284370004e-49	1.20041676410612e-47	--	transmembrane protein 127-like [Trichoplusia ni]	-	-	-	-	-	-	-	--
BMSK0005296	2041	1285	1806	263	492	488	32.383	31.924	32.609	35.612	36.932	40.259	32.3053333333333	37.601	0.218998669787808	6.96755510939524e-49	1.60104386548967e-47	fcho2	F-BAR domain only protein 2-like [Bombyx mori]	-	-	-	-	GO:0044424//intracellular part;GO:0044425//membrane part	GO:0008289//lipid binding;GO:0032403//protein complex binding	GO:0006898//receptor-mediated endocytosis	--
BMSK0006991	1586	1045	1354	258	402	375	10.648	10.986	10.345	14.783	12.772	13.092	10.6596666666667	13.549	0.346024050714893	7.18233899359921e-49	1.64787456573327e-47	rdgB	protein retinal degeneration B [Bombyx mori]	-	-	-	-	GO:0005790//smooth endoplasmic reticulum;GO:0016021//integral component of membrane	GO:0005543//phospholipid binding;GO:0005548//phospholipid transporter activity;GO:0019829//cation-transporting ATPase activity;GO:0046872//metal ion binding	GO:0007606//sensory perception of chemical stimulus;GO:0022400//regulation of rhodopsin mediated signaling pathway;GO:0050953//sensory perception of light stimulus;GO:0051234//establishment of localization	--
BMSK0001903	4715	3058	4193	143	277	319	105.221	106.856	106.486	27.234	29.252	37.019	106.187666666667	31.1683333333333	-1.76846329499432	8.37675171654942e-49	1.91897953445533e-47	CDK5RAP2	centrosomin isoform X1 [Bombyx mori]	-	-	-	-	GO:0005819//spindle;GO:0031988//membrane-bounded vesicle;GO:0043231//intracellular membrane-bounded organelle;GO:0044450//microtubule organizing center part	GO:0000975//regulatory region DNA binding;GO:0015631//tubulin binding;GO:0019900//kinase binding	GO:0006355//regulation of transcription, DNA-templated;GO:0007417//central nervous system development;GO:0010826//negative regulation of centrosome duplication;GO:0044772//mitotic cell cycle phase transition;GO:0045596//negative regulation of cell differentiation;GO:0050767//regulation of neurogenesis;GO:1901976//regulation of cell cycle checkpoint	--
MSTRG.56031	69	39	53	36	62	61	0.978	0.868	0.855	4.391	4.169	4.497	0.900333333333333	4.35233333333333	2.27325791377024	9.86055901826287e-49	2.25545256202796e-47	pnc1	nicotinamidase [Bombyx mori]	-	-	-	-	-	GO:0003676//nucleic acid binding;GO:0004175//endopeptidase activity;GO:0016811//hydrolase activity, acting on carbon-nitrogen (but not peptide) bonds, in linear amides;GO:0046872//metal ion binding	GO:0006950//response to stress;GO:0010259//multicellular organism aging;GO:0019538//protein metabolic process;GO:0043066//negative regulation of apoptotic process	--
MSTRG.4017	210	138	180	66	110	95	8.077	9.584	8.749	21.641	19.989	19.038	8.80333333333333	20.2226666666667	1.19985145032006	1.03168868581332e-48	2.35623877178521e-47	--	Protein-tyrosine phosphatase mitochondrial 1-like protein [Papilio machaon]	-	-	-	-	-	-	-	--
BMSK0006074	3253	2046	2979	71	175	180	164.827	162.328	171.776	30.702	41.961	47.427	166.310333333333	40.03	-2.05472428931212	1.07092580985471e-48	2.44213400864285e-47	MRPS35	28S ribosomal protein S35, mitochondrial [Bombyx mori]	-	-	-	-	-	-	-	--
BMSK0000743	4941	3237	4169	122	307	284	95.412	97.876	91.615	20.105	28.053	28.518	94.9676666666667	25.5586666666667	-1.8936238309773	1.21664529720405e-48	2.77022195516644e-47	CG3107	LOW QUALITY PROTEIN: presequence protease, mitochondrial [Bombyx mori]	-	-	-	-	GO:0044429//mitochondrial part	GO:0004175//endopeptidase activity	GO:0019538//protein metabolic process	--
BMSK0013662	2674	1650	2322	68	151	122	36.135	34.913	35.709	7.842	9.662	8.573	35.5856666666667	8.69233333333333	-2.03348085874583	2.13101183519216e-48	4.84482311925126e-47	--	Scavenger receptor class B member 1 [Papilio machaon]	-	-	-	-	-	-	-	--
MSTRG.56992	1500	1028	1424	261	406	384	14.068	15.089	15.201	20.889	17.996	18.720	14.786	19.2016666666667	0.37699972100572	3.16960474281604e-48	7.19514662117318e-47	--	fibrosin-1-like protein isoform X4 [Bombyx mori]	-	-	-	-	GO:0043231//intracellular membrane-bounded organelle	-	GO:0008344//adult locomotory behavior;GO:0009886//post-embryonic morphogenesis;GO:0042058//regulation of epidermal growth factor receptor signaling pathway	--
BMSK0010125	7	0	0	75	113	90	0.249	0.000	0.000	24.468	20.423	17.865	0.083	20.9186666666667	7.97746384688631	3.61508710736048e-48	8.19401541479518e-47	Spase12	signal peptidase complex subunit 1 [Bombyx mori]	Genetic Information Processing	Folding, sorting and degradation	ko03060//Protein export	K12946	-	-	-	--
MSTRG.6341	942	570	647	197	317	353	10.927	10.348	8.538	19.502	17.400	21.269	9.93766666666667	19.3903333333333	0.96435854825298	3.76600885255876e-48	8.52322214670349e-47	RTase	RNA-directed DNA polymerase from mobile element jockey [Papilio machaon]	-	-	-	-	-	-	-	--
BMSK0011011	12023	8064	11037	562	1086	866	355.862	373.734	371.764	141.959	152.109	133.290	367.12	142.452666666667	-1.36576908317567	4.72486437400922e-48	1.06771972789169e-46	blw	ATP synthase [Bombyx mori]	Metabolism;Human Diseases;Human Diseases;Organismal Systems;Human Diseases;Metabolism	Global and overview maps;Neurodegenerative disease;Neurodegenerative disease;Environmental adaptation;Neurodegenerative disease;Energy metabolism	ko01100//Metabolic pathways;ko05010//Alzheimer disease;ko05016//Huntington disease;ko04714//Thermogenesis;ko05012//Parkinson disease;ko00190//Oxidative phosphorylation	K02132;K02132;K02132;K02132;K02132;K02132	GO:0019866//organelle inner membrane;GO:0031988//membrane-bounded vesicle;GO:0033178//proton-transporting two-sector ATPase complex, catalytic domain;GO:0043232//intracellular non-membrane-bounded organelle;GO:0044455//mitochondrial membrane part	GO:0003723//RNA binding;GO:0015078//hydrogen ion transmembrane transporter activity;GO:0015662//ATPase activity, coupled to transmembrane movement of ions, phosphorylative mechanism;GO:0019829//cation-transporting ATPase activity;GO:0032550//purine ribonucleoside binding;GO:0042287//MHC protein binding	GO:0001936//regulation of endothelial cell proliferation;GO:0006754//ATP biosynthetic process;GO:0006839//mitochondrial transport;GO:0006897//endocytosis;GO:0015988//energy coupled proton transmembrane transport, against electrochemical gradient;GO:0022900//electron transport chain;GO:0034728//nucleosome organization;GO:0044767//single-organism developmental process;GO:0051235//maintenance of loc…	--
BMSK0004235	1004	696	923	161	307	293	17.860	19.386	18.685	24.441	25.843	27.103	18.6436666666667	25.7956666666667	0.468443108149889	4.9541801349139e-48	1.11785673570501e-46	Efr	UDP-xylose and UDP-N-acetylglucosamine transporter [Bombyx mori]	-	-	-	-	GO:0031090//organelle membrane;GO:0031224//intrinsic component of membrane;GO:0043231//intracellular membrane-bounded organelle	GO:0004672//protein kinase activity;GO:0005488//binding;GO:0008514//organic anion transmembrane transporter activity;GO:0015165//pyrimidine nucleotide-sugar transmembrane transporter activity;GO:0036080//purine nucleotide-sugar transmembrane transporter activity	GO:0006493//protein O-linked glycosylation;GO:0010565//regulation of cellular ketone metabolic process;GO:0015783//GDP-fucose transport;GO:0015788//UDP-N-acetylglucosamine transport;GO:0030166//proteoglycan biosynthetic process	--
BMSK0012150	4441	2783	3748	184	284	263	112.842	110.725	108.377	39.899	34.148	34.750	110.648	36.2656666666667	-1.60930109904959	4.98264355415311e-48	1.12259108904005e-46	YARS1	tyrosinyl-tRNA synthetase [Bombyx mori]	Genetic Information Processing	Translation	ko00970//Aminoacyl-tRNA biosynthesis	K01866	-	-	-	--
MSTRG.6906	4244	2573	3576	135	287	217	97.627	92.678	93.614	26.502	31.242	25.958	94.6396666666667	27.9006666666667	-1.76214539768288	5.05378210461542e-48	1.13691155142061e-46	CNIH4	protein cornichon homolog 4 [Bombyx mandarina]	-	-	-	-	-	-	-	--
MSTRG.50873	25	18	27	32	57	39	0.248	0.283	0.314	2.802	2.735	2.057	0.281666666666667	2.53133333333333	3.16783675244954	5.9685476897736e-48	1.34068949229121e-46	--	olfactory receptor [Bombyx mori]	-	-	-	-	-	-	-	--
BMSK0010922	8367	5485	7654	1168	1878	1610	721.078	740.171	750.669	859.041	765.888	721.522	737.306	782.150333333333	0.0851824303362645	6.65020502523666e-48	1.49157438570517e-46	RpS9	ribosomal protein S9 [Bombyx mori]	Genetic Information Processing	Translation	ko03010//Ribosome	K02997	-	-	-	--
BMSK0003926	417	238	335	97	148	158	3.013	2.693	2.755	5.982	5.063	5.937	2.82033333333333	5.66066666666667	1.00510628791998	7.00880100702023e-48	1.56965759866177e-46	shg	DE-cadherin [Bombyx mandarina]	-	-	-	-	GO:0005913//cell-cell adherens junction;GO:0016021//integral component of membrane;GO:0043005//neuron projection;GO:0043234//protein complex;GO:0044444//cytoplasmic part	GO:0008092//cytoskeletal protein binding;GO:0046872//metal ion binding;GO:0046983//protein dimerization activity;GO:0050839//cell adhesion molecule binding	GO:0001700//embryonic development via the syncytial blastoderm;GO:0001703//gastrulation with mouth forming first;GO:0007043//cell-cell junction assembly;GO:0007154//cell communication;GO:0007297//ovarian follicle cell migration;GO:0007368//determination of left/right symmetry;GO:0007411//axon guidance;GO:0007417//central nervous system development;GO:0007431//salivary gland development;GO:0008105…	--
MSTRG.28839	3028	2111	2936	109	139	117	82.265	89.014	90.631	24.467	18.654	15.936	87.3033333333333	19.6856666666667	-2.148891167485	7.54611044406037e-48	1.68747223864569e-46	--	balbiani ring protein 3 isoform X6 [Bombyx mori]	-	-	-	-	-	-	-	--
BMSK0010233	19081	11876	16297	944	1651	1657	192.751	187.849	187.349	81.382	78.922	87.042	189.316333333333	82.4486666666667	-1.19923081727039	1.00193204088345e-47	2.23720093355003e-46	RAC1	ras-related protein Rac1 [Bombyx mori]	Human Diseases;Organismal Systems;Environmental Information Processing;Environmental Information Processing;Environmental Information Processing;Environmental Information Processing;Environmental Information Processing;Human Diseases;Human Diseases;Human Diseases;Human Diseases;Environmental Information Processing;Human Diseases;Human Diseases;Cellular Processes;Cellular Processes;Human Diseases;…	Cancer: overview;Digestive system;Signal transduction;Signal transduction;Signal transduction;Signal transduction;Signal transduction;Endocrine and metabolic disease;Infectious disease: bacterial;Cancer: overview;Cancer: overview;Signal transduction;Infectious disease: bacterial;Infectious disease: viral;Cellular community - eukaryotes;Cell motility;Cancer: overview;Infectious disease: bacterial;…	ko05200//Pathways in cancer;ko04972//Pancreatic secretion;ko04024//cAMP signaling pathway;ko04151//PI3K-Akt signaling pathway;ko04010//MAPK signaling pathway;ko04015//Rap1 signaling pathway;ko04014//Ras signaling pathway;ko04932//Non-alcoholic fatty liver disease;ko05131//Shigellosis;ko05205//Proteoglycans in cancer;ko05203//Viral carcinogenesis;ko04013//MAPK signaling pathway - fly;ko05132//Salm…	K04392;K04392;K04392;K04392;K04392;K04392;K04392;K04392;K04392;K04392;K04392;K04392;K04392;K04392;K04392;K04392;K04392;K04392;K04392;K04392;K04392;K04392;K04392;K04392;K04392;K04392;K04392;K04392;K04392;K04392;K04392;K04392;K04392;K04392;K04392;K04392;K04392;K04392;K04392;K04392;K04392;K04392;K04392;K04392;K04392;K04392;K04392;K04392	GO:0005924//cell-substrate adherens junction;GO:0012505//endomembrane system;GO:0015629//actin cytoskeleton;GO:0019898//extrinsic component of membrane;GO:0030666//endocytic vesicle membrane;GO:0031252//cell leading edge;GO:0031253//cell projection membrane;GO:0031984//organelle subcompartment;GO:0035770//ribonucleoprotein granule;GO:0043234//protein complex;GO:0048770//pigment granule	GO:0004518//nuclease activity;GO:0017016//Ras GTPase binding;GO:0017111//nucleoside-triphosphatase activity;GO:0019900//kinase binding;GO:0032550//purine ribonucleoside binding;GO:0043169//cation binding;GO:0051021//GDP-dissociation inhibitor binding	GO:0000768//syncytium formation by plasma membrane fusion;GO:0001700//embryonic development via the syncytial blastoderm;GO:0001736//establishment of planar polarity;GO:0001776//leukocyte homeostasis;GO:0001818//negative regulation of cytokine production;GO:0001894//tissue homeostasis;GO:0001932//regulation of protein phosphorylation;GO:0001954//positive regulation of cell-matrix adhesion;GO:0002…	--
BMSK0010635	2557	1725	2267	70	150	109	63.494	67.082	64.072	14.836	17.629	14.077	64.8826666666667	15.514	-2.06426240853886	1.04966119644804e-47	2.34029216236298e-46	--	D-beta-hydroxybutyrate dehydrogenase, mitochondrial [Eumeta japonica]	-	-	-	-	-	-	-	--
BMSK0004959	16490	11045	15058	913	1548	1380	580.353	608.673	603.097	274.364	257.798	252.501	597.374333333333	261.554333333333	-1.19152458019239	1.12054493636074e-47	2.49462563354493e-46	ATPsynbeta	H+ transporting ATP synthase beta subunit isoform 1 [Bombyx mori]	Metabolism;Human Diseases;Human Diseases;Organismal Systems;Human Diseases;Metabolism	Global and overview maps;Neurodegenerative disease;Neurodegenerative disease;Environmental adaptation;Neurodegenerative disease;Energy metabolism	ko01100//Metabolic pathways;ko05010//Alzheimer disease;ko05016//Huntington disease;ko04714//Thermogenesis;ko05012//Parkinson disease;ko00190//Oxidative phosphorylation	K02133;K02133;K02133;K02133;K02133;K02133	GO:0009295//nucleoid;GO:0019866//organelle inner membrane;GO:0031988//membrane-bounded vesicle;GO:0033178//proton-transporting two-sector ATPase complex, catalytic domain;GO:0044455//mitochondrial membrane part	GO:0015078//hydrogen ion transmembrane transporter activity;GO:0019829//cation-transporting ATPase activity;GO:0032550//purine ribonucleoside binding;GO:0038024//cargo receptor activity;GO:0042287//MHC protein binding;GO:0046872//metal ion binding	GO:0001503//ossification;GO:0006754//ATP biosynthetic process;GO:0006897//endocytosis;GO:0007162//negative regulation of cell adhesion;GO:0015988//energy coupled proton transmembrane transport, against electrochemical gradient;GO:0030641//regulation of cellular pH;GO:0048646//anatomical structure formation involved in morphogenesis	--
BMSK0000952	3381	2171	2996	408	711	712	56.899	57.195	57.384	58.575	56.622	62.310	57.1593333333333	59.169	0.0498524227360009	1.49569529880388e-47	3.32487525311884e-46	Lasp	LIM and SH3 domain protein Lasp [Bombyx mori]	-	-	-	-	GO:0005924//cell-substrate adherens junction;GO:0031674//I band;GO:0032991//macromolecular complex	GO:0008092//cytoskeletal protein binding;GO:0046914//transition metal ion binding	GO:0007015//actin filament organization;GO:0007317//regulation of pole plasm oskar mRNA localization;GO:0014743//regulation of muscle hypertrophy;GO:0031032//actomyosin structure organization;GO:0048232//male gamete generation	--
BMSK0000783	807	606	844	176	354	275	5.278	6.203	6.276	9.829	10.959	9.354	5.919	10.0473333333333	0.763387284058962	1.52134263555901e-47	3.37688553943239e-46	--	pre-mRNA-splicing factor cwc25-like [Bicyclus anynana]	-	-	-	-	-	-	-	--
BMSK0009233	2008	1324	2016	343	568	509	21.964	22.677	25.098	32.033	29.418	28.973	23.2463333333333	30.1413333333333	0.374740060988526	2.32366899859738e-47	5.15017035804337e-46	--	phagocyte signaling-impaired protein isoform X1 [Bombyx mori]	-	-	-	-	-	-	-	--
BMSK0008169	2618	1752	2365	341	706	569	24.970	26.166	25.670	27.757	31.865	28.221	25.602	29.281	0.193708308779372	2.53666685461542e-47	5.61396550936642e-46	Arid2	AT-rich interactive domain-containing protein 2 isoform X5 [Bombyx mandarina]	Human Diseases	Cancer: specific types	ko05225//Hepatocellular carcinoma	K11765	GO:0044464//cell part	GO:0005488//binding	GO:0009987//cellular process	ARID
BMSK0005962	21	18	28	33	65	39	0.755	1.014	1.146	10.130	11.064	7.295	0.971666666666667	9.49633333333333	3.28883719358805	2.95109290954329e-47	6.52152416902754e-46	--	-	-	-	-	-	-	-	-	--
BMSK0009427	4346	2860	3712	162	279	287	126.105	129.943	122.574	40.116	38.309	43.305	126.207333333333	40.5766666666667	-1.63707348210053	3.79862181320632e-47	8.38210592752365e-46	CG3224	zinc finger protein 593 homolog [Bombyx mandarina]	-	-	-	-	GO:0043231//intracellular membrane-bounded organelle;GO:0043232//intracellular non-membrane-bounded organelle	GO:0003712//transcription cofactor activity;GO:0046914//transition metal ion binding	GO:0006357//regulation of transcription from RNA polymerase II promoter;GO:0010506//regulation of autophagy;GO:0030154//cell differentiation	--
BMSK0009503	5747	3513	4590	205	387	338	95.837	91.724	87.112	29.177	30.528	29.274	91.5576666666667	29.6596666666667	-1.62617831249518	3.83786786182489e-47	8.4562712579563e-46	Cdk1	cell division cycle 2 [Bombyx mori]	Human Diseases;Cellular Processes;Organismal Systems;Cellular Processes;Human Diseases;Cellular Processes;Cellular Processes;Cellular Processes	Cancer: overview;Cell growth and death;Endocrine system;Cell growth and death;Infectious disease: viral;Cell growth and death;Cellular community - eukaryotes;Cell growth and death	ko05203//Viral carcinogenesis;ko04114//Oocyte meiosis;ko04914//Progesterone-mediated oocyte maturation;ko04218//Cellular senescence;ko05170//Human immunodeficiency virus 1 infection;ko04110//Cell cycle;ko04540//Gap junction;ko04115//p53 signaling pathway	K02087;K02087;K02087;K02087;K02087;K02087;K02087;K02087	GO:0005815//microtubule organizing center;GO:0005819//spindle;GO:0031981//nuclear lumen;GO:0031988//membrane-bounded vesicle;GO:0044444//cytoplasmic part	GO:0004674//protein serine/threonine kinase activity;GO:0031072//heat shock protein binding;GO:0032550//purine ribonucleoside binding	GO:0000087//mitotic M phase;GO:0000165//MAPK cascade;GO:0000280//nuclear division;GO:0000725//recombinational repair;GO:0000741//karyogamy;GO:0002756//MyD88-independent toll-like receptor signaling pathway;GO:0006275//regulation of DNA replication;GO:0006357//regulation of transcription from RNA polymerase II promoter;GO:0007017//microtubule-based process;GO:0007264//small GTPase mediated signal …	--
BMSK0011603	161	130	151	53	142	106	13.995	17.694	14.937	39.316	58.410	47.913	15.542	48.5463333333333	1.64319016729299	4.32140313446167e-47	9.50772053263891e-46	--	endonuclease-reverse transcriptase [Bombyx mori]	-	-	-	-	-	-	-	--
BMSK0002586	4231	2701	3755	151	300	283	100.180	100.139	101.176	30.431	33.644	34.846	100.498333333333	32.9736666666667	-1.6077853474067	4.45037461778638e-47	9.77714072326277e-46	--	protein artichoke [Trichoplusia ni]	-	-	-	-	-	-	GO:0001654//eye development;GO:0002118//aggressive behavior;GO:0007167//enzyme linked receptor protein signaling pathway	--
BMSK0003872	1665	1060	1530	38	56	52	90.342	90.058	94.474	17.596	14.379	14.672	91.6246666666667	15.549	-2.55891424513101	5.77729899184148e-47	1.26737385047634e-45	ial	aurora kinase B-like [Bombyx mori]	-	-	-	-	-	-	-	--
BMSK0010731	4218	2687	3442	154	265	231	69.175	69.000	64.239	21.554	20.566	19.700	67.4713333333333	20.6066666666667	-1.71116351843128	5.89568940052067e-47	1.29145721831843e-45	MGME1	mitochondrial genome maintenance exonuclease 1 isoform X1 [Bombyx mori]	-	-	-	-	-	-	-	--
MSTRG.60645	2516	1695	2320	90	123	116	77.740	82.007	81.578	23.732	17.985	18.638	80.4416666666667	20.1183333333333	-1.99943218042381	5.95165687928144e-47	1.30181649378452e-45	--	nimrod B precursor [Bombyx mori]	-	-	-	-	-	-	-	--
BMSK0015873	2944	1792	2865	79	146	131	32.068	30.568	35.518	7.336	7.512	7.405	32.718	7.41766666666667	-2.14104721836601	1.14421701501324e-46	2.49912318926836e-45	--	-	-	-	-	-	-	-	-	--
BMSK0011750	24	10	25	31	46	43	0.808	0.527	0.957	8.902	7.324	7.524	0.764	7.91666666666667	3.37324856423613	1.17238234175733e-46	2.55691817413789e-45	--	piggyBac transposable element-derived protein 4-like [Ostrinia furnacalis]	-	-	-	-	-	-	-	--
BMSK0015963	15	7	13	24	51	38	0.731	0.534	0.721	9.977	11.756	9.625	0.662	10.4526666666667	3.98089601992783	1.20657040437274e-46	2.62766167164194e-45	Tekt2	tektin-4-like [Galleria mellonella]	-	-	-	-	GO:0042995//cell projection;GO:0043226//organelle	-	GO:0044763//single-organism cellular process	--
MSTRG.23696	952	584	745	155	276	295	8.923	8.571	7.946	12.398	12.241	14.378	8.48	13.0056666666667	0.617004183400772	1.35618760693681e-46	2.94921667276621e-45	GlcAT-I	galactosylgalactosylxylosylprotein 3-beta-glucuronosyltransferase I [Bombyx mori]	Metabolism;Metabolism;Metabolism	Global and overview maps;Glycan biosynthesis and metabolism;Glycan biosynthesis and metabolism	ko01100//Metabolic pathways;ko00534//Glycosaminoglycan biosynthesis - heparan sulfate / heparin;ko00532//Glycosaminoglycan biosynthesis - chondroitin sulfate / dermatan sulfate	K10158;K10158;K10158	GO:0031090//organelle membrane;GO:0031988//membrane-bounded vesicle;GO:0043231//intracellular membrane-bounded organelle	GO:0005488//binding;GO:0015020//glucuronosyltransferase activity;GO:0019211//phosphatase activator activity	GO:0006024//glycosaminoglycan biosynthetic process;GO:0006790//sulfur compound metabolic process;GO:0009893//positive regulation of metabolic process;GO:0030166//proteoglycan biosynthetic process;GO:0032388//positive regulation of intracellular transport;GO:0051704//multi-organism process	--
MSTRG.29417	29	18	26	26	55	42	4.785	4.530	4.792	35.503	42.328	35.832	4.70233333333333	37.8876666666667	3.01027957763982	1.37671378895604e-46	2.98952104244362e-45	--	olfactory receptor [Bombyx mori]	Human Diseases;Environmental Information Processing;Cellular Processes;Environmental Information Processing	Infectious disease: viral;Signal transduction;Cellular community - eukaryotes;Signal transduction	ko05165//Human papillomavirus infection;ko04390//Hippo signaling pathway;ko04530//Tight junction;ko04391//Hippo signaling pathway - fly	K06094;K06094;K06094;K06094	-	-	-	--
BMSK0015677	5949	4072	5637	719	1310	1187	61.012	65.392	65.791	62.930	63.577	63.304	64.065	63.2703333333333	-0.0180072021359462	2.39224752211216e-46	5.18723613718106e-45	GBETA1	heterotrimeric guanine nucleotide-binding protein beta subunit isoform X1 [Bombyx mori]	Human Diseases;Environmental Information Processing;Environmental Information Processing;Organismal Systems;Human Diseases;Human Diseases;Organismal Systems;Human Diseases;Organismal Systems;Organismal Systems;Environmental Information Processing;Organismal Systems;Human Diseases;Human Diseases;Organismal Systems;Organismal Systems;Organismal Systems;Organismal Systems;Organismal Systems;Organism…	Cancer: overview;Signal transduction;Signal transduction;Nervous system;Infectious disease: viral;Substance dependence;Nervous system;Infectious disease: viral;Endocrine system;Environmental adaptation;Signal transduction;Nervous system;Substance dependence;Infectious disease: viral;Immune system;Nervous system;Nervous system;Nervous system;Sensory system;Sensory system	ko05200//Pathways in cancer;ko04151//PI3K-Akt signaling pathway;ko04014//Ras signaling pathway;ko04723//Retrograde endocannabinoid signaling;ko05163//Human cytomegalovirus infection;ko05034//Alcoholism;ko04728//Dopaminergic synapse;ko05170//Human immunodeficiency virus 1 infection;ko04926//Relaxin signaling pathway;ko04713//Circadian entrainment;ko04371//Apelin signaling pathway;ko04725//Choliner…	K04536;K04536;K04536;K04536;K04536;K04536;K04536;K04536;K04536;K04536;K04536;K04536;K04536;K04536;K04536;K04536;K04536;K04536;K04536;K04536	GO:0005774//vacuolar membrane;GO:0005924//cell-substrate adherens junction;GO:0031988//membrane-bounded vesicle;GO:0043234//protein complex;GO:0044421//extracellular region part	GO:0016247//channel regulator activity;GO:0016740//transferase activity;GO:0017111//nucleoside-triphosphatase activity;GO:0019899//enzyme binding;GO:0042578//phosphoric ester hydrolase activity;GO:0060089//molecular transducer activity	GO:0006259//DNA metabolic process;GO:0007166//cell surface receptor signaling pathway;GO:0007267//cell-cell signaling;GO:0015980//energy derivation by oxidation of organic compounds;GO:0016570//histone modification;GO:0033762//response to glucagon;GO:0048856//anatomical structure development	--
MSTRG.13753	229	131	230	89	126	107	10.562	9.455	12.110	35.215	27.534	25.656	10.709	29.4683333333333	1.46034169860648	2.46489794829566e-46	5.33705537001102e-45	--	reverse transcriptase, partial [Bombyx mori]	-	-	-	-	-	-	-	--
BMSK0013769	45	21	32	31	56	46	0.819	0.598	0.662	4.812	4.820	4.351	0.693	4.661	2.74971225540173	2.77801826880423e-46	6.00636370654287e-45	--	CD63 antigen-like [Bombyx mori]	-	-	-	-	GO:0016023//cytoplasmic, membrane-bounded vesicle;GO:0031224//intrinsic component of membrane;GO:0044440//endosomal part;GO:0098588//bounding membrane of organelle	-	GO:0016192//vesicle-mediated transport;GO:0044707//single-multicellular organism process;GO:0044765//single-organism transport;GO:0050794//regulation of cellular process;GO:0050931//pigment cell differentiation;GO:0051049//regulation of transport;GO:0051641//cellular localization;GO:0051716//cellular response to stimulus	--
BMSK0005533	1176	679	936	172	330	315	9.096	8.226	8.237	11.353	12.078	12.669	8.51966666666667	12.0333333333333	0.498167445399653	3.2027640782207e-46	6.9147446034103e-45	tardbp	TAR DNA-binding protein 43-like [Bombyx mori]	-	-	-	-	GO:0016604//nuclear body;GO:0031672//A band;GO:0044454//nuclear chromosome part	GO:0001228//transcriptional activator activity, RNA polymerase II transcription regulatory region sequence-specific binding;GO:0003729//mRNA binding;GO:0005515//protein binding;GO:0036094//small molecule binding;GO:0043566//structure-specific DNA binding	GO:0001932//regulation of protein phosphorylation;GO:0006357//regulation of transcription from RNA polymerase II promoter;GO:0006396//RNA processing;GO:0007049//cell cycle;GO:0007268//synaptic transmission;GO:0008344//adult locomotory behavior;GO:0008582//regulation of synaptic growth at neuromuscular junction;GO:0030262//apoptotic nuclear changes;GO:0032886//regulation of microtubule-based proce…	--
BMSK0001873	1803	1194	1741	32	59	77	39.237	40.687	43.117	5.943	6.076	8.714	41.0136666666667	6.911	-2.56913834367269	3.32611279852097e-46	7.17073599738609e-45	SLC27A4	fatty acid transport protein [Bombyx mori]	Human Diseases;Organismal Systems	Endocrine and metabolic disease;Endocrine system	ko04931//Insulin resistance;ko03320//PPAR signaling pathway	K08745;K08745	GO:0016020//membrane;GO:0044464//cell part	GO:0015245//fatty acid transporter activity;GO:0016877//ligase activity, forming carbon-sulfur bonds	GO:0055090//acylglycerol homeostasis	--
BMSK0005814	41	34	31	37	51	52	1.509	1.959	1.298	11.620	8.866	9.951	1.58866666666667	10.1456666666667	2.67497531105698	3.98943793597992e-46	8.58845283061387e-45	RE1	Retrovirus-related Pol polyprotein from transposon TNT 1-94 [Araneus ventricosus]	-	-	-	-	-	-	-	--
MSTRG.38683	321	231	285	109	215	129	1.968	2.215	1.987	5.704	6.218	4.107	2.05666666666667	5.343	1.37734202850715	4.62138854582276e-46	9.93466119341984e-45	--	proline-rich protein 36-like [Bombyx mandarina]	-	-	-	-	-	-	-	--
BMSK0015652	2451	1518	2273	63	132	105	74.290	72.045	78.404	16.296	18.933	16.550	74.913	17.2596666666667	-2.1178114957299	6.56787459217228e-46	1.40988495358433e-44	Malrd1	MAM and LDL-receptor class A domain-containing protein 2-like [Bombyx mandarina]	-	-	-	-	-	GO:0001871//pattern binding	GO:0002376//immune system process;GO:0006897//endocytosis;GO:0050896//response to stimulus	--
BMSK0007095	34	29	18	31	57	73	0.858	1.146	0.517	6.677	6.808	9.581	0.840333333333333	7.68866666666667	3.19369981684073	7.24859063177394e-46	1.55378717756811e-44	--	zonadhesin [Helicoverpa armigera]	-	-	-	-	-	-	-	--
BMSK0012724	4059	2495	3372	131	240	255	121.028	116.488	114.420	33.335	33.864	39.538	117.312	35.579	-1.72125272887652	8.40104205178013e-46	1.79825443633325e-44	CCDC6	coiled-coil domain-containing protein 6 isoform X3 [Bombyx mandarina]	-	-	-	-	GO:0044424//intracellular part	-	-	--
BMSK0011228	1913	1255	1714	33	77	90	16.298	16.742	16.618	2.399	3.104	3.987	16.5526666666667	3.16333333333333	-2.38754616508433	9.28330541638559e-46	1.98427347254795e-44	nito	RNA-binding protein spenito [Bombyx mandarina]	-	-	-	-	GO:0005681//spliceosomal complex	GO:0097159//organic cyclic compound binding	GO:0000377//RNA splicing, via transesterification reactions with bulged adenosine as nucleophile;GO:0001654//eye development;GO:0007166//cell surface receptor signaling pathway;GO:0007447//imaginal disc pattern formation;GO:0009967//positive regulation of signal transduction;GO:0030154//cell differentiation	--
BMSK0008897	1797	1206	1650	50	62	70	59.833	62.876	62.521	14.208	9.769	12.120	61.7433333333333	12.0323333333333	-2.35936693188445	9.9943775464231e-46	2.13322382765403e-44	fip1l1	pre-mRNA 3'-end-processing factor FIP1 isoform X1 [Bombyx mori]	Genetic Information Processing	Translation	ko03015//mRNA surveillance pathway	K14405	GO:0005849//mRNA cleavage factor complex	GO:0003723//RNA binding	GO:0044237//cellular metabolic process	--
MSTRG.54466	929	616	877	256	552	324	11.829	12.282	12.700	27.792	33.268	21.463	12.2703333333333	27.5076666666667	1.16465932698507	1.07909791547748e-45	2.29998071331527e-44	--	Pol protein [Bombyx mori]	-	-	-	-	-	-	-	--
MSTRG.20698	4579	2923	4254	635	1114	896	80.327	80.217	84.927	95.275	92.329	81.625	81.8236666666667	89.743	0.133281223919816	1.0887979153381e-45	2.31736350633307e-44	--	LOW QUALITY PROTEIN: vacuolar protein sorting-associated protein 13D [Melitaea cinxia]	-	-	-	-	-	-	-	--
BMSK0014645	3366	2070	2698	100	171	180	95.113	91.574	86.762	24.007	22.803	26.424	91.1496666666667	24.4113333333333	-1.90068628388909	1.2483029901987e-45	2.653085887809e-44	Sec13	protein SEC13 homolog [Bombyx mori]	Genetic Information Processing;Genetic Information Processing;Environmental Information Processing	Folding, sorting and degradation;Translation;Signal transduction	ko04141//Protein processing in endoplasmic reticulum;ko03013//Nucleocytoplasmic transport;ko04150//mTOR signaling pathway	K14004;K14004;K14004	GO:0030120//vesicle coat;GO:0030658//transport vesicle membrane;GO:0043232//intracellular non-membrane-bounded organelle;GO:0044432//endoplasmic reticulum part;GO:0046930//pore complex	GO:0005488//binding	GO:0000087//mitotic M phase;GO:0000278//mitotic cell cycle;GO:0002168//instar larval development;GO:0002478//antigen processing and presentation of exogenous peptide antigen;GO:0003407//neural retina development;GO:0006461//protein complex assembly;GO:0006487//protein N-linked glycosylation;GO:0006606//protein import into nucleus;GO:0006996//organelle organization;GO:0010468//regulation of gene e…	--
MSTRG.4169	2232	1329	2007	303	531	512	31.104	29.002	31.818	36.010	35.021	37.110	30.6413333333333	36.047	0.23440012027063	1.35911320498751e-45	2.88451112317364e-44	RTase	RNA-directed DNA polymerase from mobile element jockey [Papilio machaon]	-	-	-	-	-	-	-	--
BMSK0007824	104	69	104	35	92	94	0.614	0.638	0.699	1.763	2.570	2.885	0.650333333333333	2.406	1.88738536528821	1.45952068331893e-45	3.09323557248594e-44	CUBN	cubilin [Bombyx mori]	Organismal Systems	Digestive system	ko04977//Vitamin digestion and absorption	K14616	GO:0005886//plasma membrane;GO:0031988//membrane-bounded vesicle;GO:0043231//intracellular membrane-bounded organelle;GO:0044425//membrane part;GO:0044444//cytoplasmic part;GO:0044446//intracellular organelle part	GO:0005515//protein binding	GO:0044238//primary metabolic process;GO:0044281//small molecule metabolic process;GO:0071702//organic substance transport;GO:0071704//organic substance metabolic process	--
BMSK0006391	832	490	610	143	261	251	8.340	7.695	6.959	12.239	12.386	13.075	7.66466666666667	12.5666666666667	0.713307066650702	1.78692511373051e-45	3.78177874915745e-44	Atxn1	ataxin-1-like [Bombyx mori]	Human Diseases;Environmental Information Processing	Neurodegenerative disease;Signal transduction	ko05017//Spinocerebellar ataxia;ko04330//Notch signaling pathway	K23616;K23616	GO:0016234//inclusion body;GO:0031981//nuclear lumen;GO:0043232//intracellular non-membrane-bounded organelle	GO:0003723//RNA binding;GO:0005515//protein binding	GO:0006357//regulation of transcription from RNA polymerase II promoter;GO:0007626//locomotory behavior;GO:0007632//visual behavior;GO:0008284//positive regulation of cell proliferation;GO:0009968//negative regulation of signal transduction;GO:0042325//regulation of phosphorylation;GO:0044767//single-organism developmental process;GO:0051899//membrane depolarization	--
BMSK0013714	7852	4954	6742	800	1483	1428	153.288	151.435	149.784	133.284	137.002	144.966	151.502333333333	138.417333333333	-0.130315397241655	1.958845078988e-45	4.13978456481901e-44	Pex19	peroxisomal biogenesis factor 19 [Bombyx mori]	Cellular Processes	Transport and catabolism	ko04146//Peroxisome	K13337	GO:0005903//brush border;GO:0031224//intrinsic component of membrane;GO:0032991//macromolecular complex;GO:0044439//peroxisomal part	GO:0019899//enzyme binding;GO:0033328//peroxisome membrane targeting sequence binding	GO:0006457//protein folding;GO:0006625//protein targeting to peroxisome;GO:0031647//regulation of protein stability;GO:0051100//negative regulation of binding	--
BMSK0006942	9188	5775	8172	454	795	751	190.105	187.097	192.419	80.232	77.860	80.802	189.873666666667	79.6313333333333	-1.25363171467894	3.53292695956841e-45	7.45591688162082e-44	--	saposin-related precursor [Bombyx mori]	Cellular Processes	Transport and catabolism	ko04142//Lysosome	K12382	-	-	GO:0006643//membrane lipid metabolic process	--
BMSK0002105	653	456	607	113	282	238	17.297	18.913	18.297	25.544	35.348	32.782	18.169	31.2246666666667	0.781207153133182	3.93744569327599e-45	8.29794559376493e-44	SLC7A5	large neutral amino acids transporter small subunit 1 [Bombyx mori]	Environmental Information Processing;Human Diseases	Signal transduction;Cancer: overview	ko04150//mTOR signaling pathway;ko05230//Central carbon metabolism in cancer	K13780;K13780	GO:0031224//intrinsic component of membrane;GO:0031988//membrane-bounded vesicle;GO:0043231//intracellular membrane-bounded organelle;GO:0043232//intracellular non-membrane-bounded organelle;GO:0045202//synapse	GO:0015171//amino acid transmembrane transporter activity	GO:0002376//immune system process;GO:0006835//dicarboxylic acid transport;GO:0006897//endocytosis;GO:0007599//hemostasis;GO:0007619//courtship behavior;GO:0009617//response to bacterium;GO:0015820//leucine transport;GO:0019752//carboxylic acid metabolic process;GO:0044708//single-organism behavior;GO:0044767//single-organism developmental process;GO:0055085//transmembrane transport	--
BMSK0004610	4207	2872	3690	155	305	233	81.551	87.173	81.401	25.642	27.978	23.487	83.375	25.7023333333333	-1.69771551883825	4.86014309538514e-45	1.02281132042432e-43	Usp5	ubiquitin carboxyl-terminal hydrolase 5 [Bombyx mori]	-	-	-	-	-	-	-	--
BMSK0008100	1710	1099	1459	253	415	467	17.248	17.357	16.747	21.778	19.808	24.495	17.1173333333333	22.027	0.363815053041028	5.02352678618638e-45	1.05571455779729e-43	HIPK2	homeodomain-interacting protein kinase 2 [Bombyx mori]	Cellular Processes	Cell growth and death	ko04218//Cellular senescence	K08826	-	GO:0004672//protein kinase activity;GO:0005515//protein binding;GO:0032550//purine ribonucleoside binding	GO:0001654//eye development;GO:0006464//cellular protein modification process;GO:0008593//regulation of Notch signaling pathway;GO:0009629//response to gravity;GO:0009886//post-embryonic morphogenesis;GO:0009967//positive regulation of signal transduction;GO:0012501//programmed cell death;GO:0031647//regulation of protein stability;GO:0035330//regulation of hippo signaling;GO:0040007//growth	--
MSTRG.5456	516	299	478	110	189	166	21.969	19.933	23.160	39.967	38.078	36.751	21.6873333333333	38.2653333333333	0.819185296529438	5.09663807674197e-45	1.06958117960159e-43	--	TRAS3 [Bombyx mori]	-	-	-	-	-	-	-	--
BMSK0004660	335	224	319	90	176	119	3.573	3.741	3.872	8.192	8.883	6.600	3.72866666666667	7.89166666666667	1.08167019025753	6.0758231340819e-45	1.27329226434216e-43	--	Hermansky-Pudlak syndrome 4 protein [Eumeta japonica]	-	-	-	-	GO:0005773//vacuole;GO:0012505//endomembrane system;GO:0016023//cytoplasmic, membrane-bounded vesicle;GO:0044446//intracellular organelle part;GO:0098588//bounding membrane of organelle	-	GO:0006996//organelle organization;GO:0048518//positive regulation of biological process;GO:0050794//regulation of cellular process;GO:0065008//regulation of biological quality;GO:0070922//small RNA loading onto RISC	--
BMSK0006890	3486	2072	3098	85	205	185	123.623	115.054	125.026	25.725	34.402	34.116	121.234333333333	31.4143333333333	-1.94830345614561	6.12872303276052e-45	1.28258701682806e-43	ubxn-1	UBX domain-containing protein 1 [Bombyx mori]	-	-	-	-	GO:0043005//neuron projection;GO:0043231//intracellular membrane-bounded organelle;GO:0044297//cell body	GO:0043130//ubiquitin binding	GO:0009987//cellular process	--
BMSK0012272	2832	1830	2142	72	100	110	30.529	30.881	26.269	6.661	5.107	6.166	29.2263333333333	5.978	-2.28953404125991	6.2473689346349e-45	1.30559569448742e-43	OTUD7B	OTU domain-containing protein 7B [Bombyx mori]	-	-	-	-	GO:0043231//intracellular membrane-bounded organelle	GO:0004843//thiol-dependent ubiquitin-specific protease activity;GO:0005515//protein binding	GO:0001818//negative regulation of cytokine production;GO:0002376//immune system process;GO:0006357//regulation of transcription from RNA polymerase II promoter;GO:0007166//cell surface receptor signaling pathway;GO:0016579//protein deubiquitination;GO:0043122//regulation of I-kappaB kinase/NF-kappaB signaling;GO:0048523//negative regulation of cellular process	--
BMSK0003056	1968	1322	1812	307	506	427	20.048	21.087	21.006	26.689	24.392	22.619	20.7136666666667	24.5666666666667	0.246119161197691	6.47245559294789e-45	1.35075377151854e-43	Nrg	neuroglian-like isoform X4 [Bombyx mandarina]	-	-	-	-	GO:0005918//septate junction;GO:0042995//cell projection;GO:0044459//plasma membrane part	GO:0046872//metal ion binding	GO:0007043//cell-cell junction assembly;GO:0007272//ensheathment of neurons;GO:0007411//axon guidance;GO:0007420//brain development;GO:0007619//courtship behavior;GO:0016337//single organismal cell-cell adhesion;GO:0021675//nerve development;GO:0021782//glial cell development;GO:0035006//melanization defense response;GO:0035150//regulation of tube size;GO:0038127//ERBB signaling pathway;GO:006018…	--
BMSK0005323	18916	12355	16892	718	1187	1382	140.986	144.186	143.275	45.679	41.870	53.545	142.815666666667	47.0313333333333	-1.60246011141256	6.93519463292271e-45	1.44531382593063e-43	HECW2	E3 ubiquitin-protein ligase HECW2 isoform X3 [Bombyx mandarina]	-	-	-	-	-	-	-	--
BMSK0006871	1392	868	1119	19	32	21	22.368	21.840	20.463	2.606	2.433	1.755	21.557	2.26466666666667	-3.25078579545076	7.12333154247787e-45	1.48246310395118e-43	ITGA9	integrin alpha-PS3-like precursor [Bombyx mori]	Human Diseases;Environmental Information Processing;Cellular Processes;Cellular Processes;Human Diseases;Human Diseases;Human Diseases;Environmental Information Processing;Environmental Information Processing	Infectious disease: viral;Signal transduction;Cellular community - eukaryotes;Cell motility;Cardiovascular disease;Cardiovascular disease;Cardiovascular disease;Signaling molecules and interaction;Signaling molecules and interaction	ko05165//Human papillomavirus infection;ko04151//PI3K-Akt signaling pathway;ko04510//Focal adhesion;ko04810//Regulation of actin cytoskeleton;ko05414//Dilated cardiomyopathy;ko05410//Hypertrophic cardiomyopathy;ko05412//Arrhythmogenic right ventricular cardiomyopathy;ko04512//ECM-receptor interaction;ko04514//Cell adhesion molecules	K06585;K06585;K06585;K06585;K06585;K06585;K06585;K06585;K06585	GO:0008305//integrin complex;GO:0030054//cell junction	GO:0005515//protein binding	GO:0000904//cell morphogenesis involved in differentiation;GO:0002687//positive regulation of leukocyte migration;GO:0007159//leukocyte cell-cell adhesion;GO:0009888//tissue development;GO:0022409//positive regulation of cell-cell adhesion;GO:0031589//cell-substrate adhesion;GO:0042221//response to chemical;GO:0045123//cellular extravasation;GO:0048513//animal organ development;GO:0072678//T cell…	--
BMSK0005575	10943	7248	9527	1207	2094	2127	96.578	100.162	95.685	90.909	87.453	97.616	97.475	91.9926666666667	-0.0835133904675302	7.48496337747232e-45	1.55556614236804e-43	r	LOW QUALITY PROTEIN: CAD protein [Bombyx mori]	Metabolism;Metabolism;Metabolism	Global and overview maps;Nucleotide metabolism;Amino acid metabolism	ko01100//Metabolic pathways;ko00240//Pyrimidine metabolism;ko00250//Alanine, aspartate and glutamate metabolism	K11540;K11540;K11540	-	-	-	--
MSTRG.22817	132	50	80	51	93	103	1.168	0.695	0.807	3.871	3.910	4.742	0.89	4.17433333333333	2.22966856753459	7.72569541814579e-45	1.60337565351698e-43	--	olfactory receptor [Bombyx mori]	-	-	-	-	-	-	-	--
BMSK0011320	3996	2464	3520	129	266	260	139.985	135.158	140.329	38.566	44.096	47.363	138.490666666667	43.3416666666667	-1.67596221445909	1.27270634439536e-44	2.6377014775763e-43	AGAP006613	eukaryotic translation initiation factor 3 subunit J [Bombyx mori]	Genetic Information Processing	Translation	ko03013//Nucleocytoplasmic transport	K03245	-	-	-	--
BMSK0007869	3865	2440	3228	133	254	236	71.683	70.860	68.131	21.051	22.292	22.761	70.2246666666667	22.0346666666667	-1.67220279921538	1.32945479503862e-44	2.751512993042e-43	Clgn	calnexin [Bombyx mori]	Genetic Information Processing;Human Diseases;Cellular Processes;Organismal Systems;Organismal Systems	Folding, sorting and degradation;Infectious disease: viral;Transport and catabolism;Endocrine system;Immune system	ko04141//Protein processing in endoplasmic reticulum;ko05166//Human T-cell leukemia virus 1 infection;ko04145//Phagosome;ko04918//Thyroid hormone synthesis;ko04612//Antigen processing and presentation	K08054;K08054;K08054;K08054;K08054	GO:0016020//membrane;GO:0044432//endoplasmic reticulum part	GO:0005515//protein binding;GO:0046872//metal ion binding	GO:0001894//tissue homeostasis;GO:0006726//eye pigment biosynthetic process;GO:0044267//cellular protein metabolic process;GO:0051924//regulation of calcium ion transport	--
MSTRG.24146	1412	839	1192	295	382	427	26.618	24.773	25.577	47.386	34.036	41.887	25.656	41.103	0.67994743737902	1.45665260302996e-44	3.01061602044966e-43	Tf2-12	Transposon Tf2-6 polyprotein like [Argiope bruennichi]	-	-	-	-	-	-	-	--
BMSK0013280	219	125	189	57	102	117	13.372	11.938	13.137	29.654	29.566	37.129	12.8156666666667	32.1163333333333	1.32539866314759	1.63417656946717e-44	3.37287749998003e-43	--	protein CutA homolog [Bombyx mori]	-	-	-	-	-	-	-	--
MSTRG.17477	413	232	344	125	150	171	21.530	18.890	20.395	55.424	36.912	46.255	20.2716666666667	46.197	1.18833446000125	1.7954004829904e-44	3.70054728671304e-43	--	transposase [Bombyx mori]	Genetic Information Processing	Folding, sorting and degradation	ko04122//Sulfur relay system	K14169	-	-	-	--
BMSK0010294	150	111	132	54	89	83	2.352	2.730	2.356	7.152	6.587	6.741	2.47933333333333	6.82666666666667	1.46122906227538	1.90927120393781e-44	3.9298510857458e-43	LST	sulfotransferase [Bombyx mori]	-	-	-	-	GO:0031224//intrinsic component of membrane	GO:0005215//transporter activity;GO:0016782//transferase activity, transferring sulfur-containing groups	GO:0044237//cellular metabolic process;GO:0044763//single-organism cellular process;GO:0044765//single-organism transport	--
MSTRG.42320	25	17	15	25	42	53	0.796	0.848	0.544	6.797	6.332	8.780	0.729333333333333	7.303	3.3238389931633	2.01975198112573e-44	4.15155869545091e-43	--	-	-	-	-	-	-	-	-	--
BMSK0010376	581	409	566	138	198	237	3.984	4.391	4.417	8.076	6.425	8.451	4.264	7.65066666666667	0.843378029288333	2.52910225501392e-44	5.19140620198137e-43	--	prominin-like protein [Bombyx mori]	Human Diseases	Cancer: overview	ko05202//Transcriptional misregulation in cancer	K06532	-	-	-	--
MSTRG.19791	53	32	39	42	49	53	0.986	0.932	0.826	6.668	4.314	5.127	0.914666666666667	5.36966666666667	2.55351455187679	2.53671262610896e-44	5.19991433808263e-43	--	TRAS6, partial [Bombyx mori]	-	-	-	-	-	-	-	--
MSTRG.59450	465	256	325	106	179	154	10.239	8.813	8.127	19.819	18.628	17.657	9.05966666666667	18.7013333333333	1.04561125728248	2.57645028720831e-44	5.27416596992642e-43	--	activity-regulated cytoskeleton associated protein 1-like [Papilio machaon]	-	-	-	-	GO:0031224//intrinsic component of membrane	GO:0004888//transmembrane signaling receptor activity	GO:0007166//cell surface receptor signaling pathway	--
BMSK0012696	6352	3959	5553	295	492	474	76.294	74.457	75.902	30.238	27.964	29.605	75.551	29.269	-1.36807739546172	3.48402069789252e-44	7.12230661742197e-43	Pfas	phosphoribosylformylglycinamidine synthase [Bombyx mori]	Metabolism;Metabolism	Global and overview maps;Nucleotide metabolism	ko01100//Metabolic pathways;ko00230//Purine metabolism	K01952;K01952	-	-	-	--
BMSK0005030	72	59	79	32	85	72	6.265	8.011	7.821	23.934	34.725	32.300	7.36566666666667	30.3196666666667	2.0413658780122	3.77310188684268e-44	7.70277466830944e-43	--	-	-	-	-	-	-	-	-	--
BMSK0006834	14939	9557	12851	784	1439	1316	74.762	74.890	73.189	33.484	34.078	34.247	74.2803333333333	33.9363333333333	-1.13014959273353	3.84966267765878e-44	7.84839517367799e-43	DNAH2	LOW QUALITY PROTEIN: dynein heavy chain 2, axonemal-like [Bombyx mori]	Human Diseases	Neurodegenerative disease	ko05016//Huntington disease	K10408	GO:0005858//axonemal dynein complex	GO:0003774//motor activity;GO:0016887//ATPase activity;GO:0036094//small molecule binding;GO:0097159//organic cyclic compound binding;GO:1901363//heterocyclic compound binding	GO:0048870//cell motility	--
BMSK0014270	2819	1783	2538	91	175	149	46.952	46.494	48.107	12.947	13.779	12.903	47.1843333333333	13.2096666666667	-1.83671385744413	3.9515689554082e-44	8.04522281898236e-43	Tim10	mitochondrial intermembrane space translocase subunit Tim10 [Bombyx mori]	-	-	-	-	-	-	-	--
BMSK0000307	8951	5656	7421	1144	1867	2049	72.031	71.269	67.961	78.565	71.097	85.743	70.4203333333333	78.4683333333333	0.156118501509928	4.03401666082492e-44	8.20195392895366e-43	Bag6	large proline-rich protein bag6 isoform X3 [Galleria mellonella]	-	-	-	-	-	-	-	--
BMSK0000413	175	110	163	55	109	80	13.292	13.107	14.154	35.934	39.159	31.658	13.5176666666667	35.5836666666667	1.39636903435468	4.51758558620468e-44	9.17271606508812e-43	--	uncharacterized protein LOC101735755 isoform X1 [Bombyx mori]	-	-	-	-	-	-	-	--
BMSK0007287	2719	1719	2276	87	148	138	84.488	83.638	80.483	23.071	21.762	22.298	82.8696666666667	22.377	-1.88882748652276	4.57880439823148e-44	9.28445405344099e-43	GTF2E2	general transcription factor IIE subunit 2 [Bombyx mori]	Human Diseases;Genetic Information Processing	Cancer: overview;Transcription	ko05203//Viral carcinogenesis;ko03022//Basal transcription factors	K03137;K03137	GO:0044451//nucleoplasm part	GO:0003723//RNA binding	GO:0006352//DNA-templated transcription, initiation;GO:0006354//DNA-templated transcription, elongation;GO:0006357//regulation of transcription from RNA polymerase II promoter;GO:0006412//translation;GO:0030154//cell differentiation;GO:0044403//symbiosis, encompassing mutualism through parasitism	--
BMSK0000028	1691	1020	1452	30	62	59	73.022	68.969	71.355	11.056	12.670	13.249	71.1153333333333	12.325	-2.52857300942962	4.79691508130353e-44	9.7135912003994e-43	Uqcrc1	cytochrome b-c1 complex subunit 1, mitochondrial [Bombyx mori]	-	-	-	-	GO:0019866//organelle inner membrane;GO:0044455//mitochondrial membrane part	GO:0003824//catalytic activity;GO:0005515//protein binding	GO:0006810//transport;GO:0010243//response to organonitrogen compound;GO:0022904//respiratory electron transport chain;GO:0044238//primary metabolic process;GO:0071704//organic substance metabolic process	--
BMSK0014899	5213	3502	5018	190	405	324	50.909	53.551	55.768	15.835	18.716	16.454	53.4093333333333	17.0016666666667	-1.65141569619551	5.15272384945766e-44	1.0420029833034e-42	Ppn	LOW QUALITY PROTEIN: papilin [Bombyx mori]	-	-	-	-	-	-	GO:0008152//metabolic process	--
[truncated: 18,272 more rows]
